# Supplementary material for: Species identification skills predict in-depth knowledge about species
Source: PLoS One. 2022 Apr 18;17(4):e0266972. doi: 10.1371/journal.pone.0266972 (PMC9015127; doi:10.1371/journal.pone.0266972)
Supplement: S1 Dataset — (XLSX) [file pone.0266972.s002.xlsx]

## Sheet: Final_Dataset
Respondent	Age	Gender	Education Level	Work	O_1_Bison_Name	O_1_Bison_Deep	O_2_Cardinal_Name	O_2_Cardinal_Deep	O_3_Jaguar_Name	O_3_Jaguar_Deep	O_4_Gibbon_Name	O_4_Gibbon_Deep	O_5_Salamander_Name	O_5_Salamander_Deep	O_6_Alligator_Name	O_6_Alligator_Deep	O_7_Badger_Name	O_7_Badger_Deep	O_8_Bullfinch_Name	O_8_Bullfinch_Deep	O_9_Emu_Name	O_9_Emu_Deep	O_10_Capibara_Name	O_10_Capibara_Deep	O_11_Penguin_Name	O_11_Penguin_Deep	O_12_Wombat_Name	O_12_Wombat_Deep	O_13_Secretary_Name	O_12_Secretary_Deep	O_14_Puma_Name	O_14_Puma_Deep	O_15_Piranha_Name	O_15_Piranha_Deep	H_1_Meerkat_Name	H_1_Meerkat_Deep	H_2_Chamois_Name	H_2_Chamois_Deep	H_3_Goldcrest_Name	H_3_Goldcrest_Deep	H_4_Okapi_Name	H_4_Okapi_Deep	H_5_Fallow_Deer_Name	H_5_Fallow_Deer_Deep	H_6_Crossbill_Name	H_6_Crossbill_Deep	H_7_Prairie_dog_Name	H_7_Prairie_dog_Deep	H_8_Squirrel_Name
Each respondent included in the final datasheet is given a distinct number.	Age of the respondent in years. [Answer to the survey question: What is your age in years?]	Gender that the respondent identifies with. [Answer to the survey question: How do you identify yourself?]	Highest achieved education level [Answer to the question: What is your highest achieved level of education?]	Whether the respondent is a 'biodiversity professional': someone doing (voluntary) work related to nature, biodiversity, and/or wild animals. [Answer to the question: Do you do (voluntary) work that has to do with nature, biodiversity and/or wild animals?]	[Answer to the question: What is the name of this animal?]	[Answer to the question: Where does this animal occur naturally?]	[Answer to the question: What is the name of this animal?]	[Answer to the question: Where does this animal occur naturally?]	[Answer to the question: What is the name of this animal?]	[Answer to the question: Where does this animal occur naturally?]	[Answer to the question: What is the name of this animal?]	[Answer to the question: Where does this animal occur naturally?]	[Answer to the question: What is the name of this animal?]	[Answer to the question: Where does this animal occur naturally?]	[Answer to the question: What is the name of this animal?]	[Answer to the question: Where does this animal occur naturally?]	[Answer to the question: What is the name of this animal?]	[Answer to the question: Where does this animal occur naturally?]	[Answer to the question: What is the name of this animal?]	[Answer to the question: Where does this animal occur naturally?]	[Answer to the question: What is the name of this animal?]	[Answer to the question: Where does this animal occur naturally?]	[Answer to the question: What is the name of this animal?]	[Answer to the question: Where does this animal occur naturally?]	[Answer to the question: What is the name of this animal?]	[Answer to the question: Where does this animal occur naturally?]	[Answer to the question: What is the name of this animal?]	[Answer to the question: Where does this animal occur naturally?]	[Answer to the question: What is the name of this animal?]	[Answer to the question: Where does this animal occur naturally?]	[Answer to the question: What is the name of this animal?]	[Answer to the question: Where does this animal occur naturally?]	[Answer to the question: What is the name of this animal?]	[Answer to the question: Where does this animal occur naturally?]	[Answer to the question: What is the name of this animal?]	[Answer to the question: In what environment does this animal usually occur?]	[Answer to the question: What is the name of this animal?]	[Answer to the question: In what environment does this animal usually occur?]	[Answer to the question: What is the name of this animal?]	[Answer to the question: In what environment does this animal usually occur?]	[Answer to the question: What is the name of this animal?]	[Answer to the question: In what environment does this animal usually occur?]	[Answer to the question: What is the name of this animal?]	[Answer to the question: In what environment does this animal usually occur?]	[Answer to the question: What is the name of this animal?]	[Answer to the question: In what environment does this animal usually occur?]	[Answer to the question: What is the name of this animal?]	[Answer to the question: In what environment does this animal usually occur?]	[Answer to the question: What is the name of this animal?]
e.g. "1", "2", "3"…	1=18 – 24 years old 2=25 – 34 years old 3=35 – 44 years old 4=45 – 54 years old 5=55 – 64 years old 6=65 – 74 years old 7=75 years old or older 99=I'd rather not say	1=Man 2=Woman 3=Other 99=I'd rather not say	1=Primary education 2=Lower secondary education VMBO, HAVO, or VWO, or MBO 1 (or something similar) 3=Upper secondary education HAVO or VWO, or MBO 2-4 (or something similar) 4=HBO or WO (or something similar)	0=No 1=Yes 99=I don't know	Name of the animal 0=Respondent did not take part in this theme of the animal quiz	Natural origin of the animal 0=Respondent did not take part in this theme of the animal quiz	Name of the animal 0=Respondent did not take part in this theme of the animal quiz	Natural origin of the animal 0=Respondent did not take part in this theme of the animal quiz	Name of the animal 0=Respondent did not take part in this theme of the animal quiz	Natural origin of the animal 0=Respondent did not take part in this theme of the animal quiz	Name of the animal 0=Respondent did not take part in this theme of the animal quiz	Natural origin of the animal 0=Respondent did not take part in this theme of the animal quiz	Name of the animal 0=Respondent did not take part in this theme of the animal quiz	Natural origin of the animal 0=Respondent did not take part in this theme of the animal quiz	Name of the animal 0=Respondent did not take part in this theme of the animal quiz	Natural origin of the animal 0=Respondent did not take part in this theme of the animal quiz	Name of the animal 0=Respondent did not take part in this theme of the animal quiz	Natural origin of the animal 0=Respondent did not take part in this theme of the animal quiz	Name of the animal 0=Respondent did not take part in this theme of the animal quiz	Natural origin of the animal 0=Respondent did not take part in this theme of the animal quiz	Name of the animal 0=Respondent did not take part in this theme of the animal quiz	Natural origin of the animal 0=Respondent did not take part in this theme of the animal quiz	Name of the animal 0=Respondent did not take part in this theme of the animal quiz	Natural origin of the animal 0=Respondent did not take part in this theme of the animal quiz	Name of the animal 0=Respondent did not take part in this theme of the animal quiz	Natural origin of the animal 0=Respondent did not take part in this theme of the animal quiz	Name of the animal 0=Respondent did not take part in this theme of the animal quiz	Natural origin of the animal 0=Respondent did not take part in this theme of the animal quiz	Name of the animal 0=Respondent did not take part in this theme of the animal quiz	Natural origin of the animal 0=Respondent did not take part in this theme of the animal quiz	Name of the animal 0=Respondent did not take part in this theme of the animal quiz	Natural origin of the animal 0=Respondent did not take part in this theme of the animal quiz	Name of the animal 0=Respondent did not take part in this theme of the animal quiz	Natural origin of the animal 0=Respondent did not take part in this theme of the animal quiz	Name of the animal 0=Respondent did not take part in this theme of the animal quiz	Usual habitat of the animal 0=Respondent did not take part in this theme of the animal quiz	Name of the animal 0=Respondent did not take part in this theme of the animal quiz	Usual habitat of the animal 0=Respondent did not take part in this theme of the animal quiz	Name of the animal 0=Respondent did not take part in this theme of the animal quiz	Usual habitat of the animal 0=Respondent did not take part in this theme of the animal quiz	Name of the animal 0=Respondent did not take part in this theme of the animal quiz	Usual habitat of the animal 0=Respondent did not take part in this theme of the animal quiz	Name of the animal 0=Respondent did not take part in this theme of the animal quiz	Usual habitat of the animal 0=Respondent did not take part in this theme of the animal quiz	Name of the animal 0=Respondent did not take part in this theme of the animal quiz	Usual habitat of the animal 0=Respondent did not take part in this theme of the animal quiz	Name of the animal 0=Respondent did not take part in this theme of the animal quiz	Usual habitat of the animal 0=Respondent did not take part in this theme of the animal quiz	Name of the animal 0=Respondent did not take part in this theme of the animal quiz
1	2	1	4	0	0	0	0	0	0	0	0	0	0	0	0	0	0	0	0	0	0	0	0	0	0	0	0	0	0	0	0	0	0	0	Stokstaartje	Savanne	Gems	Hooggebergte	Kleine vliegenvanger	Rietland	Okapi	Regenwoud	Damhert	Loofbos	Kruisbek	Mangrovebos	Zwartstaartprairiehond	Grasland	Rode eekhoorn
2	2	2	4	0	0	0	0	0	0	0	0	0	0	0	0	0	0	0	0	0	0	0	0	0	0	0	0	0	0	0	0	0	0	0	Stokstaartje	Savanne	Springbok	Hooggebergte	Goudhaantje	Grasland	Okapi	Savanne	Damhert	Loofbos	Schaarbek	Grasland	Alpenmarmot	Hooggebergte	Rode eekhoorn
3	3	2	4	1	0	0	0	0	0	0	0	0	0	0	0	0	0	0	0	0	0	0	0	0	0	0	0	0	0	0	0	0	0	0	Stokstaartje	Savanne	Gems	Hooggebergte	Goudhaantje	Naaldbos	Okapi	Regenwoud	Sitkahert	Loofbos	Kruisbek	Naaldbos	Zwartstaartprairiehond	Grasland	Rode eekhoorn
4	3	2	4	1	0	0	0	0	0	0	0	0	0	0	0	0	0	0	0	0	0	0	0	0	0	0	0	0	0	0	0	0	0	0	0	0	0	0	0	0	0	0	0	0	0	0	0	0	0
5	3	2	3	0	0	0	0	0	0	0	0	0	0	0	0	0	0	0	0	0	0	0	0	0	0	0	0	0	0	0	0	0	0	0	Stokstaartje	Savanne	Springbok	Hooggebergte	Goudhaantje	Grasland	Okapi	Savanne	Damhert	Loofbos	Kruisvink	Rietland	Alpenmarmot	Hooggebergte	Rode eekhoorn
6	2	2	4	1	0	0	0	0	0	0	0	0	0	0	0	0	0	0	0	0	0	0	0	0	0	0	0	0	0	0	0	0	0	0	0	0	0	0	0	0	0	0	0	0	0	0	0	0	0
7	4	1	4	1	0	0	0	0	0	0	0	0	0	0	0	0	0	0	0	0	0	0	0	0	0	0	0	0	0	0	0	0	0	0	Stokstaartje	Savanne	Gems	Hooggebergte	Goudhaantje	Rietland	Okapi	Savanne	Damhert	Moeras	Kruisbek	Naaldbos	Boslemming	Poolgebied	Rode eekhoorn
8	5	1	4	0	0	0	0	0	0	0	0	0	0	0	0	0	0	0	0	0	0	0	0	0	0	0	0	0	0	0	0	0	0	0	0	0	0	0	0	0	0	0	0	0	0	0	0	0	0
9	1	1	3	1	0	0	0	0	0	0	0	0	0	0	0	0	0	0	0	0	0	0	0	0	0	0	0	0	0	0	0	0	0	0	0	0	0	0	0	0	0	0	0	0	0	0	0	0	0
10	4	1	4	1	0	0	0	0	0	0	0	0	0	0	0	0	0	0	0	0	0	0	0	0	0	0	0	0	0	0	0	0	0	0	0	0	0	0	0	0	0	0	0	0	0	0	0	0	0
11	2	2	4	0	0	0	0	0	0	0	0	0	0	0	0	0	0	0	0	0	0	0	0	0	0	0	0	0	0	0	0	0	0	0	Stokstaartje	Savanne	Gems	Hooggebergte	Goudhaantje	Naaldbos	Okapi	Regenwoud	Damhert	Loofbos	Kruisbek	Naaldbos	Alpenmarmot	Hooggebergte	Rode eekhoorn
12	1	2	3	0	0	0	0	0	0	0	0	0	0	0	0	0	0	0	0	0	0	0	0	0	0	0	0	0	0	0	0	0	0	0	Stokstaartje	Savanne	Moeflon	Savanne	Winterkoning	Rietland	Okapi	Savanne	Damhert	Naaldbos	Schaarbek	Rietland	Alpenmarmot	Hooggebergte	Rode eekhoorn
13	3	1	4	1	0	0	0	0	0	0	0	0	0	0	0	0	0	0	0	0	0	0	0	0	0	0	0	0	0	0	0	0	0	0	0	0	0	0	0	0	0	0	0	0	0	0	0	0	0
14	2	1	4	0	0	0	0	0	0	0	0	0	0	0	0	0	0	0	0	0	0	0	0	0	0	0	0	0	0	0	0	0	0	0	0	0	0	0	0	0	0	0	0	0	0	0	0	0	0
15	6	1	4	0	0	0	0	0	0	0	0	0	0	0	0	0	0	0	0	0	0	0	0	0	0	0	0	0	0	0	0	0	0	0	0	0	0	0	0	0	0	0	0	0	0	0	0	0	0
16	3	1	4	0	0	0	0	0	0	0	0	0	0	0	0	0	0	0	0	0	0	0	0	0	0	0	0	0	0	0	0	0	0	0	Stokstaartje	Savanne	Springbok	Hooggebergte	Goudhaantje	Grasland	Okapi	Savanne	Sitkahert	Naaldbos	Schaarvink	Mangrovebos	Alpenmarmot	Gemengd bos (loof- en naaldbomen)	Rode eekhoorn
17	2	1	4	0	0	0	0	0	0	0	0	0	0	0	0	0	0	0	0	0	0	0	0	0	0	0	0	0	0	0	0	0	0	0	Stokstaartje	Savanne	Oribi	Savanne	Gele kwikstaart	Grasland	Okapi	Savanne	Sitkahert	Naaldbos	Schaarbek	Rietland	Alpenmarmot	Hooggebergte	Rode eekhoorn
18	5	2	4	0	0	0	0	0	0	0	0	0	0	0	0	0	0	0	0	0	0	0	0	0	0	0	0	0	0	0	0	0	0	0	Stokstaartje	Savanne	Springbok	Savanne	Goudhaantje	Rietland	Okapi	Savanne	Damhert	Loofbos	Kruisbek	Naaldbos	Alpenmarmot	Hooggebergte	Rode eekhoorn
19	2	2	4	0	0	0	0	0	0	0	0	0	0	0	0	0	0	0	0	0	0	0	0	0	0	0	0	0	0	0	0	0	0	0	Stokstaartje	Savanne	Moeflon	Hooggebergte	Goudhaantje	Grasland	Okapi	Savanne	Damhert	Poolgebied	Kruisbek	Naaldbos	Alpenmarmot	Poolgebied	Rode eekhoorn
20	3	2	4	0	0	0	0	0	0	0	0	0	0	0	0	0	0	0	0	0	0	0	0	0	0	0	0	0	0	0	0	0	0	0	Stokstaartje	Savanne	Oribi	Savanne	Gele kwikstaart	Naaldbos	Okapi	Savanne	Damhert	Loofbos	Kruisvink	Rietland	Zwartstaartprairiehond	Hooggebergte	Rode eekhoorn
21	4	1	4	0	0	0	0	0	0	0	0	0	0	0	0	0	0	0	0	0	0	0	0	0	0	0	0	0	0	0	0	0	0	0	Stokstaartje	Savanne	Oribi	Savanne	Kleine vliegenvanger	Grasland	Okapi	Savanne	Damhert	Loofbos	Schaarvink	Naaldbos	Alpenmarmot	Hooggebergte	Harrisgrondeekhoorn
22	1	2	4	0	0	0	0	0	0	0	0	0	0	0	0	0	0	0	0	0	0	0	0	0	0	0	0	0	0	0	0	0	0	0	Stokstaartje	Savanne	Springbok	Hooggebergte	Goudhaantje	Naaldbos	Okapi	Regenwoud	Damhert	Loofbos	Kruisbek	Naaldbos	Alpenmarmot	Hooggebergte	Rode eekhoorn
23	1	2	3	0	0	0	0	0	0	0	0	0	0	0	0	0	0	0	0	0	0	0	0	0	0	0	0	0	0	0	0	0	0	0	Stokstaartje	Savanne	Moeflon	Hooggebergte	Gele kwikstaart	Rietland	Oryx	Savanne	Rendier	Loofbos	Schaarbek	Mangrovebos	Zwartstaartprairiehond	Grasland	Rode eekhoorn
24	2	2	4	0	0	0	0	0	0	0	0	0	0	0	0	0	0	0	0	0	0	0	0	0	0	0	0	0	0	0	0	0	0	0	0	0	0	0	0	0	0	0	0	0	0	0	0	0	0
25	2	1	4	0	0	0	0	0	0	0	0	0	0	0	0	0	0	0	0	0	0	0	0	0	0	0	0	0	0	0	0	0	0	0	Stokstaartje	Savanne	Springbok	Hooggebergte	Winterkoning	Grasland	Okapi	Savanne	Damhert	Naaldbos	Kruisbek	Mangrovebos	Alpenmarmot	Hooggebergte	Rode eekhoorn
26	3	2	4	0	0	0	0	0	0	0	0	0	0	0	0	0	0	0	0	0	0	0	0	0	0	0	0	0	0	0	0	0	0	0	0	0	0	0	0	0	0	0	0	0	0	0	0	0	0
27	3	2	4	0	0	0	0	0	0	0	0	0	0	0	0	0	0	0	0	0	0	0	0	0	0	0	0	0	0	0	0	0	0	0	0	0	0	0	0	0	0	0	0	0	0	0	0	0	0
28	4	2	4	0	0	0	0	0	0	0	0	0	0	0	0	0	0	0	0	0	0	0	0	0	0	0	0	0	0	0	0	0	0	0	Stokstaartje	Savanne	Oribi	Hooggebergte	Gele kwikstaart	Rietland	Okapi	Savanne	Damhert	Loofbos	Kruisbek	Mangrovebos	Zwartstaartprairiehond	Grasland	Rode eekhoorn
29	5	1	4	1	0	0	0	0	0	0	0	0	0	0	0	0	0	0	0	0	0	0	0	0	0	0	0	0	0	0	0	0	0	0	Stokstaartje	Savanne	Gems	Hooggebergte	Kleine vliegenvanger	Rietland	Okapi	Regenwoud	Damhert	Loofbos	Schaarbek	Mangrovebos	Zwartstaartprairiehond	Gemengd bos (loof- en naaldbomen)	Harrisgrondeekhoorn
30	4	2	4	0	0	0	0	0	0	0	0	0	0	0	0	0	0	0	0	0	0	0	0	0	0	0	0	0	0	0	0	0	0	0	0	0	0	0	0	0	0	0	0	0	0	0	0	0	0
31	2	1	4	0	0	0	0	0	0	0	0	0	0	0	0	0	0	0	0	0	0	0	0	0	0	0	0	0	0	0	0	0	0	0	Stokstaartje	Savanne	Springbok	Savanne	Kleine vliegenvanger	Rietland	Okapi	Savanne	Damhert	Loofbos	Schaarvink	Naaldbos	Boslemming	Grasland	Harrisgrondeekhoorn
32	2	1	4	0	0	0	0	0	0	0	0	0	0	0	0	0	0	0	0	0	0	0	0	0	0	0	0	0	0	0	0	0	0	0	Stokstaartje	Savanne	Springbok	Savanne	Goudhaantje	Grasland	Okapi	Savanne	Damhert	Naaldbos	Schaarbek	Mangrovebos	Alpenmarmot	Gemengd bos (loof- en naaldbomen)	Rode eekhoorn
33	3	1	4	0	0	0	0	0	0	0	0	0	0	0	0	0	0	0	0	0	0	0	0	0	0	0	0	0	0	0	0	0	0	0	Stokstaartje	Gemengd bos (loof- en naaldbomen)	Gems	Hooggebergte	Gele kwikstaart	Grasland	Okapi	Savanne	Damhert	Naaldbos	Schaarbek	Naaldbos	Alpenmarmot	Hooggebergte	Rode eekhoorn
34	3	1	4	0	0	0	0	0	0	0	0	0	0	0	0	0	0	0	0	0	0	0	0	0	0	0	0	0	0	0	0	0	0	0	Stokstaartje	Savanne	Gems	Hooggebergte	Goudhaantje	Grasland	Okapi	Regenwoud	Damhert	Naaldbos	Schaarbek	Mangrovebos	Alpenmarmot	Hooggebergte	Rode eekhoorn
35	4	2	4	0	0	0	0	0	0	0	0	0	0	0	0	0	0	0	0	0	0	0	0	0	0	0	0	0	0	0	0	0	0	0	Stokstaartje	Savanne	Springbok	Hooggebergte	Goudhaantje	Rietland	Okapi	Woestijn	Damhert	Loofbos	Schaarvink	Naaldbos	Alpenmarmot	Hooggebergte	Rode eekhoorn
36	1	2	4	0	0	0	0	0	0	0	0	0	0	0	0	0	0	0	0	0	0	0	0	0	0	0	0	0	0	0	0	0	0	0	Stokstaartje	Savanne	Springbok	Savanne	Winterkoning	Grasland	Oryx	Savanne	Damhert	Naaldbos	Kruisbek	Naaldbos	Boslemming	Gemengd bos (loof- en naaldbomen)	Rode eekhoorn
37	1	1	3	0	0	0	0	0	0	0	0	0	0	0	0	0	0	0	0	0	0	0	0	0	0	0	0	0	0	0	0	0	0	0	Stokstaartje	Savanne	Gems	Hooggebergte	Goudhaantje	Naaldbos	Okapi	Savanne	Damhert	Loofbos	Kruisbek	Naaldbos	Alpenmarmot	Hooggebergte	Rode eekhoorn
38	1	2	3	0	0	0	0	0	0	0	0	0	0	0	0	0	0	0	0	0	0	0	0	0	0	0	0	0	0	0	0	0	0	0	Stokstaartje	Savanne	Springbok	Hooggebergte	Gele kwikstaart	Rietland	Okapi	Savanne	Damhert	Naaldbos	Kruisbek	Mangrovebos	Alpenmarmot	Hooggebergte	Rode eekhoorn
39	2	1	3	99	0	0	0	0	0	0	0	0	0	0	0	0	0	0	0	0	0	0	0	0	0	0	0	0	0	0	0	0	0	0	0	0	0	0	0	0	0	0	0	0	0	0	0	0	0
40	5	1	4	0	0	0	0	0	0	0	0	0	0	0	0	0	0	0	0	0	0	0	0	0	0	0	0	0	0	0	0	0	0	0	0	0	0	0	0	0	0	0	0	0	0	0	0	0	0
41	3	1	4	0	0	0	0	0	0	0	0	0	0	0	0	0	0	0	0	0	0	0	0	0	0	0	0	0	0	0	0	0	0	0	0	0	0	0	0	0	0	0	0	0	0	0	0	0	0
42	2	2	4	99	0	0	0	0	0	0	0	0	0	0	0	0	0	0	0	0	0	0	0	0	0	0	0	0	0	0	0	0	0	0	Stokstaartje	Savanne	Gems	Hooggebergte	Goudhaantje	Naaldbos	Okapi	Savanne	Damhert	Loofbos	Kruisbek	Naaldbos	Alpenmarmot	Hooggebergte	Rode eekhoorn
43	2	1	4	0	0	0	0	0	0	0	0	0	0	0	0	0	0	0	0	0	0	0	0	0	0	0	0	0	0	0	0	0	0	0	Stokstaartje	Savanne	Gems	Hooggebergte	Gele kwikstaart	Rietland	Okapi	Regenwoud	Damhert	Loofbos	Kruisbek	Naaldbos	Zwartstaartprairiehond	Grasland	Rode eekhoorn
44	4	1	3	1	0	0	0	0	0	0	0	0	0	0	0	0	0	0	0	0	0	0	0	0	0	0	0	0	0	0	0	0	0	0	0	0	0	0	0	0	0	0	0	0	0	0	0	0	0
45	4	1	4	0	0	0	0	0	0	0	0	0	0	0	0	0	0	0	0	0	0	0	0	0	0	0	0	0	0	0	0	0	0	0	Stokstaartje	Savanne	Gems	Hooggebergte	Goudhaantje	Naaldbos	Okapi	Regenwoud	Damhert	Loofbos	Kruisbek	Naaldbos	Alpenmarmot	Hooggebergte	Rode eekhoorn
46	4	2	4	1	0	0	0	0	0	0	0	0	0	0	0	0	0	0	0	0	0	0	0	0	0	0	0	0	0	0	0	0	0	0	Stokstaartje	Savanne	Gems	Hooggebergte	Goudhaantje	Naaldbos	Okapi	Regenwoud	Damhert	Loofbos	Kruisbek	Naaldbos	Alpenmarmot	Hooggebergte	Rode eekhoorn
47	6	2	4	0	0	0	0	0	0	0	0	0	0	0	0	0	0	0	0	0	0	0	0	0	0	0	0	0	0	0	0	0	0	0	Stokstaartje	Savanne	Springbok	Hooggebergte	Goudhaantje	Naaldbos	Okapi	Savanne	Damhert	Loofbos	Kruisbek	Naaldbos	Alpenmarmot	Hooggebergte	Rode eekhoorn
48	2	2	2	1	0	0	0	0	0	0	0	0	0	0	0	0	0	0	0	0	0	0	0	0	0	0	0	0	0	0	0	0	0	0	Stokstaartje	Savanne	Gems	Hooggebergte	Goudhaantje	Naaldbos	Okapi	Savanne	Sitkahert	Loofbos	Kruisbek	Naaldbos	Zwartstaartprairiehond	Grasland	Rode eekhoorn
49	5	1	4	0	0	0	0	0	0	0	0	0	0	0	0	0	0	0	0	0	0	0	0	0	0	0	0	0	0	0	0	0	0	0	0	0	0	0	0	0	0	0	0	0	0	0	0	0	0
50	3	2	4	0	0	0	0	0	0	0	0	0	0	0	0	0	0	0	0	0	0	0	0	0	0	0	0	0	0	0	0	0	0	0	0	0	0	0	0	0	0	0	0	0	0	0	0	0	0
51	3	1	4	0	0	0	0	0	0	0	0	0	0	0	0	0	0	0	0	0	0	0	0	0	0	0	0	0	0	0	0	0	0	0	Stokstaartje	Savanne	Oribi	Savanne	Goudhaantje	Rietland	Okapi	Savanne	Damhert	Naaldbos	Kruisbek	Mangrovebos	Alpenmarmot	Hooggebergte	Rode eekhoorn
52	2	2	4	0	0	0	0	0	0	0	0	0	0	0	0	0	0	0	0	0	0	0	0	0	0	0	0	0	0	0	0	0	0	0	Stokstaartje	Savanne	Gems	Hooggebergte	Goudhaantje	Rietland	Oryx	Regenwoud	Damhert	Loofbos	Schaarvink	Mangrovebos	Alpenmarmot	Hooggebergte	Rode eekhoorn
53	4	1	4	0	0	0	0	0	0	0	0	0	0	0	0	0	0	0	0	0	0	0	0	0	0	0	0	0	0	0	0	0	0	0	Stokstaartje	Savanne	Gems	Hooggebergte	Goudhaantje	Naaldbos	Okapi	Regenwoud	Damhert	Loofbos	Kruisbek	Naaldbos	Alpenmarmot	Hooggebergte	Rode eekhoorn
54	1	3	3	0	0	0	0	0	0	0	0	0	0	0	0	0	0	0	0	0	0	0	0	0	0	0	0	0	0	0	0	0	0	0	Stokstaartje	Savanne	Gems	Hooggebergte	Goudhaantje	Grasland	Okapi	Regenwoud	Damhert	Loofbos	Schaarbek	Mangrovebos	Zwartstaartprairiehond	Grasland	Rode eekhoorn
55	3	2	4	0	0	0	0	0	0	0	0	0	0	0	0	0	0	0	0	0	0	0	0	0	0	0	0	0	0	0	0	0	0	0	Stokstaartje	Savanne	Oribi	Woestijn	Goudhaantje	Naaldbos	Okapi	Woestijn	Damhert	Loofbos	Kruisbek	Naaldbos	Alpenmarmot	Hooggebergte	Rode eekhoorn
56	3	1	4	1	0	0	0	0	0	0	0	0	0	0	0	0	0	0	0	0	0	0	0	0	0	0	0	0	0	0	0	0	0	0	Stokstaartje	Savanne	Gems	Hooggebergte	Goudhaantje	Naaldbos	Okapi	Savanne	Damhert	Moeras	Kruisbek	Naaldbos	Alpenmarmot	Hooggebergte	Rode eekhoorn
57	2	2	4	0	0	0	0	0	0	0	0	0	0	0	0	0	0	0	0	0	0	0	0	0	0	0	0	0	0	0	0	0	0	0	0	0	0	0	0	0	0	0	0	0	0	0	0	0	0
58	3	2	3	0	0	0	0	0	0	0	0	0	0	0	0	0	0	0	0	0	0	0	0	0	0	0	0	0	0	0	0	0	0	0	Stokstaartje	Savanne	Springbok	Hooggebergte	Goudhaantje	Rietland	Okapi	Savanne	Damhert	Loofbos	Schaarvink	Rietland	Alpenmarmot	Hooggebergte	Rode eekhoorn
59	2	99	4	0	0	0	0	0	0	0	0	0	0	0	0	0	0	0	0	0	0	0	0	0	0	0	0	0	0	0	0	0	0	0	Stokstaartje	Savanne	Springbok	Savanne	Kleine vliegenvanger	Grasland	Okapi	Savanne	Damhert	Loofbos	Schaarbek	Naaldbos	Alpenmarmot	Hooggebergte	Rode eekhoorn
60	4	1	4	0	0	0	0	0	0	0	0	0	0	0	0	0	0	0	0	0	0	0	0	0	0	0	0	0	0	0	0	0	0	0	Stokstaartje	Savanne	Gems	Hooggebergte	Goudhaantje	Grasland	Okapi	Savanne	Rendier	Poolgebied	Schaarvink	Naaldbos	Alpenmarmot	Gemengd bos (loof- en naaldbomen)	Rode eekhoorn
61	3	1	4	1	0	0	0	0	0	0	0	0	0	0	0	0	0	0	0	0	0	0	0	0	0	0	0	0	0	0	0	0	0	0	0	0	0	0	0	0	0	0	0	0	0	0	0	0	0
62	5	2	4	0	0	0	0	0	0	0	0	0	0	0	0	0	0	0	0	0	0	0	0	0	0	0	0	0	0	0	0	0	0	0	0	0	0	0	0	0	0	0	0	0	0	0	0	0	0
63	3	1	4	1	0	0	0	0	0	0	0	0	0	0	0	0	0	0	0	0	0	0	0	0	0	0	0	0	0	0	0	0	0	0	Stokstaartje	Savanne	Gems	Hooggebergte	Winterkoning	Rietland	Okapi	Savanne	Damhert	Naaldbos	Schaarbek	Mangrovebos	Alpenmarmot	Hooggebergte	Rode eekhoorn
64	3	2	4	0	0	0	0	0	0	0	0	0	0	0	0	0	0	0	0	0	0	0	0	0	0	0	0	0	0	0	0	0	0	0	Stokstaartje	Gemengd bos (loof- en naaldbomen)	Oribi	Hooggebergte	Goudhaantje	Rietland	Okapi	Savanne	Sitkahert	Moeras	Schaarvink	Grasland	Noord-Afrikaanse goendi	Hooggebergte	Suikereekhoorn
65	4	1	3	0	0	0	0	0	0	0	0	0	0	0	0	0	0	0	0	0	0	0	0	0	0	0	0	0	0	0	0	0	0	0	0	0	0	0	0	0	0	0	0	0	0	0	0	0	0
66	4	1	4	1	0	0	0	0	0	0	0	0	0	0	0	0	0	0	0	0	0	0	0	0	0	0	0	0	0	0	0	0	0	0	0	0	0	0	0	0	0	0	0	0	0	0	0	0	0
67	2	1	4	0	0	0	0	0	0	0	0	0	0	0	0	0	0	0	0	0	0	0	0	0	0	0	0	0	0	0	0	0	0	0	0	0	0	0	0	0	0	0	0	0	0	0	0	0	0
68	4	2	3	0	0	0	0	0	0	0	0	0	0	0	0	0	0	0	0	0	0	0	0	0	0	0	0	0	0	0	0	0	0	0	Stokstaartje	Savanne	Oribi	Hooggebergte	Gele kwikstaart	Grasland	Okapi	Savanne	Damhert	Loofbos	Schaarbek	Naaldbos	Alpenmarmot	Hooggebergte	Rode eekhoorn
69	3	2	4	0	0	0	0	0	0	0	0	0	0	0	0	0	0	0	0	0	0	0	0	0	0	0	0	0	0	0	0	0	0	0	Stokstaartje	Savanne	Springbok	Hooggebergte	Goudhaantje	Naaldbos	Okapi	Savanne	Damhert	Loofbos	Kruisvink	Rietland	Alpenmarmot	Hooggebergte	Rode eekhoorn
70	2	2	4	0	0	0	0	0	0	0	0	0	0	0	0	0	0	0	0	0	0	0	0	0	0	0	0	0	0	0	0	0	0	0	Stokstaartje	Savanne	Gems	Hooggebergte	Gele kwikstaart	Rietland	Okapi	Savanne	Damhert	Naaldbos	Schaarbek	Mangrovebos	Alpenmarmot	Hooggebergte	Rode eekhoorn
71	5	1	4	0	0	0	0	0	0	0	0	0	0	0	0	0	0	0	0	0	0	0	0	0	0	0	0	0	0	0	0	0	0	0	0	0	0	0	0	0	0	0	0	0	0	0	0	0	0
72	4	2	4	1	0	0	0	0	0	0	0	0	0	0	0	0	0	0	0	0	0	0	0	0	0	0	0	0	0	0	0	0	0	0	Stokstaartje	Savanne	Gems	Savanne	Goudhaantje	Naaldbos	Okapi	Savanne	Damhert	Loofbos	Kruisbek	Grasland	Zwartstaartprairiehond	Grasland	Rode eekhoorn
73	5	1	3	0	0	0	0	0	0	0	0	0	0	0	0	0	0	0	0	0	0	0	0	0	0	0	0	0	0	0	0	0	0	0	0	0	0	0	0	0	0	0	0	0	0	0	0	0	0
74	3	1	4	0	0	0	0	0	0	0	0	0	0	0	0	0	0	0	0	0	0	0	0	0	0	0	0	0	0	0	0	0	0	0	Stokstaartje	Savanne	Springbok	Hooggebergte	Gele kwikstaart	Rietland	Okapi	Savanne	Damhert	Naaldbos	Schaarbek	Mangrovebos	Alpenmarmot	Hooggebergte	Rode eekhoorn
75	2	2	4	0	0	0	0	0	0	0	0	0	0	0	0	0	0	0	0	0	0	0	0	0	0	0	0	0	0	0	0	0	0	0	Stokstaartje	Savanne	Springbok	Hooggebergte	Goudhaantje	Naaldbos	Okapi	Savanne	Rendier	Poolgebied	Schaarvink	Grasland	Zwartstaartprairiehond	Grasland	Rode eekhoorn
76	3	2	4	0	0	0	0	0	0	0	0	0	0	0	0	0	0	0	0	0	0	0	0	0	0	0	0	0	0	0	0	0	0	0	Stokstaartje	Savanne	Gems	Hooggebergte	Goudhaantje	Rietland	Okapi	Savanne	Damhert	Poolgebied	Schaarbek	Naaldbos	Zwartstaartprairiehond	Grasland	Rode eekhoorn
77	3	1	4	0	0	0	0	0	0	0	0	0	0	0	0	0	0	0	0	0	0	0	0	0	0	0	0	0	0	0	0	0	0	0	Stokstaartje	Savanne	Gems	Hooggebergte	Goudhaantje	Rietland	Okapi	Regenwoud	Damhert	Loofbos	Kruisbek	Mangrovebos	Zwartstaartprairiehond	Grasland	Rode eekhoorn
78	3	2	4	0	0	0	0	0	0	0	0	0	0	0	0	0	0	0	0	0	0	0	0	0	0	0	0	0	0	0	0	0	0	0	Stokstaartje	Savanne	Gems	Hooggebergte	Goudhaantje	Rietland	Okapi	Regenwoud	Sitkahert	Naaldbos	Kruisbek	Naaldbos	Alpenmarmot	Hooggebergte	Rode eekhoorn
79	4	1	4	0	0	0	0	0	0	0	0	0	0	0	0	0	0	0	0	0	0	0	0	0	0	0	0	0	0	0	0	0	0	0	Stokstaartje	Savanne	Springbok	Hooggebergte	Goudhaantje	Rietland	Okapi	Regenwoud	Damhert	Loofbos	Schaarbek	Rietland	Alpenmarmot	Hooggebergte	Rode eekhoorn
80	2	1	4	0	0	0	0	0	0	0	0	0	0	0	0	0	0	0	0	0	0	0	0	0	0	0	0	0	0	0	0	0	0	0	Stokstaartje	Savanne	Springbok	Hooggebergte	Gele kwikstaart	Grasland	Okapi	Savanne	Sitkahert	Naaldbos	Kruisvink	Rietland	Zwartstaartprairiehond	Grasland	Rode eekhoorn
81	3	1	4	0	0	0	0	0	0	0	0	0	0	0	0	0	0	0	0	0	0	0	0	0	0	0	0	0	0	0	0	0	0	0	Stokstaartje	Savanne	Moeflon	Hooggebergte	Gele kwikstaart	Grasland	Okapi	Savanne	Damhert	Loofbos	Kruisbek	Naaldbos	Alpenmarmot	Hooggebergte	Rode eekhoorn
82	2	2	4	0	0	0	0	0	0	0	0	0	0	0	0	0	0	0	0	0	0	0	0	0	0	0	0	0	0	0	0	0	0	0	Stokstaartje	Savanne	Gems	Savanne	Gele kwikstaart	Grasland	Okapi	Savanne	Damhert	Poolgebied	Kruisbek	Mangrovebos	Alpenmarmot	Hooggebergte	Suikereekhoorn
83	2	2	4	0	0	0	0	0	0	0	0	0	0	0	0	0	0	0	0	0	0	0	0	0	0	0	0	0	0	0	0	0	0	0	Stokstaartje	Savanne	Springbok	Hooggebergte	Winterkoning	Rietland	Okapi	Savanne	Damhert	Loofbos	Schaarvink	Mangrovebos	Zwartstaartprairiehond	Grasland	Rode eekhoorn
84	3	1	4	1	0	0	0	0	0	0	0	0	0	0	0	0	0	0	0	0	0	0	0	0	0	0	0	0	0	0	0	0	0	0	0	0	0	0	0	0	0	0	0	0	0	0	0	0	0
85	2	2	4	0	0	0	0	0	0	0	0	0	0	0	0	0	0	0	0	0	0	0	0	0	0	0	0	0	0	0	0	0	0	0	Stokstaartje	Savanne	Springbok	Hooggebergte	Goudhaantje	Naaldbos	Okapi	Savanne	Damhert	Poolgebied	Schaarbek	Mangrovebos	Alpenmarmot	Hooggebergte	Rode eekhoorn
86	2	2	4	0	0	0	0	0	0	0	0	0	0	0	0	0	0	0	0	0	0	0	0	0	0	0	0	0	0	0	0	0	0	0	Stokstaartje	Savanne	Gems	Hooggebergte	Goudhaantje	Rietland	Okapi	Savanne	Damhert	Naaldbos	Kruisvink	Mangrovebos	Alpenmarmot	Hooggebergte	Rode eekhoorn
87	2	2	4	0	0	0	0	0	0	0	0	0	0	0	0	0	0	0	0	0	0	0	0	0	0	0	0	0	0	0	0	0	0	0	0	0	0	0	0	0	0	0	0	0	0	0	0	0	0
88	4	1	4	0	0	0	0	0	0	0	0	0	0	0	0	0	0	0	0	0	0	0	0	0	0	0	0	0	0	0	0	0	0	0	0	0	0	0	0	0	0	0	0	0	0	0	0	0	0
89	2	99	4	1	0	0	0	0	0	0	0	0	0	0	0	0	0	0	0	0	0	0	0	0	0	0	0	0	0	0	0	0	0	0	Stokstaartje	Savanne	Gems	Hooggebergte	Gele kwikstaart	Rietland	Okapi	Savanne	Damhert	Naaldbos	Schaarvink	Rietland	Alpenmarmot	Gemengd bos (loof- en naaldbomen)	Rode eekhoorn
90	4	1	4	0	0	0	0	0	0	0	0	0	0	0	0	0	0	0	0	0	0	0	0	0	0	0	0	0	0	0	0	0	0	0	0	0	0	0	0	0	0	0	0	0	0	0	0	0	0
91	2	2	4	0	0	0	0	0	0	0	0	0	0	0	0	0	0	0	0	0	0	0	0	0	0	0	0	0	0	0	0	0	0	0	Stokstaartje	Savanne	Moeflon	Woestijn	Goudhaantje	Grasland	Okapi	Savanne	Damhert	Naaldbos	Schaarbek	Mangrovebos	Alpenmarmot	Hooggebergte	Rode eekhoorn
92	4	2	4	1	0	0	0	0	0	0	0	0	0	0	0	0	0	0	0	0	0	0	0	0	0	0	0	0	0	0	0	0	0	0	Stokstaartje	Savanne	Gems	Hooggebergte	Goudhaantje	Grasland	Okapi	Savanne	Damhert	Naaldbos	Kruisbek	Naaldbos	Zwartstaartprairiehond	Grasland	Rode eekhoorn
93	1	2	3	0	0	0	0	0	0	0	0	0	0	0	0	0	0	0	0	0	0	0	0	0	0	0	0	0	0	0	0	0	0	0	Stokstaartje	Savanne	Gems	Hooggebergte	Goudhaantje	Rietland	Okapi	Savanne	Sitkahert	Naaldbos	Schaarvink	Grasland	Alpenmarmot	Gemengd bos (loof- en naaldbomen)	Rode eekhoorn
94	3	2	4	0	0	0	0	0	0	0	0	0	0	0	0	0	0	0	0	0	0	0	0	0	0	0	0	0	0	0	0	0	0	0	0	0	0	0	0	0	0	0	0	0	0	0	0	0	0
95	2	2	4	1	0	0	0	0	0	0	0	0	0	0	0	0	0	0	0	0	0	0	0	0	0	0	0	0	0	0	0	0	0	0	Stokstaartje	Savanne	Moeflon	Poolgebied	Goudhaantje	Rietland	Okapi	Regenwoud	Sitkahert	Naaldbos	Kruisvink	Grasland	Alpenmarmot	Hooggebergte	Rode eekhoorn
96	2	1	4	0	0	0	0	0	0	0	0	0	0	0	0	0	0	0	0	0	0	0	0	0	0	0	0	0	0	0	0	0	0	0	Stokstaartje	Savanne	Moeflon	Hooggebergte	Winterkoning	Naaldbos	Okapi	Savanne	Waterree	Moeras	Schaarbek	Mangrovebos	Zwartstaartprairiehond	Grasland	Rode eekhoorn
97	3	2	4	0	0	0	0	0	0	0	0	0	0	0	0	0	0	0	0	0	0	0	0	0	0	0	0	0	0	0	0	0	0	0	Stokstaartje	Savanne	Oribi	Savanne	Goudhaantje	Rietland	Okapi	Savanne	Damhert	Loofbos	Schaarbek	Naaldbos	Alpenmarmot	Hooggebergte	Rode eekhoorn
98	2	1	4	0	0	0	0	0	0	0	0	0	0	0	0	0	0	0	0	0	0	0	0	0	0	0	0	0	0	0	0	0	0	0	0	0	0	0	0	0	0	0	0	0	0	0	0	0	0
99	2	2	4	1	0	0	0	0	0	0	0	0	0	0	0	0	0	0	0	0	0	0	0	0	0	0	0	0	0	0	0	0	0	0	0	0	0	0	0	0	0	0	0	0	0	0	0	0	0
100	2	1	4	0	0	0	0	0	0	0	0	0	0	0	0	0	0	0	0	0	0	0	0	0	0	0	0	0	0	0	0	0	0	0	0	0	0	0	0	0	0	0	0	0	0	0	0	0	0
101	4	2	4	0	0	0	0	0	0	0	0	0	0	0	0	0	0	0	0	0	0	0	0	0	0	0	0	0	0	0	0	0	0	0	Stokstaartje	Savanne	Gems	Hooggebergte	Winterkoning	Rietland	Okapi	Woestijn	Damhert	Loofbos	Schaarbek	Mangrovebos	Zwartstaartprairiehond	Hooggebergte	Rode eekhoorn
102	3	1	4	0	0	0	0	0	0	0	0	0	0	0	0	0	0	0	0	0	0	0	0	0	0	0	0	0	0	0	0	0	0	0	0	0	0	0	0	0	0	0	0	0	0	0	0	0	0
103	4	2	4	0	0	0	0	0	0	0	0	0	0	0	0	0	0	0	0	0	0	0	0	0	0	0	0	0	0	0	0	0	0	0	Stokstaartje	Savanne	Oribi	Hooggebergte	Goudhaantje	Rietland	Okapi	Savanne	Damhert	Loofbos	Kruisbek	Grasland	Alpenmarmot	Hooggebergte	Rode eekhoorn
104	3	2	4	0	0	0	0	0	0	0	0	0	0	0	0	0	0	0	0	0	0	0	0	0	0	0	0	0	0	0	0	0	0	0	Stokstaartje	Savanne	Springbok	Savanne	Goudhaantje	Naaldbos	Okapi	Savanne	Damhert	Loofbos	Kruisbek	Naaldbos	Alpenmarmot	Hooggebergte	Rode eekhoorn
105	1	1	4	0	0	0	0	0	0	0	0	0	0	0	0	0	0	0	0	0	0	0	0	0	0	0	0	0	0	0	0	0	0	0	Stokstaartje	Savanne	Moeflon	Hooggebergte	Gele kwikstaart	Naaldbos	Okapi	Naaldbos	Damhert	Loofbos	Schaarbek	Naaldbos	Noord-Afrikaanse goendi	Gemengd bos (loof- en naaldbomen)	Rode eekhoorn
106	3	2	4	0	0	0	0	0	0	0	0	0	0	0	0	0	0	0	0	0	0	0	0	0	0	0	0	0	0	0	0	0	0	0	Stokstaartje	Savanne	Gems	Hooggebergte	Goudhaantje	Grasland	Okapi	Savanne	Sitkahert	Naaldbos	Schaarbek	Mangrovebos	Alpenmarmot	Hooggebergte	Rode eekhoorn
107	3	1	4	0	0	0	0	0	0	0	0	0	0	0	0	0	0	0	0	0	0	0	0	0	0	0	0	0	0	0	0	0	0	0	Stokstaartje	Savanne	Gems	Hooggebergte	Gele kwikstaart	Grasland	Okapi	Regenwoud	Damhert	Loofbos	Kruisbek	Rietland	Alpenmarmot	Hooggebergte	Rode eekhoorn
108	1	1	4	0	0	0	0	0	0	0	0	0	0	0	0	0	0	0	0	0	0	0	0	0	0	0	0	0	0	0	0	0	0	0	0	0	0	0	0	0	0	0	0	0	0	0	0	0	0
109	1	1	4	0	0	0	0	0	0	0	0	0	0	0	0	0	0	0	0	0	0	0	0	0	0	0	0	0	0	0	0	0	0	0	Stokstaartje	Savanne	Springbok	Savanne	Gele kwikstaart	Grasland	Okapi	Savanne	Damhert	Loofbos	Schaarbek	Mangrovebos	Alpenmarmot	Hooggebergte	Rode eekhoorn
110	3	2	4	0	0	0	0	0	0	0	0	0	0	0	0	0	0	0	0	0	0	0	0	0	0	0	0	0	0	0	0	0	0	0	0	0	0	0	0	0	0	0	0	0	0	0	0	0	0
111	3	2	4	0	0	0	0	0	0	0	0	0	0	0	0	0	0	0	0	0	0	0	0	0	0	0	0	0	0	0	0	0	0	0	Stokstaartje	Savanne	Gems	Hooggebergte	Goudhaantje	Naaldbos	Okapi	Regenwoud	Damhert	Loofbos	Kruisbek	Naaldbos	Alpenmarmot	Hooggebergte	Rode eekhoorn
112	3	1	4	0	0	0	0	0	0	0	0	0	0	0	0	0	0	0	0	0	0	0	0	0	0	0	0	0	0	0	0	0	0	0	0	0	0	0	0	0	0	0	0	0	0	0	0	0	0
113	2	2	4	0	0	0	0	0	0	0	0	0	0	0	0	0	0	0	0	0	0	0	0	0	0	0	0	0	0	0	0	0	0	0	Stokstaartje	Savanne	Moeflon	Hooggebergte	Gele kwikstaart	Grasland	Okapi	Regenwoud	Damhert	Naaldbos	Schaarbek	Grasland	Boslemming	Gemengd bos (loof- en naaldbomen)	Suikereekhoorn
114	2	1	4	0	0	0	0	0	0	0	0	0	0	0	0	0	0	0	0	0	0	0	0	0	0	0	0	0	0	0	0	0	0	0	Stokstaartje	Savanne	Gems	Hooggebergte	Gele kwikstaart	Naaldbos	Okapi	Savanne	Waterree	Naaldbos	Kruisbek	Grasland	Alpenmarmot	Hooggebergte	Rode eekhoorn
115	3	2	4	0	0	0	0	0	0	0	0	0	0	0	0	0	0	0	0	0	0	0	0	0	0	0	0	0	0	0	0	0	0	0	Stokstaartje	Savanne	Springbok	Hooggebergte	Goudhaantje	Naaldbos	Okapi	Savanne	Damhert	Loofbos	Kruisbek	Naaldbos	Zwartstaartprairiehond	Grasland	Rode eekhoorn
116	5	2	2	0	0	0	0	0	0	0	0	0	0	0	0	0	0	0	0	0	0	0	0	0	0	0	0	0	0	0	0	0	0	0	Stokstaartje	Savanne	Springbok	Woestijn	Gele kwikstaart	Grasland	Okapi	Savanne	Damhert	Naaldbos	Kruisbek	Rietland	Alpenmarmot	Hooggebergte	Rode eekhoorn
117	4	1	4	0	0	0	0	0	0	0	0	0	0	0	0	0	0	0	0	0	0	0	0	0	0	0	0	0	0	0	0	0	0	0	Stokstaartje	Savanne	Gems	Hooggebergte	Gele kwikstaart	Grasland	Okapi	Savanne	Sitkahert	Poolgebied	Kruisbek	Mangrovebos	Alpenmarmot	Hooggebergte	Suikereekhoorn
118	3	1	4	0	0	0	0	0	0	0	0	0	0	0	0	0	0	0	0	0	0	0	0	0	0	0	0	0	0	0	0	0	0	0	0	0	0	0	0	0	0	0	0	0	0	0	0	0	0
119	1	2	3	0	0	0	0	0	0	0	0	0	0	0	0	0	0	0	0	0	0	0	0	0	0	0	0	0	0	0	0	0	0	0	0	0	0	0	0	0	0	0	0	0	0	0	0	0	0
120	6	1	4	0	0	0	0	0	0	0	0	0	0	0	0	0	0	0	0	0	0	0	0	0	0	0	0	0	0	0	0	0	0	0	0	0	0	0	0	0	0	0	0	0	0	0	0	0	0
121	5	1	4	1	0	0	0	0	0	0	0	0	0	0	0	0	0	0	0	0	0	0	0	0	0	0	0	0	0	0	0	0	0	0	Stokstaartje	Savanne	Gems	Hooggebergte	Goudhaantje	Naaldbos	Quagga	Savanne	Damhert	Loofbos	Kruisbek	Naaldbos	Alpenmarmot	Hooggebergte	Rode eekhoorn
122	2	2	4	0	0	0	0	0	0	0	0	0	0	0	0	0	0	0	0	0	0	0	0	0	0	0	0	0	0	0	0	0	0	0	Stokstaartje	Savanne	Gems	Hooggebergte	Goudhaantje	Rietland	Okapi	Savanne	Damhert	Loofbos	Schaarbek	Rietland	Zwartstaartprairiehond	Gemengd bos (loof- en naaldbomen)	Rode eekhoorn
123	3	1	4	0	0	0	0	0	0	0	0	0	0	0	0	0	0	0	0	0	0	0	0	0	0	0	0	0	0	0	0	0	0	0	Stokstaartje	Savanne	Gems	Hooggebergte	Gele kwikstaart	Rietland	Okapi	Savanne	Damhert	Loofbos	Schaarvink	Mangrovebos	Alpenmarmot	Hooggebergte	Rode eekhoorn
124	2	1	4	0	0	0	0	0	0	0	0	0	0	0	0	0	0	0	0	0	0	0	0	0	0	0	0	0	0	0	0	0	0	0	Stokstaartje	Savanne	Springbok	Hooggebergte	Gele kwikstaart	Grasland	Oryx	Regenwoud	Sitkahert	Loofbos	Schaarvink	Rietland	Zwartstaartprairiehond	Grasland	Rode eekhoorn
125	5	1	4	0	0	0	0	0	0	0	0	0	0	0	0	0	0	0	0	0	0	0	0	0	0	0	0	0	0	0	0	0	0	0	Stokstaartje	Savanne	Oribi	Savanne	Goudhaantje	Grasland	Okapi	Regenwoud	Damhert	Loofbos	Schaarbek	Rietland	Alpenmarmot	Hooggebergte	Suikereekhoorn
126	3	1	3	0	0	0	0	0	0	0	0	0	0	0	0	0	0	0	0	0	0	0	0	0	0	0	0	0	0	0	0	0	0	0	Stokstaartje	Savanne	Springbok	Hooggebergte	Gele kwikstaart	Grasland	Okapi	Savanne	Damhert	Naaldbos	Schaarbek	Mangrovebos	Alpenmarmot	Hooggebergte	Rode eekhoorn
127	5	2	4	0	0	0	0	0	0	0	0	0	0	0	0	0	0	0	0	0	0	0	0	0	0	0	0	0	0	0	0	0	0	0	Stokstaartje	Savanne	Gems	Hooggebergte	Winterkoning	Rietland	Okapi	Savanne	Damhert	Loofbos	Kruisbek	Mangrovebos	Alpenmarmot	Hooggebergte	Rode eekhoorn
128	5	2	2	0	0	0	0	0	0	0	0	0	0	0	0	0	0	0	0	0	0	0	0	0	0	0	0	0	0	0	0	0	0	0	Stokstaartje	Savanne	Gems	Hooggebergte	Gele kwikstaart	Rietland	Okapi	Savanne	Damhert	Loofbos	Schaarvink	Rietland	Zwartstaartprairiehond	Gemengd bos (loof- en naaldbomen)	Rode eekhoorn
129	5	2	4	1	0	0	0	0	0	0	0	0	0	0	0	0	0	0	0	0	0	0	0	0	0	0	0	0	0	0	0	0	0	0	0	0	0	0	0	0	0	0	0	0	0	0	0	0	0
130	2	1	4	0	0	0	0	0	0	0	0	0	0	0	0	0	0	0	0	0	0	0	0	0	0	0	0	0	0	0	0	0	0	0	0	0	0	0	0	0	0	0	0	0	0	0	0	0	0
131	1	2	4	0	0	0	0	0	0	0	0	0	0	0	0	0	0	0	0	0	0	0	0	0	0	0	0	0	0	0	0	0	0	0	Stokstaartje	Savanne	Gems	Hooggebergte	Winterkoning	Rietland	Okapi	Savanne	Damhert	Naaldbos	Kruisbek	Naaldbos	Alpenmarmot	Hooggebergte	Suikereekhoorn
132	4	2	4	0	0	0	0	0	0	0	0	0	0	0	0	0	0	0	0	0	0	0	0	0	0	0	0	0	0	0	0	0	0	0	0	0	0	0	0	0	0	0	0	0	0	0	0	0	0
133	2	2	3	0	0	0	0	0	0	0	0	0	0	0	0	0	0	0	0	0	0	0	0	0	0	0	0	0	0	0	0	0	0	0	Stokstaartje	Savanne	Springbok	Hooggebergte	Goudhaantje	Rietland	Okapi	Regenwoud	Damhert	Loofbos	Kruisbek	Mangrovebos	Alpenmarmot	Hooggebergte	Rode eekhoorn
134	2	2	4	0	0	0	0	0	0	0	0	0	0	0	0	0	0	0	0	0	0	0	0	0	0	0	0	0	0	0	0	0	0	0	Stokstaartje	Savanne	Moeflon	Hooggebergte	Kleine vliegenvanger	Mangrovebos	Okapi	Savanne	Damhert	Loofbos	Kruisvink	Mangrovebos	Alpenmarmot	Hooggebergte	Harrisgrondeekhoorn
135	3	2	4	0	0	0	0	0	0	0	0	0	0	0	0	0	0	0	0	0	0	0	0	0	0	0	0	0	0	0	0	0	0	0	0	0	0	0	0	0	0	0	0	0	0	0	0	0	0
136	3	2	4	0	0	0	0	0	0	0	0	0	0	0	0	0	0	0	0	0	0	0	0	0	0	0	0	0	0	0	0	0	0	0	Stokstaartje	Savanne	Gems	Hooggebergte	Goudhaantje	Rietland	Okapi	Savanne	Damhert	Loofbos	Kruisbek	Naaldbos	Zwartstaartprairiehond	Grasland	Rode eekhoorn
137	3	1	4	0	0	0	0	0	0	0	0	0	0	0	0	0	0	0	0	0	0	0	0	0	0	0	0	0	0	0	0	0	0	0	Stokstaartje	Savanne	Springbok	Hooggebergte	Goudhaantje	Rietland	Okapi	Savanne	Damhert	Loofbos	Schaarbek	Mangrovebos	Alpenmarmot	Hooggebergte	Rode eekhoorn
138	3	2	4	1	0	0	0	0	0	0	0	0	0	0	0	0	0	0	0	0	0	0	0	0	0	0	0	0	0	0	0	0	0	0	Stokstaartje	Savanne	Gems	Hooggebergte	Goudhaantje	Rietland	Okapi	Regenwoud	Damhert	Loofbos	Schaarbek	Naaldbos	Alpenmarmot	Hooggebergte	Rode eekhoorn
139	2	3	4	0	0	0	0	0	0	0	0	0	0	0	0	0	0	0	0	0	0	0	0	0	0	0	0	0	0	0	0	0	0	0	Stokstaartje	Savanne	Gems	Hooggebergte	Kleine vliegenvanger	Grasland	Okapi	Savanne	Damhert	Loofbos	Schaarbek	Naaldbos	Zwartstaartprairiehond	Grasland	Suikereekhoorn
140	2	1	4	1	0	0	0	0	0	0	0	0	0	0	0	0	0	0	0	0	0	0	0	0	0	0	0	0	0	0	0	0	0	0	Stokstaartje	Savanne	Springbok	Hooggebergte	Goudhaantje	Naaldbos	Okapi	Regenwoud	Damhert	Loofbos	Kruisbek	Naaldbos	Alpenmarmot	Hooggebergte	Rode eekhoorn
141	2	1	4	1	0	0	0	0	0	0	0	0	0	0	0	0	0	0	0	0	0	0	0	0	0	0	0	0	0	0	0	0	0	0	Stokstaartje	Savanne	Gems	Savanne	Goudhaantje	Naaldbos	Okapi	Regenwoud	Damhert	Naaldbos	Schaarbek	Rietland	Zwartstaartprairiehond	Grasland	Rode eekhoorn
142	4	2	4	0	0	0	0	0	0	0	0	0	0	0	0	0	0	0	0	0	0	0	0	0	0	0	0	0	0	0	0	0	0	0	Stokstaartje	Savanne	Springbok	Hooggebergte	Winterkoning	Rietland	Okapi	Savanne	Damhert	Loofbos	Kruisvink	Grasland	Alpenmarmot	Hooggebergte	Rode eekhoorn
143	3	2	4	0	0	0	0	0	0	0	0	0	0	0	0	0	0	0	0	0	0	0	0	0	0	0	0	0	0	0	0	0	0	0	0	0	0	0	0	0	0	0	0	0	0	0	0	0	0
144	3	1	4	0	0	0	0	0	0	0	0	0	0	0	0	0	0	0	0	0	0	0	0	0	0	0	0	0	0	0	0	0	0	0	0	0	0	0	0	0	0	0	0	0	0	0	0	0	0
145	3	1	4	0	0	0	0	0	0	0	0	0	0	0	0	0	0	0	0	0	0	0	0	0	0	0	0	0	0	0	0	0	0	0	0	0	0	0	0	0	0	0	0	0	0	0	0	0	0
146	3	2	4	0	0	0	0	0	0	0	0	0	0	0	0	0	0	0	0	0	0	0	0	0	0	0	0	0	0	0	0	0	0	0	0	0	0	0	0	0	0	0	0	0	0	0	0	0	0
147	6	2	4	0	0	0	0	0	0	0	0	0	0	0	0	0	0	0	0	0	0	0	0	0	0	0	0	0	0	0	0	0	0	0	Stokstaartje	Savanne	Gems	Hooggebergte	Goudhaantje	Rietland	Okapi	Savanne	Damhert	Naaldbos	Kruisbek	Rietland	Alpenmarmot	Hooggebergte	Rode eekhoorn
148	1	2	4	0	0	0	0	0	0	0	0	0	0	0	0	0	0	0	0	0	0	0	0	0	0	0	0	0	0	0	0	0	0	0	0	0	0	0	0	0	0	0	0	0	0	0	0	0	0
149	4	1	4	0	0	0	0	0	0	0	0	0	0	0	0	0	0	0	0	0	0	0	0	0	0	0	0	0	0	0	0	0	0	0	Stokstaartje	Savanne	Gems	Hooggebergte	Goudhaantje	Naaldbos	Okapi	Regenwoud	Damhert	Loofbos	Kruisbek	Naaldbos	Zwartstaartprairiehond	Grasland	Rode eekhoorn
150	4	2	4	0	0	0	0	0	0	0	0	0	0	0	0	0	0	0	0	0	0	0	0	0	0	0	0	0	0	0	0	0	0	0	Stokstaartje	Savanne	Gems	Hooggebergte	Gele kwikstaart	Naaldbos	Okapi	Savanne	Damhert	Loofbos	Schaarbek	Rietland	Alpenmarmot	Hooggebergte	Rode eekhoorn
151	1	1	4	0	0	0	0	0	0	0	0	0	0	0	0	0	0	0	0	0	0	0	0	0	0	0	0	0	0	0	0	0	0	0	Stokstaartje	Savanne	Springbok	Hooggebergte	Gele kwikstaart	Grasland	Okapi	Regenwoud	Sitkahert	Naaldbos	Kruisbek	Mangrovebos	Boslemming	Poolgebied	Rode eekhoorn
152	4	2	4	0	0	0	0	0	0	0	0	0	0	0	0	0	0	0	0	0	0	0	0	0	0	0	0	0	0	0	0	0	0	0	Stokstaartje	Savanne	Gems	Hooggebergte	Goudhaantje	Naaldbos	Okapi	Savanne	Damhert	Loofbos	Kruisbek	Naaldbos	Alpenmarmot	Hooggebergte	Rode eekhoorn
153	6	2	2	1	0	0	0	0	0	0	0	0	0	0	0	0	0	0	0	0	0	0	0	0	0	0	0	0	0	0	0	0	0	0	0	0	0	0	0	0	0	0	0	0	0	0	0	0	0
154	3	2	4	0	0	0	0	0	0	0	0	0	0	0	0	0	0	0	0	0	0	0	0	0	0	0	0	0	0	0	0	0	0	0	Stokstaartje	Savanne	Springbok	Hooggebergte	Goudhaantje	Rietland	Okapi	Savanne	Damhert	Loofbos	Schaarbek	Mangrovebos	Zwartstaartprairiehond	Grasland	Rode eekhoorn
155	3	1	4	0	0	0	0	0	0	0	0	0	0	0	0	0	0	0	0	0	0	0	0	0	0	0	0	0	0	0	0	0	0	0	Stokstaartje	Savanne	Gems	Hooggebergte	Goudhaantje	Naaldbos	Okapi	Regenwoud	Damhert	Loofbos	Kruisvink	Naaldbos	Alpenmarmot	Hooggebergte	Rode eekhoorn
156	2	1	4	0	0	0	0	0	0	0	0	0	0	0	0	0	0	0	0	0	0	0	0	0	0	0	0	0	0	0	0	0	0	0	0	0	0	0	0	0	0	0	0	0	0	0	0	0	0
157	2	1	4	0	0	0	0	0	0	0	0	0	0	0	0	0	0	0	0	0	0	0	0	0	0	0	0	0	0	0	0	0	0	0	Stokstaartje	Savanne	Moeflon	Hooggebergte	Gele kwikstaart	Rietland	Okapi	Savanne	Damhert	Naaldbos	Schaarvink	Mangrovebos	Alpenmarmot	Hooggebergte	Rode eekhoorn
158	4	1	4	0	0	0	0	0	0	0	0	0	0	0	0	0	0	0	0	0	0	0	0	0	0	0	0	0	0	0	0	0	0	0	Stokstaartje	Savanne	Gems	Hooggebergte	Goudhaantje	Grasland	Okapi	Regenwoud	Waterree	Loofbos	Schaarvink	Rietland	Alpenmarmot	Hooggebergte	Rode eekhoorn
159	3	2	4	0	0	0	0	0	0	0	0	0	0	0	0	0	0	0	0	0	0	0	0	0	0	0	0	0	0	0	0	0	0	0	0	0	0	0	0	0	0	0	0	0	0	0	0	0	0
160	2	1	3	0	0	0	0	0	0	0	0	0	0	0	0	0	0	0	0	0	0	0	0	0	0	0	0	0	0	0	0	0	0	0	Stokstaartje	Savanne	Gems	Hooggebergte	Goudhaantje	Naaldbos	Okapi	Regenwoud	Damhert	Loofbos	Kruisvink	Rietland	Alpenmarmot	Hooggebergte	Rode eekhoorn
161	4	1	4	0	0	0	0	0	0	0	0	0	0	0	0	0	0	0	0	0	0	0	0	0	0	0	0	0	0	0	0	0	0	0	Stokstaartje	Savanne	Springbok	Hooggebergte	Gele kwikstaart	Rietland	Okapi	Savanne	Damhert	Loofbos	Kruisbek	Mangrovebos	Alpenmarmot	Hooggebergte	Rode eekhoorn
162	2	2	4	0	0	0	0	0	0	0	0	0	0	0	0	0	0	0	0	0	0	0	0	0	0	0	0	0	0	0	0	0	0	0	Stokstaartje	Savanne	Springbok	Savanne	Goudhaantje	Naaldbos	Okapi	Woestijn	Sitkahert	Loofbos	Schaarvink	Rietland	Alpenmarmot	Hooggebergte	Rode eekhoorn
163	3	2	4	0	0	0	0	0	0	0	0	0	0	0	0	0	0	0	0	0	0	0	0	0	0	0	0	0	0	0	0	0	0	0	Stokstaartje	Savanne	Oribi	Hooggebergte	Winterkoning	Grasland	Okapi	Savanne	Damhert	Loofbos	Schaarvink	Mangrovebos	Alpenmarmot	Hooggebergte	Rode eekhoorn
164	3	1	4	0	0	0	0	0	0	0	0	0	0	0	0	0	0	0	0	0	0	0	0	0	0	0	0	0	0	0	0	0	0	0	Stokstaartje	Savanne	Oribi	Savanne	Goudhaantje	Rietland	Okapi	Savanne	Sitkahert	Naaldbos	Schaarbek	Grasland	Zwartstaartprairiehond	Grasland	Rode eekhoorn
165	3	1	4	0	0	0	0	0	0	0	0	0	0	0	0	0	0	0	0	0	0	0	0	0	0	0	0	0	0	0	0	0	0	0	Stokstaartje	Savanne	Springbok	Hooggebergte	Gele kwikstaart	Grasland	Okapi	Savanne	Damhert	Naaldbos	Kruisvink	Grasland	Alpenmarmot	Hooggebergte	Rode eekhoorn
166	4	1	4	1	0	0	0	0	0	0	0	0	0	0	0	0	0	0	0	0	0	0	0	0	0	0	0	0	0	0	0	0	0	0	0	0	0	0	0	0	0	0	0	0	0	0	0	0	0
167	3	1	4	0	0	0	0	0	0	0	0	0	0	0	0	0	0	0	0	0	0	0	0	0	0	0	0	0	0	0	0	0	0	0	0	0	0	0	0	0	0	0	0	0	0	0	0	0	0
168	4	1	4	0	0	0	0	0	0	0	0	0	0	0	0	0	0	0	0	0	0	0	0	0	0	0	0	0	0	0	0	0	0	0	Stokstaartje	Savanne	Gems	Hooggebergte	Goudhaantje	Naaldbos	Okapi	Woestijn	Damhert	Loofbos	Kruisbek	Naaldbos	Alpenmarmot	Hooggebergte	Rode eekhoorn
169	3	2	4	0	0	0	0	0	0	0	0	0	0	0	0	0	0	0	0	0	0	0	0	0	0	0	0	0	0	0	0	0	0	0	Stokstaartje	Savanne	Gems	Hooggebergte	Gele kwikstaart	Rietland	Quagga	Savanne	Damhert	Loofbos	Kruisbek	Mangrovebos	Zwartstaartprairiehond	Grasland	Rode eekhoorn
170	1	1	4	1	0	0	0	0	0	0	0	0	0	0	0	0	0	0	0	0	0	0	0	0	0	0	0	0	0	0	0	0	0	0	Stokstaartje	Savanne	Gems	Hooggebergte	Goudhaantje	Naaldbos	Okapi	Regenwoud	Damhert	Loofbos	Schaarbek	Naaldbos	Alpenmarmot	Hooggebergte	Rode eekhoorn
171	2	2	4	1	0	0	0	0	0	0	0	0	0	0	0	0	0	0	0	0	0	0	0	0	0	0	0	0	0	0	0	0	0	0	0	0	0	0	0	0	0	0	0	0	0	0	0	0	0
172	4	1	4	0	0	0	0	0	0	0	0	0	0	0	0	0	0	0	0	0	0	0	0	0	0	0	0	0	0	0	0	0	0	0	Stokstaartje	Savanne	Gems	Hooggebergte	Goudhaantje	Naaldbos	Okapi	Regenwoud	Damhert	Loofbos	Kruisbek	Naaldbos	Zwartstaartprairiehond	Grasland	Suikereekhoorn
173	3	2	4	1	0	0	0	0	0	0	0	0	0	0	0	0	0	0	0	0	0	0	0	0	0	0	0	0	0	0	0	0	0	0	Stokstaartje	Savanne	Gems	Hooggebergte	Kleine vliegenvanger	Rietland	Okapi	Savanne	Damhert	Loofbos	Kruisbek	Naaldbos	Zwartstaartprairiehond	Gemengd bos (loof- en naaldbomen)	Rode eekhoorn
174	3	1	3	0	0	0	0	0	0	0	0	0	0	0	0	0	0	0	0	0	0	0	0	0	0	0	0	0	0	0	0	0	0	0	Stokstaartje	Savanne	Oribi	Hooggebergte	Goudhaantje	Naaldbos	Okapi	Regenwoud	Sitkahert	Loofbos	Kruisbek	Naaldbos	Zwartstaartprairiehond	Grasland	Rode eekhoorn
175	3	2	4	1	0	0	0	0	0	0	0	0	0	0	0	0	0	0	0	0	0	0	0	0	0	0	0	0	0	0	0	0	0	0	Stokstaartje	Savanne	Gems	Hooggebergte	Goudhaantje	Naaldbos	Okapi	Savanne	Damhert	Loofbos	Kruisbek	Naaldbos	Alpenmarmot	Hooggebergte	Rode eekhoorn
176	3	1	4	1	0	0	0	0	0	0	0	0	0	0	0	0	0	0	0	0	0	0	0	0	0	0	0	0	0	0	0	0	0	0	Stokstaartje	Savanne	Gems	Hooggebergte	Goudhaantje	Naaldbos	Okapi	Regenwoud	Damhert	Loofbos	Kruisbek	Naaldbos	Zwartstaartprairiehond	Grasland	Rode eekhoorn
177	5	2	4	1	0	0	0	0	0	0	0	0	0	0	0	0	0	0	0	0	0	0	0	0	0	0	0	0	0	0	0	0	0	0	Stokstaartje	Savanne	Oribi	Hooggebergte	Goudhaantje	Naaldbos	Okapi	Savanne	Damhert	Loofbos	Kruisbek	Naaldbos	Alpenmarmot	Hooggebergte	Rode eekhoorn
178	2	2	4	99	0	0	0	0	0	0	0	0	0	0	0	0	0	0	0	0	0	0	0	0	0	0	0	0	0	0	0	0	0	0	0	0	0	0	0	0	0	0	0	0	0	0	0	0	0
179	2	2	4	0	0	0	0	0	0	0	0	0	0	0	0	0	0	0	0	0	0	0	0	0	0	0	0	0	0	0	0	0	0	0	Stokstaartje	Savanne	Springbok	Hooggebergte	Gele kwikstaart	Grasland	Okapi	Savanne	Damhert	Loofbos	Schaarbek	Naaldbos	Alpenmarmot	Hooggebergte	Suikereekhoorn
180	3	1	3	1	0	0	0	0	0	0	0	0	0	0	0	0	0	0	0	0	0	0	0	0	0	0	0	0	0	0	0	0	0	0	Stokstaartje	Savanne	Gems	Savanne	Goudhaantje	Naaldbos	Okapi	Savanne	Damhert	Naaldbos	Kruisbek	Naaldbos	Zwartstaartprairiehond	Grasland	Rode eekhoorn
181	3	2	4	0	0	0	0	0	0	0	0	0	0	0	0	0	0	0	0	0	0	0	0	0	0	0	0	0	0	0	0	0	0	0	0	0	0	0	0	0	0	0	0	0	0	0	0	0	0
182	3	2	4	0	0	0	0	0	0	0	0	0	0	0	0	0	0	0	0	0	0	0	0	0	0	0	0	0	0	0	0	0	0	0	Stokstaartje	Savanne	Gems	Hooggebergte	Goudhaantje	Rietland	Okapi	Woestijn	Sitkahert	Poolgebied	Kruisvink	Naaldbos	Alpenmarmot	Hooggebergte	Rode eekhoorn
183	4	1	4	0	0	0	0	0	0	0	0	0	0	0	0	0	0	0	0	0	0	0	0	0	0	0	0	0	0	0	0	0	0	0	0	0	0	0	0	0	0	0	0	0	0	0	0	0	0
184	3	2	4	0	0	0	0	0	0	0	0	0	0	0	0	0	0	0	0	0	0	0	0	0	0	0	0	0	0	0	0	0	0	0	Stokstaartje	Savanne	Springbok	Hooggebergte	Goudhaantje	Naaldbos	Okapi	Savanne	Sitkahert	Loofbos	Kruisbek	Rietland	Zwartstaartprairiehond	Grasland	Rode eekhoorn
185	4	2	4	0	0	0	0	0	0	0	0	0	0	0	0	0	0	0	0	0	0	0	0	0	0	0	0	0	0	0	0	0	0	0	Stokstaartje	Savanne	Springbok	Hooggebergte	Goudhaantje	Naaldbos	Okapi	Savanne	Sitkahert	Poolgebied	Kruisbek	Mangrovebos	Alpenmarmot	Hooggebergte	Rode eekhoorn
186	4	1	2	0	0	0	0	0	0	0	0	0	0	0	0	0	0	0	0	0	0	0	0	0	0	0	0	0	0	0	0	0	0	0	0	0	0	0	0	0	0	0	0	0	0	0	0	0	0
187	2	2	4	1	0	0	0	0	0	0	0	0	0	0	0	0	0	0	0	0	0	0	0	0	0	0	0	0	0	0	0	0	0	0	Stokstaartje	Savanne	Gems	Hooggebergte	Goudhaantje	Rietland	Okapi	Savanne	Damhert	Loofbos	Kruisbek	Rietland	Zwartstaartprairiehond	Grasland	Rode eekhoorn
188	3	1	4	0	0	0	0	0	0	0	0	0	0	0	0	0	0	0	0	0	0	0	0	0	0	0	0	0	0	0	0	0	0	0	Stokstaartje	Savanne	Springbok	Savanne	Goudhaantje	Rietland	Okapi	Regenwoud	Damhert	Naaldbos	Kruisbek	Naaldbos	Alpenmarmot	Hooggebergte	Harrisgrondeekhoorn
189	3	1	4	0	0	0	0	0	0	0	0	0	0	0	0	0	0	0	0	0	0	0	0	0	0	0	0	0	0	0	0	0	0	0	0	0	0	0	0	0	0	0	0	0	0	0	0	0	0
190	3	2	4	0	0	0	0	0	0	0	0	0	0	0	0	0	0	0	0	0	0	0	0	0	0	0	0	0	0	0	0	0	0	0	Stokstaartje	Savanne	Gems	Hooggebergte	Goudhaantje	Rietland	Okapi	Regenwoud	Damhert	Loofbos	Kruisbek	Naaldbos	Alpenmarmot	Hooggebergte	Rode eekhoorn
191	1	2	3	0	0	0	0	0	0	0	0	0	0	0	0	0	0	0	0	0	0	0	0	0	0	0	0	0	0	0	0	0	0	0	0	0	0	0	0	0	0	0	0	0	0	0	0	0	0
192	2	1	4	0	0	0	0	0	0	0	0	0	0	0	0	0	0	0	0	0	0	0	0	0	0	0	0	0	0	0	0	0	0	0	Stokstaartje	Savanne	Gems	Hooggebergte	Gele kwikstaart	Rietland	Okapi	Regenwoud	Damhert	Loofbos	Schaarbek	Mangrovebos	Zwartstaartprairiehond	Grasland	Suikereekhoorn
193	3	1	4	0	0	0	0	0	0	0	0	0	0	0	0	0	0	0	0	0	0	0	0	0	0	0	0	0	0	0	0	0	0	0	0	0	0	0	0	0	0	0	0	0	0	0	0	0	0
194	4	1	4	0	0	0	0	0	0	0	0	0	0	0	0	0	0	0	0	0	0	0	0	0	0	0	0	0	0	0	0	0	0	0	Stokstaartje	Savanne	Gems	Hooggebergte	Goudhaantje	Rietland	Okapi	Savanne	Damhert	Loofbos	Kruisbek	Naaldbos	Alpenmarmot	Hooggebergte	Rode eekhoorn
195	6	1	2	0	0	0	0	0	0	0	0	0	0	0	0	0	0	0	0	0	0	0	0	0	0	0	0	0	0	0	0	0	0	0	Stokstaartje	Gemengd bos (loof- en naaldbomen)	Oribi	Hooggebergte	Kleine vliegenvanger	Mangrovebos	Oryx	Savanne	Damhert	Poolgebied	Kruisbek	Naaldbos	Noord-Afrikaanse goendi	Gemengd bos (loof- en naaldbomen)	Suikereekhoorn
196	3	2	4	0	0	0	0	0	0	0	0	0	0	0	0	0	0	0	0	0	0	0	0	0	0	0	0	0	0	0	0	0	0	0	0	0	0	0	0	0	0	0	0	0	0	0	0	0	0
197	6	1	4	0	0	0	0	0	0	0	0	0	0	0	0	0	0	0	0	0	0	0	0	0	0	0	0	0	0	0	0	0	0	0	Stokstaartje	Gemengd bos (loof- en naaldbomen)	Springbok	Hooggebergte	Gele kwikstaart	Rietland	Okapi	Savanne	Damhert	Naaldbos	Schaarbek	Rietland	Alpenmarmot	Hooggebergte	Rode eekhoorn
198	3	1	3	0	0	0	0	0	0	0	0	0	0	0	0	0	0	0	0	0	0	0	0	0	0	0	0	0	0	0	0	0	0	0	Stokstaartje	Savanne	Gems	Hooggebergte	Goudhaantje	Naaldbos	Okapi	Regenwoud	Damhert	Loofbos	Kruisbek	Naaldbos	Zwartstaartprairiehond	Grasland	Rode eekhoorn
199	6	2	3	1	0	0	0	0	0	0	0	0	0	0	0	0	0	0	0	0	0	0	0	0	0	0	0	0	0	0	0	0	0	0	Stokstaartje	Savanne	Gems	Hooggebergte	Goudhaantje	Naaldbos	Okapi	Savanne	Damhert	Loofbos	Schaarbek	Naaldbos	Alpenmarmot	Hooggebergte	Rode eekhoorn
200	1	2	3	0	0	0	0	0	0	0	0	0	0	0	0	0	0	0	0	0	0	0	0	0	0	0	0	0	0	0	0	0	0	0	Stokstaartje	Savanne	Springbok	Hooggebergte	Goudhaantje	Naaldbos	Okapi	Savanne	Damhert	Loofbos	Kruisbek	Rietland	Alpenmarmot	Grasland	Rode eekhoorn
201	3	2	4	1	0	0	0	0	0	0	0	0	0	0	0	0	0	0	0	0	0	0	0	0	0	0	0	0	0	0	0	0	0	0	Stokstaartje	Savanne	Gems	Hooggebergte	Goudhaantje	Naaldbos	Okapi	Savanne	Damhert	Loofbos	Kruisbek	Naaldbos	Alpenmarmot	Hooggebergte	Rode eekhoorn
202	3	1	4	0	0	0	0	0	0	0	0	0	0	0	0	0	0	0	0	0	0	0	0	0	0	0	0	0	0	0	0	0	0	0	Stokstaartje	Savanne	Springbok	Hooggebergte	Goudhaantje	Naaldbos	Okapi	Savanne	Rendier	Poolgebied	Schaarbek	Grasland	Alpenmarmot	Hooggebergte	Rode eekhoorn
203	5	2	4	0	0	0	0	0	0	0	0	0	0	0	0	0	0	0	0	0	0	0	0	0	0	0	0	0	0	0	0	0	0	0	Stokstaartje	Savanne	Gems	Hooggebergte	Goudhaantje	Naaldbos	Okapi	Savanne	Damhert	Loofbos	Kruisbek	Rietland	Alpenmarmot	Hooggebergte	Rode eekhoorn
204	2	1	4	0	0	0	0	0	0	0	0	0	0	0	0	0	0	0	0	0	0	0	0	0	0	0	0	0	0	0	0	0	0	0	Stokstaartje	Savanne	Springbok	Hooggebergte	Goudhaantje	Rietland	Okapi	Savanne	Damhert	Loofbos	Kruisvink	Naaldbos	Alpenmarmot	Hooggebergte	Rode eekhoorn
205	2	2	4	0	0	0	0	0	0	0	0	0	0	0	0	0	0	0	0	0	0	0	0	0	0	0	0	0	0	0	0	0	0	0	0	0	0	0	0	0	0	0	0	0	0	0	0	0	0
206	3	2	4	0	0	0	0	0	0	0	0	0	0	0	0	0	0	0	0	0	0	0	0	0	0	0	0	0	0	0	0	0	0	0	Stokstaartje	Savanne	Springbok	Hooggebergte	Goudhaantje	Naaldbos	Okapi	Savanne	Damhert	Naaldbos	Kruisbek	Mangrovebos	Alpenmarmot	Hooggebergte	Rode eekhoorn
207	5	1	4	0	0	0	0	0	0	0	0	0	0	0	0	0	0	0	0	0	0	0	0	0	0	0	0	0	0	0	0	0	0	0	Stokstaartje	Savanne	Gems	Hooggebergte	Goudhaantje	Naaldbos	Okapi	Regenwoud	Damhert	Loofbos	Schaarbek	Naaldbos	Boslemming	Gemengd bos (loof- en naaldbomen)	Soeslik
208	6	1	4	0	0	0	0	0	0	0	0	0	0	0	0	0	0	0	0	0	0	0	0	0	0	0	0	0	0	0	0	0	0	0	Stokstaartje	Savanne	Springbok	Hooggebergte	Winterkoning	Naaldbos	Okapi	Savanne	Damhert	Loofbos	Schaarvink	Rietland	Alpenmarmot	Hooggebergte	Rode eekhoorn
209	4	1	4	0	0	0	0	0	0	0	0	0	0	0	0	0	0	0	0	0	0	0	0	0	0	0	0	0	0	0	0	0	0	0	Stokstaartje	Savanne	Gems	Hooggebergte	Goudhaantje	Naaldbos	Okapi	Regenwoud	Damhert	Loofbos	Kruisbek	Naaldbos	Alpenmarmot	Hooggebergte	Rode eekhoorn
210	3	1	4	0	0	0	0	0	0	0	0	0	0	0	0	0	0	0	0	0	0	0	0	0	0	0	0	0	0	0	0	0	0	0	Stokstaartje	Savanne	Springbok	Woestijn	Gele kwikstaart	Grasland	Okapi	Savanne	Damhert	Loofbos	Schaarbek	Naaldbos	Alpenmarmot	Hooggebergte	Rode eekhoorn
211	3	2	4	0	0	0	0	0	0	0	0	0	0	0	0	0	0	0	0	0	0	0	0	0	0	0	0	0	0	0	0	0	0	0	Stokstaartje	Savanne	Springbok	Hooggebergte	Goudhaantje	Rietland	Okapi	Savanne	Damhert	Loofbos	Schaarbek	Naaldbos	Alpenmarmot	Hooggebergte	Rode eekhoorn
212	2	1	3	0	0	0	0	0	0	0	0	0	0	0	0	0	0	0	0	0	0	0	0	0	0	0	0	0	0	0	0	0	0	0	0	0	0	0	0	0	0	0	0	0	0	0	0	0	0
213	3	1	2	0	0	0	0	0	0	0	0	0	0	0	0	0	0	0	0	0	0	0	0	0	0	0	0	0	0	0	0	0	0	0	Stokstaartje	Savanne	Gems	Savanne	Goudhaantje	Rietland	Okapi	Savanne	Waterree	Moeras	Schaarvink	Naaldbos	Zwartstaartprairiehond	Hooggebergte	Rode eekhoorn
214	1	1	4	0	0	0	0	0	0	0	0	0	0	0	0	0	0	0	0	0	0	0	0	0	0	0	0	0	0	0	0	0	0	0	0	0	0	0	0	0	0	0	0	0	0	0	0	0	0
215	3	2	4	0	0	0	0	0	0	0	0	0	0	0	0	0	0	0	0	0	0	0	0	0	0	0	0	0	0	0	0	0	0	0	Stokstaartje	Savanne	Springbok	Hooggebergte	Goudhaantje	Naaldbos	Okapi	Savanne	Damhert	Loofbos	Schaarvink	Mangrovebos	Zwartstaartprairiehond	Gemengd bos (loof- en naaldbomen)	Rode eekhoorn
216	2	1	4	0	0	0	0	0	0	0	0	0	0	0	0	0	0	0	0	0	0	0	0	0	0	0	0	0	0	0	0	0	0	0	0	0	0	0	0	0	0	0	0	0	0	0	0	0	0
217	4	1	4	0	0	0	0	0	0	0	0	0	0	0	0	0	0	0	0	0	0	0	0	0	0	0	0	0	0	0	0	0	0	0	Stokstaartje	Savanne	Springbok	Hooggebergte	Goudhaantje	Naaldbos	Okapi	Savanne	Sitkahert	Loofbos	Kruisbek	Naaldbos	Alpenmarmot	Hooggebergte	Rode eekhoorn
218	4	2	4	0	0	0	0	0	0	0	0	0	0	0	0	0	0	0	0	0	0	0	0	0	0	0	0	0	0	0	0	0	0	0	0	0	0	0	0	0	0	0	0	0	0	0	0	0	0
219	3	2	4	0	0	0	0	0	0	0	0	0	0	0	0	0	0	0	0	0	0	0	0	0	0	0	0	0	0	0	0	0	0	0	0	0	0	0	0	0	0	0	0	0	0	0	0	0	0
220	4	1	4	0	0	0	0	0	0	0	0	0	0	0	0	0	0	0	0	0	0	0	0	0	0	0	0	0	0	0	0	0	0	0	0	0	0	0	0	0	0	0	0	0	0	0	0	0	0
221	2	2	4	0	0	0	0	0	0	0	0	0	0	0	0	0	0	0	0	0	0	0	0	0	0	0	0	0	0	0	0	0	0	0	0	0	0	0	0	0	0	0	0	0	0	0	0	0	0
222	4	1	4	0	0	0	0	0	0	0	0	0	0	0	0	0	0	0	0	0	0	0	0	0	0	0	0	0	0	0	0	0	0	0	Stokstaartje	Savanne	Gems	Hooggebergte	Goudhaantje	Naaldbos	Okapi	Savanne	Damhert	Loofbos	Kruisbek	Naaldbos	Alpenmarmot	Hooggebergte	Rode eekhoorn
223	3	2	4	0	0	0	0	0	0	0	0	0	0	0	0	0	0	0	0	0	0	0	0	0	0	0	0	0	0	0	0	0	0	0	0	0	0	0	0	0	0	0	0	0	0	0	0	0	0
224	5	1	4	0	0	0	0	0	0	0	0	0	0	0	0	0	0	0	0	0	0	0	0	0	0	0	0	0	0	0	0	0	0	0	0	0	0	0	0	0	0	0	0	0	0	0	0	0	0
225	4	3	4	0	0	0	0	0	0	0	0	0	0	0	0	0	0	0	0	0	0	0	0	0	0	0	0	0	0	0	0	0	0	0	Stokstaartje	Savanne	Gems	Hooggebergte	Goudhaantje	Naaldbos	Okapi	Regenwoud	Sitkahert	Poolgebied	Kruisvink	Grasland	Zwartstaartprairiehond	Grasland	Rode eekhoorn
226	3	1	4	1	0	0	0	0	0	0	0	0	0	0	0	0	0	0	0	0	0	0	0	0	0	0	0	0	0	0	0	0	0	0	Stokstaartje	Savanne	Gems	Hooggebergte	Goudhaantje	Grasland	Okapi	Savanne	Damhert	Moeras	Kruisbek	Rietland	Alpenmarmot	Hooggebergte	Rode eekhoorn
227	5	1	3	0	0	0	0	0	0	0	0	0	0	0	0	0	0	0	0	0	0	0	0	0	0	0	0	0	0	0	0	0	0	0	0	0	0	0	0	0	0	0	0	0	0	0	0	0	0
228	3	1	4	0	0	0	0	0	0	0	0	0	0	0	0	0	0	0	0	0	0	0	0	0	0	0	0	0	0	0	0	0	0	0	0	0	0	0	0	0	0	0	0	0	0	0	0	0	0
229	3	1	4	0	0	0	0	0	0	0	0	0	0	0	0	0	0	0	0	0	0	0	0	0	0	0	0	0	0	0	0	0	0	0	Stokstaartje	Savanne	Moeflon	Hooggebergte	Goudhaantje	Rietland	Okapi	Regenwoud	Damhert	Poolgebied	Schaarbek	Mangrovebos	Alpenmarmot	Hooggebergte	Rode eekhoorn
230	2	2	4	0	0	0	0	0	0	0	0	0	0	0	0	0	0	0	0	0	0	0	0	0	0	0	0	0	0	0	0	0	0	0	Stokstaartje	Savanne	Springbok	Hooggebergte	Goudhaantje	Grasland	Okapi	Savanne	Damhert	Loofbos	Schaarbek	Naaldbos	Alpenmarmot	Hooggebergte	Rode eekhoorn
231	3	2	4	0	0	0	0	0	0	0	0	0	0	0	0	0	0	0	0	0	0	0	0	0	0	0	0	0	0	0	0	0	0	0	0	0	0	0	0	0	0	0	0	0	0	0	0	0	0
232	1	2	4	1	0	0	0	0	0	0	0	0	0	0	0	0	0	0	0	0	0	0	0	0	0	0	0	0	0	0	0	0	0	0	Stokstaartje	Savanne	Oribi	Poolgebied	Winterkoning	Naaldbos	Okapi	Regenwoud	Damhert	Loofbos	Schaarvink	Mangrovebos	Zwartstaartprairiehond	Grasland	Rode eekhoorn
233	4	2	4	1	0	0	0	0	0	0	0	0	0	0	0	0	0	0	0	0	0	0	0	0	0	0	0	0	0	0	0	0	0	0	Stokstaartje	Savanne	Gems	Hooggebergte	Goudhaantje	Naaldbos	Okapi	Regenwoud	Damhert	Loofbos	Kruisbek	Naaldbos	Zwartstaartprairiehond	Grasland	Rode eekhoorn
234	2	1	4	0	0	0	0	0	0	0	0	0	0	0	0	0	0	0	0	0	0	0	0	0	0	0	0	0	0	0	0	0	0	0	Stokstaartje	Savanne	Gems	Hooggebergte	Goudhaantje	Rietland	Oryx	Savanne	Damhert	Loofbos	Kruisbek	Naaldbos	Zwartstaartprairiehond	Grasland	Rode eekhoorn
235	4	2	4	0	0	0	0	0	0	0	0	0	0	0	0	0	0	0	0	0	0	0	0	0	0	0	0	0	0	0	0	0	0	0	0	0	0	0	0	0	0	0	0	0	0	0	0	0	0
236	2	2	4	0	0	0	0	0	0	0	0	0	0	0	0	0	0	0	0	0	0	0	0	0	0	0	0	0	0	0	0	0	0	0	0	0	0	0	0	0	0	0	0	0	0	0	0	0	0
237	1	1	4	0	0	0	0	0	0	0	0	0	0	0	0	0	0	0	0	0	0	0	0	0	0	0	0	0	0	0	0	0	0	0	Stokstaartje	Savanne	Springbok	Hooggebergte	Goudhaantje	Rietland	Okapi	Savanne	Rendier	Poolgebied	Schaarbek	Mangrovebos	Alpenmarmot	Hooggebergte	Rode eekhoorn
238	3	2	4	1	0	0	0	0	0	0	0	0	0	0	0	0	0	0	0	0	0	0	0	0	0	0	0	0	0	0	0	0	0	0	0	0	0	0	0	0	0	0	0	0	0	0	0	0	0
239	2	1	4	0	0	0	0	0	0	0	0	0	0	0	0	0	0	0	0	0	0	0	0	0	0	0	0	0	0	0	0	0	0	0	0	0	0	0	0	0	0	0	0	0	0	0	0	0	0
240	6	2	3	0	0	0	0	0	0	0	0	0	0	0	0	0	0	0	0	0	0	0	0	0	0	0	0	0	0	0	0	0	0	0	Stokstaartje	Savanne	Springbok	Hooggebergte	Gele kwikstaart	Grasland	Okapi	Regenwoud	Damhert	Loofbos	Kruisbek	Grasland	Alpenmarmot	Hooggebergte	Rode eekhoorn
241	4	1	3	0	0	0	0	0	0	0	0	0	0	0	0	0	0	0	0	0	0	0	0	0	0	0	0	0	0	0	0	0	0	0	Stokstaartje	Savanne	Gems	Hooggebergte	Gele kwikstaart	Rietland	Oryx	Regenwoud	Rendier	Poolgebied	Schaarvink	Naaldbos	Zwartstaartprairiehond	Hooggebergte	Rode eekhoorn
242	4	2	4	0	0	0	0	0	0	0	0	0	0	0	0	0	0	0	0	0	0	0	0	0	0	0	0	0	0	0	0	0	0	0	Stokstaartje	Savanne	Gems	Hooggebergte	Kleine vliegenvanger	Grasland	Okapi	Savanne	Damhert	Naaldbos	Schaarbek	Rietland	Alpenmarmot	Hooggebergte	Rode eekhoorn
243	3	2	4	0	0	0	0	0	0	0	0	0	0	0	0	0	0	0	0	0	0	0	0	0	0	0	0	0	0	0	0	0	0	0	Stokstaartje	Savanne	Springbok	Savanne	Goudhaantje	Naaldbos	Okapi	Savanne	Damhert	Naaldbos	Schaarvink	Rietland	Alpenmarmot	Hooggebergte	Rode eekhoorn
244	4	1	2	0	0	0	0	0	0	0	0	0	0	0	0	0	0	0	0	0	0	0	0	0	0	0	0	0	0	0	0	0	0	0	0	0	0	0	0	0	0	0	0	0	0	0	0	0	0
245	7	1	4	0	0	0	0	0	0	0	0	0	0	0	0	0	0	0	0	0	0	0	0	0	0	0	0	0	0	0	0	0	0	0	Stokstaartje	Savanne	Gems	Hooggebergte	Kleine vliegenvanger	Rietland	Okapi	Savanne	Damhert	Loofbos	Kruisbek	Naaldbos	Alpenmarmot	Hooggebergte	Rode eekhoorn
246	2	2	4	0	0	0	0	0	0	0	0	0	0	0	0	0	0	0	0	0	0	0	0	0	0	0	0	0	0	0	0	0	0	0	0	0	0	0	0	0	0	0	0	0	0	0	0	0	0
247	3	2	4	1	0	0	0	0	0	0	0	0	0	0	0	0	0	0	0	0	0	0	0	0	0	0	0	0	0	0	0	0	0	0	Stokstaartje	Savanne	Springbok	Hooggebergte	Winterkoning	Naaldbos	Okapi	Savanne	Damhert	Loofbos	Schaarvink	Mangrovebos	Alpenmarmot	Hooggebergte	Harrisgrondeekhoorn
248	1	2	4	0	0	0	0	0	0	0	0	0	0	0	0	0	0	0	0	0	0	0	0	0	0	0	0	0	0	0	0	0	0	0	Stokstaartje	Savanne	Springbok	Hooggebergte	Gele kwikstaart	Grasland	Okapi	Regenwoud	Damhert	Loofbos	Kruisvink	Rietland	Zwartstaartprairiehond	Hooggebergte	Rode eekhoorn
249	5	2	4	0	0	0	0	0	0	0	0	0	0	0	0	0	0	0	0	0	0	0	0	0	0	0	0	0	0	0	0	0	0	0	0	0	0	0	0	0	0	0	0	0	0	0	0	0	0
250	2	99	4	0	0	0	0	0	0	0	0	0	0	0	0	0	0	0	0	0	0	0	0	0	0	0	0	0	0	0	0	0	0	0	Stokstaartje	Savanne	Gems	Hooggebergte	Kleine vliegenvanger	Rietland	Okapi	Savanne	Damhert	Naaldbos	Schaarvink	Naaldbos	Alpenmarmot	Hooggebergte	Rode eekhoorn
251	2	2	4	0	0	0	0	0	0	0	0	0	0	0	0	0	0	0	0	0	0	0	0	0	0	0	0	0	0	0	0	0	0	0	Stokstaartje	Savanne	Springbok	Savanne	Goudhaantje	Grasland	Okapi	Savanne	Damhert	Loofbos	Schaarbek	Naaldbos	Zwartstaartprairiehond	Hooggebergte	Rode eekhoorn
252	3	1	4	1	0	0	0	0	0	0	0	0	0	0	0	0	0	0	0	0	0	0	0	0	0	0	0	0	0	0	0	0	0	0	Stokstaartje	Savanne	Gems	Hooggebergte	Gele kwikstaart	Rietland	Okapi	Regenwoud	Damhert	Loofbos	Kruisbek	Rietland	Alpenmarmot	Hooggebergte	Rode eekhoorn
253	5	2	4	1	0	0	0	0	0	0	0	0	0	0	0	0	0	0	0	0	0	0	0	0	0	0	0	0	0	0	0	0	0	0	0	0	0	0	0	0	0	0	0	0	0	0	0	0	0
254	4	2	4	0	0	0	0	0	0	0	0	0	0	0	0	0	0	0	0	0	0	0	0	0	0	0	0	0	0	0	0	0	0	0	Stokstaartje	Savanne	Springbok	Hooggebergte	Gele kwikstaart	Naaldbos	Okapi	Savanne	Damhert	Loofbos	Schaarvink	Naaldbos	Alpenmarmot	Hooggebergte	Rode eekhoorn
255	3	2	4	0	0	0	0	0	0	0	0	0	0	0	0	0	0	0	0	0	0	0	0	0	0	0	0	0	0	0	0	0	0	0	Stokstaartje	Savanne	Gems	Woestijn	Gele kwikstaart	Naaldbos	Okapi	Savanne	Damhert	Loofbos	Schaarvink	Grasland	Zwartstaartprairiehond	Grasland	Rode eekhoorn
256	6	2	4	1	0	0	0	0	0	0	0	0	0	0	0	0	0	0	0	0	0	0	0	0	0	0	0	0	0	0	0	0	0	0	Stokstaartje	Savanne	Gems	Hooggebergte	Goudhaantje	Naaldbos	Okapi	Regenwoud	Damhert	Loofbos	Kruisbek	Naaldbos	Alpenmarmot	Hooggebergte	Rode eekhoorn
257	1	2	4	0	0	0	0	0	0	0	0	0	0	0	0	0	0	0	0	0	0	0	0	0	0	0	0	0	0	0	0	0	0	0	Stokstaartje	Savanne	Springbok	Hooggebergte	Gele kwikstaart	Rietland	Okapi	Savanne	Damhert	Loofbos	Kruisvink	Naaldbos	Zwartstaartprairiehond	Grasland	Rode eekhoorn
258	4	99	4	0	0	0	0	0	0	0	0	0	0	0	0	0	0	0	0	0	0	0	0	0	0	0	0	0	0	0	0	0	0	0	0	0	0	0	0	0	0	0	0	0	0	0	0	0	0
259	2	3	3	1	0	0	0	0	0	0	0	0	0	0	0	0	0	0	0	0	0	0	0	0	0	0	0	0	0	0	0	0	0	0	Stokstaartje	Savanne	Gems	Hooggebergte	Goudhaantje	Rietland	Okapi	Regenwoud	Waterree	Naaldbos	Kruisbek	Mangrovebos	Boslemming	Gemengd bos (loof- en naaldbomen)	Rode eekhoorn
260	5	1	4	0	0	0	0	0	0	0	0	0	0	0	0	0	0	0	0	0	0	0	0	0	0	0	0	0	0	0	0	0	0	0	Stokstaartje	Savanne	Gems	Hooggebergte	Goudhaantje	Naaldbos	Okapi	Savanne	Damhert	Naaldbos	Schaarvink	Naaldbos	Alpenmarmot	Hooggebergte	Rode eekhoorn
261	1	1	4	0	0	0	0	0	0	0	0	0	0	0	0	0	0	0	0	0	0	0	0	0	0	0	0	0	0	0	0	0	0	0	Stokstaartje	Savanne	Springbok	Hooggebergte	Winterkoning	Naaldbos	Okapi	Savanne	Damhert	Loofbos	Kruisbek	Naaldbos	Alpenmarmot	Hooggebergte	Rode eekhoorn
262	2	2	4	1	0	0	0	0	0	0	0	0	0	0	0	0	0	0	0	0	0	0	0	0	0	0	0	0	0	0	0	0	0	0	Stokstaartje	Savanne	Gems	Hooggebergte	Goudhaantje	Rietland	Okapi	Woestijn	Damhert	Loofbos	Schaarvink	Grasland	Alpenmarmot	Hooggebergte	Harrisgrondeekhoorn
263	5	1	4	0	0	0	0	0	0	0	0	0	0	0	0	0	0	0	0	0	0	0	0	0	0	0	0	0	0	0	0	0	0	0	Stokstaartje	Savanne	Gems	Hooggebergte	Goudhaantje	Naaldbos	Okapi	Regenwoud	Damhert	Loofbos	Kruisbek	Naaldbos	Alpenmarmot	Hooggebergte	Rode eekhoorn
264	4	1	4	0	0	0	0	0	0	0	0	0	0	0	0	0	0	0	0	0	0	0	0	0	0	0	0	0	0	0	0	0	0	0	Stokstaartje	Savanne	Gems	Hooggebergte	Kleine vliegenvanger	Naaldbos	Okapi	Savanne	Rendier	Poolgebied	Kruisbek	Naaldbos	Zwartstaartprairiehond	Grasland	Harrisgrondeekhoorn
265	5	2	2	0	0	0	0	0	0	0	0	0	0	0	0	0	0	0	0	0	0	0	0	0	0	0	0	0	0	0	0	0	0	0	Stokstaartje	Savanne	Gems	Hooggebergte	Goudhaantje	Rietland	Okapi	Savanne	Damhert	Loofbos	Kruisbek	Naaldbos	Alpenmarmot	Hooggebergte	Rode eekhoorn
266	4	2	4	0	0	0	0	0	0	0	0	0	0	0	0	0	0	0	0	0	0	0	0	0	0	0	0	0	0	0	0	0	0	0	Stokstaartje	Savanne	Oribi	Savanne	Goudhaantje	Naaldbos	Okapi	Savanne	Damhert	Loofbos	Schaarvink	Rietland	Alpenmarmot	Hooggebergte	Rode eekhoorn
267	1	1	4	0	0	0	0	0	0	0	0	0	0	0	0	0	0	0	0	0	0	0	0	0	0	0	0	0	0	0	0	0	0	0	0	0	0	0	0	0	0	0	0	0	0	0	0	0	0
268	1	1	4	0	0	0	0	0	0	0	0	0	0	0	0	0	0	0	0	0	0	0	0	0	0	0	0	0	0	0	0	0	0	0	Stokstaartje	Savanne	Oribi	Hooggebergte	Winterkoning	Rietland	Okapi	Regenwoud	Damhert	Loofbos	Kruisvink	Mangrovebos	Alpenmarmot	Grasland	Rode eekhoorn
269	4	2	4	1	0	0	0	0	0	0	0	0	0	0	0	0	0	0	0	0	0	0	0	0	0	0	0	0	0	0	0	0	0	0	0	0	0	0	0	0	0	0	0	0	0	0	0	0	0
270	6	1	4	0	0	0	0	0	0	0	0	0	0	0	0	0	0	0	0	0	0	0	0	0	0	0	0	0	0	0	0	0	0	0	Stokstaartje	Savanne	Springbok	Hooggebergte	Goudhaantje	Mangrovebos	Okapi	Savanne	Damhert	Loofbos	Kruisbek	Mangrovebos	Alpenmarmot	Hooggebergte	Rode eekhoorn
271	5	2	2	0	0	0	0	0	0	0	0	0	0	0	0	0	0	0	0	0	0	0	0	0	0	0	0	0	0	0	0	0	0	0	Stokstaartje	Savanne	Springbok	Savanne	Goudhaantje	Grasland	Okapi	Savanne	Sitkahert	Loofbos	Schaarvink	Naaldbos	Alpenmarmot	Hooggebergte	Rode eekhoorn
272	1	1	3	1	0	0	0	0	0	0	0	0	0	0	0	0	0	0	0	0	0	0	0	0	0	0	0	0	0	0	0	0	0	0	Stokstaartje	Savanne	Oribi	Hooggebergte	Winterkoning	Naaldbos	Okapi	Savanne	Damhert	Naaldbos	Schaarbek	Mangrovebos	Boslemming	Gemengd bos (loof- en naaldbomen)	Rode eekhoorn
273	4	1	4	0	0	0	0	0	0	0	0	0	0	0	0	0	0	0	0	0	0	0	0	0	0	0	0	0	0	0	0	0	0	0	Stokstaartje	Savanne	Gems	Hooggebergte	Goudhaantje	Rietland	Okapi	Savanne	Damhert	Loofbos	Kruisbek	Grasland	Alpenmarmot	Hooggebergte	Rode eekhoorn
274	2	1	4	0	0	0	0	0	0	0	0	0	0	0	0	0	0	0	0	0	0	0	0	0	0	0	0	0	0	0	0	0	0	0	Stokstaartje	Savanne	Gems	Savanne	Goudhaantje	Rietland	Okapi	Regenwoud	Sitkahert	Poolgebied	Kruisvink	Mangrovebos	Alpenmarmot	Hooggebergte	Rode eekhoorn
275	3	2	3	0	0	0	0	0	0	0	0	0	0	0	0	0	0	0	0	0	0	0	0	0	0	0	0	0	0	0	0	0	0	0	Stokstaartje	Savanne	Springbok	Hooggebergte	Gele kwikstaart	Rietland	Okapi	Savanne	Damhert	Loofbos	Schaarvink	Mangrovebos	Zwartstaartprairiehond	Hooggebergte	Rode eekhoorn
276	4	2	4	0	0	0	0	0	0	0	0	0	0	0	0	0	0	0	0	0	0	0	0	0	0	0	0	0	0	0	0	0	0	0	Stokstaartje	Savanne	Moeflon	Hooggebergte	Goudhaantje	Grasland	Okapi	Savanne	Damhert	Naaldbos	Schaarbek	Naaldbos	Noord-Afrikaanse goendi	Grasland	Suikereekhoorn
277	3	1	4	0	0	0	0	0	0	0	0	0	0	0	0	0	0	0	0	0	0	0	0	0	0	0	0	0	0	0	0	0	0	0	Stokstaartje	Savanne	Gems	Savanne	Goudhaantje	Naaldbos	Okapi	Savanne	Rendier	Poolgebied	Kruisbek	Naaldbos	Zwartstaartprairiehond	Hooggebergte	Rode eekhoorn
278	2	1	3	0	0	0	0	0	0	0	0	0	0	0	0	0	0	0	0	0	0	0	0	0	0	0	0	0	0	0	0	0	0	0	0	0	0	0	0	0	0	0	0	0	0	0	0	0	0
279	5	1	4	0	0	0	0	0	0	0	0	0	0	0	0	0	0	0	0	0	0	0	0	0	0	0	0	0	0	0	0	0	0	0	Stokstaartje	Savanne	Springbok	Hooggebergte	Gele kwikstaart	Naaldbos	Okapi	Savanne	Rendier	Poolgebied	Kruisbek	Rietland	Alpenmarmot	Hooggebergte	Rode eekhoorn
280	4	2	4	0	0	0	0	0	0	0	0	0	0	0	0	0	0	0	0	0	0	0	0	0	0	0	0	0	0	0	0	0	0	0	Stokstaartje	Savanne	Moeflon	Savanne	Goudhaantje	Rietland	Okapi	Savanne	Damhert	Loofbos	Schaarbek	Mangrovebos	Alpenmarmot	Hooggebergte	Rode eekhoorn
281	2	2	4	0	0	0	0	0	0	0	0	0	0	0	0	0	0	0	0	0	0	0	0	0	0	0	0	0	0	0	0	0	0	0	Stokstaartje	Savanne	Springbok	Savanne	Gele kwikstaart	Rietland	Okapi	Savanne	Damhert	Loofbos	Schaarvink	Naaldbos	Alpenmarmot	Hooggebergte	Rode eekhoorn
282	4	2	4	0	0	0	0	0	0	0	0	0	0	0	0	0	0	0	0	0	0	0	0	0	0	0	0	0	0	0	0	0	0	0	Stokstaartje	Savanne	Gems	Hooggebergte	Gele kwikstaart	Grasland	Okapi	Savanne	Damhert	Loofbos	Schaarbek	Naaldbos	Alpenmarmot	Hooggebergte	Rode eekhoorn
283	1	3	3	0	0	0	0	0	0	0	0	0	0	0	0	0	0	0	0	0	0	0	0	0	0	0	0	0	0	0	0	0	0	0	Stokstaartje	Savanne	Springbok	Hooggebergte	Gele kwikstaart	Mangrovebos	Okapi	Savanne	Damhert	Naaldbos	Kruisbek	Mangrovebos	Alpenmarmot	Hooggebergte	Rode eekhoorn
284	3	2	4	1	0	0	0	0	0	0	0	0	0	0	0	0	0	0	0	0	0	0	0	0	0	0	0	0	0	0	0	0	0	0	Stokstaartje	Savanne	Moeflon	Hooggebergte	Goudhaantje	Rietland	Okapi	Savanne	Damhert	Naaldbos	Schaarbek	Grasland	Alpenmarmot	Hooggebergte	Suikereekhoorn
285	6	2	4	0	0	0	0	0	0	0	0	0	0	0	0	0	0	0	0	0	0	0	0	0	0	0	0	0	0	0	0	0	0	0	0	0	0	0	0	0	0	0	0	0	0	0	0	0	0
286	3	1	4	0	0	0	0	0	0	0	0	0	0	0	0	0	0	0	0	0	0	0	0	0	0	0	0	0	0	0	0	0	0	0	Stokstaartje	Savanne	Gems	Hooggebergte	Goudhaantje	Rietland	Okapi	Savanne	Sitkahert	Naaldbos	Kruisbek	Naaldbos	Alpenmarmot	Gemengd bos (loof- en naaldbomen)	Rode eekhoorn
287	2	2	4	0	0	0	0	0	0	0	0	0	0	0	0	0	0	0	0	0	0	0	0	0	0	0	0	0	0	0	0	0	0	0	Stokstaartje	Savanne	Moeflon	Hooggebergte	Winterkoning	Grasland	Okapi	Woestijn	Sitkahert	Naaldbos	Schaarvink	Mangrovebos	Alpenmarmot	Hooggebergte	Harrisgrondeekhoorn
288	3	2	4	0	0	0	0	0	0	0	0	0	0	0	0	0	0	0	0	0	0	0	0	0	0	0	0	0	0	0	0	0	0	0	0	0	0	0	0	0	0	0	0	0	0	0	0	0	0
289	1	2	4	1	0	0	0	0	0	0	0	0	0	0	0	0	0	0	0	0	0	0	0	0	0	0	0	0	0	0	0	0	0	0	Stokstaartje	Savanne	Oribi	Hooggebergte	Goudhaantje	Naaldbos	Okapi	Savanne	Damhert	Loofbos	Kruisbek	Naaldbos	Alpenmarmot	Hooggebergte	Rode eekhoorn
290	1	1	3	0	0	0	0	0	0	0	0	0	0	0	0	0	0	0	0	0	0	0	0	0	0	0	0	0	0	0	0	0	0	0	Stokstaartje	Savanne	Gems	Hooggebergte	Goudhaantje	Rietland	Okapi	Savanne	Damhert	Loofbos	Schaarvink	Naaldbos	Zwartstaartprairiehond	Grasland	Rode eekhoorn
291	4	2	4	0	0	0	0	0	0	0	0	0	0	0	0	0	0	0	0	0	0	0	0	0	0	0	0	0	0	0	0	0	0	0	0	0	0	0	0	0	0	0	0	0	0	0	0	0	0
292	3	1	4	0	Kafferbuffel	Zuid-Amerika	Kersenbuikcichlide	Azië	Jaguar	Afrika	Withandgibbon	Azië	Tijgersalamander	Noord-Amerika	Zwarte kaaiman	Zuid-Amerika	Das	Noord-Amerika	Goudvink	Europa	Emoe	Australië	Capibara	Australië	Zwartvoetpinguïn	Antarctica	Wombat	Noord-Amerika	Secretarisvogel	Azië	Poema	Afrika	Rode koraalduivel	Noord-Amerika	Stokstaartje	Moeras	Oribi	Hooggebergte	Goudhaantje	Rietland	Okapi	Savanne	Damhert	Naaldbos	Kruisbek	Mangrovebos	Zwartstaartprairiehond	Poolgebied	Rode eekhoorn
293	4	2	4	0	Bizon	Noord-Amerika	Neonjuffer	Zuid-Amerika	Luipaard	Afrika	Withandgibbon	Azië	Luipaardgekko	Azië	Zwarte kaaiman	Zuid-Amerika	Das	Europa	Goudvink	Europa	Struisvogel	Australië	Capibara	Zuid-Amerika	Zwartvoetpinguïn	Antarctica	Wombat	Noord-Amerika	Jufferkraan	Afrika	Pardellynx	Noord-Amerika	Roodbuikpiranha	Zuid-Amerika	0	0	0	0	0	0	0	0	0	0	0	0	0	0	0
294	2	2	4	0	0	0	0	0	0	0	0	0	0	0	0	0	0	0	0	0	0	0	0	0	0	0	0	0	0	0	0	0	0	0	Stokstaartje	Savanne	Gems	Hooggebergte	Gele kwikstaart	Grasland	Okapi	Savanne	Damhert	Loofbos	Kruisbek	Rietland	Zwartstaartprairiehond	Grasland	Rode eekhoorn
295	4	1	4	0	Bizon	Noord-Amerika	Kersenbuikcichlide	Afrika	Jaguar	Azië	Doodshoofdaapje	Zuid-Amerika	Tijgersalamander	Australië	Nijlkrokodil	Afrika	Wasbeer	Noord-Amerika	Goudvink	Europa	Nandoe	Afrika	Capibara	Zuid-Amerika	Adeliepinguïn	Antarctica	Wombat	Australië	Kasuaris	Afrika	Poema	Noord-Amerika	Vuurkeelcichlide	Afrika	0	0	0	0	0	0	0	0	0	0	0	0	0	0	0
296	2	1	4	0	0	0	0	0	0	0	0	0	0	0	0	0	0	0	0	0	0	0	0	0	0	0	0	0	0	0	0	0	0	0	Stokstaartje	Savanne	Springbok	Hooggebergte	Gele kwikstaart	Rietland	Okapi	Regenwoud	Sitkahert	Loofbos	Kruisvink	Mangrovebos	Zwartstaartprairiehond	Grasland	Rode eekhoorn
297	4	2	4	0	0	0	0	0	0	0	0	0	0	0	0	0	0	0	0	0	0	0	0	0	0	0	0	0	0	0	0	0	0	0	Stokstaartje	Savanne	Gems	Hooggebergte	Gele kwikstaart	Rietland	Okapi	Regenwoud	Sitkahert	Loofbos	Kruisbek	Grasland	Alpenmarmot	Hooggebergte	Rode eekhoorn
298	3	1	4	0	Bizon	Noord-Amerika	Neonjuffer	Azië	Luipaard	Zuid-Amerika	Withandgibbon	Afrika	Tijgersalamander	Europa	Zwarte kaaiman	Noord-Amerika	Das	Europa	Roze bergvink	Australië	Nandoe	Afrika	Capibara	Zuid-Amerika	Adeliepinguïn	Antarctica	Wombat	Australië	Secretarisvogel	Afrika	Poema	Noord-Amerika	Roodbuikpiranha	Zuid-Amerika	0	0	0	0	0	0	0	0	0	0	0	0	0	0	0
299	4	2	4	0	0	0	0	0	0	0	0	0	0	0	0	0	0	0	0	0	0	0	0	0	0	0	0	0	0	0	0	0	0	0	Stokstaartje	Savanne	Gems	Hooggebergte	Goudhaantje	Rietland	Okapi	Savanne	Damhert	Loofbos	Schaarbek	Rietland	Noord-Afrikaanse goendi	Grasland	Rode eekhoorn
300	2	2	2	0	Bizon	Noord-Amerika	Kardinaaltetra	Australië	Luipaard	Afrika	Withandgibbon	Zuid-Amerika	Tijgersalamander	Azië	Nijlkrokodil	Afrika	Das	Europa	Roze bergvink	Europa	Nandoe	Australië	Capibara	Zuid-Amerika	Zwartvoetpinguïn	Afrika	Wombat	Australië	Kuifseriema	Zuid-Amerika	Poema	Noord-Amerika	Rode koraalduivel	Australië	0	0	0	0	0	0	0	0	0	0	0	0	0	0	0
301	2	1	4	0	0	0	0	0	0	0	0	0	0	0	0	0	0	0	0	0	0	0	0	0	0	0	0	0	0	0	0	0	0	0	0	0	0	0	0	0	0	0	0	0	0	0	0	0	0
302	3	1	4	0	0	0	0	0	0	0	0	0	0	0	0	0	0	0	0	0	0	0	0	0	0	0	0	0	0	0	0	0	0	0	Stokstaartje	Savanne	Gems	Savanne	Winterkoning	Rietland	Okapi	Savanne	Damhert	Loofbos	Schaarbek	Naaldbos	Zwartstaartprairiehond	Hooggebergte	Rode eekhoorn
303	3	3	3	0	Bizon	Noord-Amerika	Kardinaaltetra	Zuid-Amerika	Jaguar	Azië	Withandgibbon	Azië	Luipaardgekko	Azië	Mississippialligator	Noord-Amerika	Das	Europa	Roze bergvink	Europa	Nandoe	Australië	Capibara	Zuid-Amerika	Adeliepinguïn	Antarctica	Wombat	Australië	Secretarisvogel	Afrika	Poema	Noord-Amerika	Roodbuikpiranha	Zuid-Amerika	0	0	0	0	0	0	0	0	0	0	0	0	0	0	0
304	1	1	3	0	0	0	0	0	0	0	0	0	0	0	0	0	0	0	0	0	0	0	0	0	0	0	0	0	0	0	0	0	0	0	Stokstaartje	Savanne	Springbok	Hooggebergte	Gele kwikstaart	Mangrovebos	Okapi	Savanne	Damhert	Loofbos	Kruisbek	Rietland	Noord-Afrikaanse goendi	Grasland	Rode eekhoorn
305	1	1	3	0	Bizon	Noord-Amerika	Neonjuffer	Zuid-Amerika	Jaguar	Zuid-Amerika	Withandgibbon	Azië	Tijgersalamander	Europa	Mississippialligator	Noord-Amerika	Das	Europa	Roze bergvink	Europa	Emoe	Australië	Capibara	Zuid-Amerika	Zwartvoetpinguïn	Antarctica	Wombat	Australië	Secretarisvogel	Afrika	Poema	Noord-Amerika	Roodbuikpiranha	Zuid-Amerika	0	0	0	0	0	0	0	0	0	0	0	0	0	0	0
306	1	1	3	0	Bizon	Noord-Amerika	Sherrybarbeel	Azië	Luipaard	Afrika	Withandgibbon	Azië	Vuursalamander	Azië	Gaviaal	Azië	Das	Europa	Goudvink	Europa	Emoe	Australië	Capibara	Zuid-Amerika	Adeliepinguïn	Afrika	Wombat	Australië	Secretarisvogel	Afrika	Goudkat	Noord-Amerika	Roodbuikpiranha	Zuid-Amerika	Stokstaartje	Savanne	Moeflon	Hooggebergte	Gele kwikstaart	Grasland	Okapi	Regenwoud	Damhert	Loofbos	Kruisvink	Rietland	Alpenmarmot	Hooggebergte	Rode eekhoorn
307	99	2	4	0	0	0	0	0	0	0	0	0	0	0	0	0	0	0	0	0	0	0	0	0	0	0	0	0	0	0	0	0	0	0	0	0	0	0	0	0	0	0	0	0	0	0	0	0	0
308	1	2	4	0	Jak	Noord-Amerika	Sherrybarbeel	Australië	Cheetah	Afrika	Withandgibbon	Afrika	Tijgersalamander	Noord-Amerika	Zwarte kaaiman	Azië	Das	Europa	Roze bergvink	Australië	Emoe	Azië	Capibara	Australië	Zwartvoetpinguïn	Afrika	Wombat	Europa	Secretarisvogel	Afrika	Pardellynx	Afrika	Roodbuikpiranha	Australië	Stokstaartje	Savanne	Gems	Hooggebergte	Kleine vliegenvanger	Naaldbos	Okapi	Savanne	Rendier	Poolgebied	Schaarvink	Rietland	Alpenmarmot	Hooggebergte	Rode eekhoorn
309	5	1	3	0	0	0	0	0	0	0	0	0	0	0	0	0	0	0	0	0	0	0	0	0	0	0	0	0	0	0	0	0	0	0	0	0	0	0	0	0	0	0	0	0	0	0	0	0	0
310	1	2	3	0	0	0	0	0	0	0	0	0	0	0	0	0	0	0	0	0	0	0	0	0	0	0	0	0	0	0	0	0	0	0	Stokstaartje	Savanne	Oribi	Hooggebergte	Goudhaantje	Rietland	Oryx	Savanne	Damhert	Loofbos	Kruisbek	Mangrovebos	Alpenmarmot	Hooggebergte	Rode eekhoorn
311	1	1	3	99	Bizon	Noord-Amerika	Kardinaaltetra	Afrika	Luipaard	Azië	Doodshoofdaapje	Azië	Tijgersalamander	Azië	Zwarte kaaiman	Afrika	Das	Noord-Amerika	Goudvink	Europa	Emoe	Australië	Capibara	Australië	Zwartvoetpinguïn	Antarctica	Wombat	Noord-Amerika	Secretarisvogel	Azië	Nevelpanter	Azië	Roodbuikpiranha	Zuid-Amerika	0	0	0	0	0	0	0	0	0	0	0	0	0	0	0
312	2	2	4	0	Jak	Azië	Neonjuffer	Zuid-Amerika	Jaguar	Afrika	Indri	Azië	Tijgersalamander	Noord-Amerika	Nijlkrokodil	Afrika	Das	Europa	Goudvink	Noord-Amerika	Nandoe	Australië	Capibara	Zuid-Amerika	Zwartvoetpinguïn	Afrika	Degoe	Zuid-Amerika	Jufferkraan	Australië	Pardellynx	Azië	Roodbuikpiranha	Zuid-Amerika	0	0	0	0	0	0	0	0	0	0	0	0	0	0	0
313	1	2	4	0	0	0	0	0	0	0	0	0	0	0	0	0	0	0	0	0	0	0	0	0	0	0	0	0	0	0	0	0	0	0	0	0	0	0	0	0	0	0	0	0	0	0	0	0	0
314	2	2	4	0	0	0	0	0	0	0	0	0	0	0	0	0	0	0	0	0	0	0	0	0	0	0	0	0	0	0	0	0	0	0	Stokstaartje	Savanne	Gems	Hooggebergte	Winterkoning	Naaldbos	Okapi	Regenwoud	Sitkahert	Naaldbos	Schaarvink	Mangrovebos	Boslemming	Hooggebergte	Rode eekhoorn
315	6	2	3	0	Bizon	Noord-Amerika	Neonjuffer	Azië	Cheetah	Zuid-Amerika	Bonobo	Afrika	Tijgersalamander	Australië	Gaviaal	Zuid-Amerika	Das	Europa	Goudvink	Afrika	Emoe	Azië	Muskusrat	Europa	Zwartvoetpinguïn	Antarctica	Wombat	Europa	Jufferkraan	Australië	Poema	Afrika	Rode acara	Australië	0	0	0	0	0	0	0	0	0	0	0	0	0	0	0
316	1	1	4	0	Jak	Noord-Amerika	Neonjuffer	Azië	Luipaard	Afrika	Doodshoofdaapje	Azië	Tijgersalamander	Australië	Zwarte kaaiman	Afrika	Opossum	Europa	Roze bergvink	Europa	Struisvogel	Australië	Capibara	Zuid-Amerika	Zwartvoetpinguïn	Antarctica	Wombat	Europa	Jufferkraan	Zuid-Amerika	Pardellynx	Afrika	Roodbuikpiranha	Australië	Stokstaartje	Gemengd bos (loof- en naaldbomen)	Oribi	Hooggebergte	Gele kwikstaart	Naaldbos	Okapi	Savanne	Waterree	Loofbos	Kruisbek	Mangrovebos	Alpenmarmot	Gemengd bos (loof- en naaldbomen)	Rode eekhoorn
317	1	1	4	0	0	0	0	0	0	0	0	0	0	0	0	0	0	0	0	0	0	0	0	0	0	0	0	0	0	0	0	0	0	0	0	0	0	0	0	0	0	0	0	0	0	0	0	0	0
318	2	1	4	0	Bizon	Noord-Amerika	Neonjuffer	Afrika	Luipaard	Azië	Withandgibbon	Azië	Vuursalamander	Europa	Mississippialligator	Noord-Amerika	Das	Europa	Goudvink	Australië	Nandoe	Afrika	Capibara	Zuid-Amerika	Marmeralk	Noord-Amerika	Wombat	Europa	Secretarisvogel	Afrika	Poema	Noord-Amerika	Roodbuikpiranha	Afrika	Stokstaartje	Savanne	Gems	Hooggebergte	Gele kwikstaart	Naaldbos	Okapi	Regenwoud	Damhert	Naaldbos	Kruisbek	Naaldbos	Alpenmarmot	Hooggebergte	Rode eekhoorn
319	4	2	3	1	0	0	0	0	0	0	0	0	0	0	0	0	0	0	0	0	0	0	0	0	0	0	0	0	0	0	0	0	0	0	0	0	0	0	0	0	0	0	0	0	0	0	0	0	0
320	3	2	4	0	Bizon	Noord-Amerika	Kardinaaltetra	Australië	Cheetah	Azië	Doodshoofdaapje	Azië	Luipaardgekko	Australië	Nijlkrokodil	Afrika	Das	Europa	Masker-agapornis	Noord-Amerika	Emoe	Zuid-Amerika	Capibara	Zuid-Amerika	Zwartvoetpinguïn	Antarctica	Wombat	Australië	Secretarisvogel	Afrika	Pardellynx	Afrika	Roodbuikpiranha	Zuid-Amerika	0	0	0	0	0	0	0	0	0	0	0	0	0	0	0
321	4	2	4	0	0	0	0	0	0	0	0	0	0	0	0	0	0	0	0	0	0	0	0	0	0	0	0	0	0	0	0	0	0	0	Stokstaartje	Savanne	Springbok	Hooggebergte	Gele kwikstaart	Naaldbos	Okapi	Savanne	Sitkahert	Poolgebied	Schaarbek	Mangrovebos	Boslemming	Gemengd bos (loof- en naaldbomen)	Suikereekhoorn
322	2	2	4	0	0	0	0	0	0	0	0	0	0	0	0	0	0	0	0	0	0	0	0	0	0	0	0	0	0	0	0	0	0	0	Stokstaartje	Savanne	Gems	Hooggebergte	Gele kwikstaart	Naaldbos	Quagga	Savanne	Damhert	Loofbos	Kruisvink	Rietland	Alpenmarmot	Grasland	Rode eekhoorn
323	2	2	4	0	0	0	0	0	0	0	0	0	0	0	0	0	0	0	0	0	0	0	0	0	0	0	0	0	0	0	0	0	0	0	0	0	0	0	0	0	0	0	0	0	0	0	0	0	0
324	4	2	4	0	0	0	0	0	0	0	0	0	0	0	0	0	0	0	0	0	0	0	0	0	0	0	0	0	0	0	0	0	0	0	0	0	0	0	0	0	0	0	0	0	0	0	0	0	0
325	2	2	4	0	0	0	0	0	0	0	0	0	0	0	0	0	0	0	0	0	0	0	0	0	0	0	0	0	0	0	0	0	0	0	Indische mangoeste	Savanne	Springbok	Hooggebergte	Gele kwikstaart	Naaldbos	Okapi	Regenwoud	Damhert	Naaldbos	Schaarbek	Mangrovebos	Alpenmarmot	Gemengd bos (loof- en naaldbomen)	Rode eekhoorn
326	2	1	4	0	0	0	0	0	0	0	0	0	0	0	0	0	0	0	0	0	0	0	0	0	0	0	0	0	0	0	0	0	0	0	0	0	0	0	0	0	0	0	0	0	0	0	0	0	0
327	4	1	4	0	Bizon	Noord-Amerika	Kardinaaltetra	Zuid-Amerika	Luipaard	Afrika	Withandgibbon	Zuid-Amerika	Luipaardgekko	Azië	Nijlkrokodil	Afrika	Das	Noord-Amerika	Goudvink	Europa	Emoe	Afrika	Capibara	Zuid-Amerika	Zwartvoetpinguïn	Antarctica	Wombat	Australië	Secretarisvogel	Afrika	Poema	Noord-Amerika	Vuurkeelcichlide	Zuid-Amerika	0	0	0	0	0	0	0	0	0	0	0	0	0	0	0
328	3	2	4	0	Bizon	Noord-Amerika	Kardinaaltetra	Zuid-Amerika	Luipaard	Afrika	Bonobo	Zuid-Amerika	Tijgersalamander	Azië	Nijlkrokodil	Afrika	Das	Europa	Roze bergvink	Europa	Emoe	Australië	Capibara	Zuid-Amerika	Zwartvoetpinguïn	Afrika	Wombat	Australië	Secretarisvogel	Australië	Poema	Noord-Amerika	Roodbuikpiranha	Zuid-Amerika	0	0	0	0	0	0	0	0	0	0	0	0	0	0	0
329	6	1	4	0	Bizon	Noord-Amerika	Neonjuffer	Azië	Cheetah	Afrika	Doodshoofdaapje	Azië	Vuursalamander	Australië	Mississippialligator	Noord-Amerika	Wasbeer	Noord-Amerika	Goudvink	Europa	Struisvogel	Afrika	Pika	Australië	Adeliepinguïn	Antarctica	Wombat	Noord-Amerika	Secretarisvogel	Afrika	Goudkat	Noord-Amerika	Roodbuikpiranha	Zuid-Amerika	0	0	0	0	0	0	0	0	0	0	0	0	0	0	0
330	3	2	4	0	0	0	0	0	0	0	0	0	0	0	0	0	0	0	0	0	0	0	0	0	0	0	0	0	0	0	0	0	0	0	Stokstaartje	Savanne	Gems	Hooggebergte	Gele kwikstaart	Grasland	Okapi	Savanne	Damhert	Loofbos	Kruisbek	Mangrovebos	Zwartstaartprairiehond	Gemengd bos (loof- en naaldbomen)	Rode eekhoorn
331	2	2	4	1	0	0	0	0	0	0	0	0	0	0	0	0	0	0	0	0	0	0	0	0	0	0	0	0	0	0	0	0	0	0	Stokstaartje	Savanne	Springbok	Hooggebergte	Gele kwikstaart	Mangrovebos	Okapi	Savanne	Damhert	Loofbos	Kruisbek	Mangrovebos	Zwartstaartprairiehond	Hooggebergte	Rode eekhoorn
332	4	99	4	0	Bizon	Noord-Amerika	Neonjuffer	Azië	Luipaard	Zuid-Amerika	Withandgibbon	Afrika	Vuursalamander	Europa	Mississippialligator	Noord-Amerika	Das	Europa	Roze bergvink	Australië	Struisvogel	Afrika	Capibara	Zuid-Amerika	Zwartvoetpinguïn	Antarctica	Wombat	Australië	Secretarisvogel	Afrika	Poema	Noord-Amerika	Roodbuikpiranha	Zuid-Amerika	0	0	0	0	0	0	0	0	0	0	0	0	0	0	0
333	1	1	4	0	Bizon	Afrika	Kersenbuikcichlide	Zuid-Amerika	Luipaard	Afrika	Withandgibbon	Australië	Luipaardgekko	Azië	Zwarte kaaiman	Azië	Das	Europa	Roze bergvink	Australië	Emoe	Afrika	Capibara	Australië	Duifzeekoet	Antarctica	Degoe	Zuid-Amerika	Secretarisvogel	Zuid-Amerika	Poema	Noord-Amerika	Roodbuikpiranha	Zuid-Amerika	0	0	0	0	0	0	0	0	0	0	0	0	0	0	0
334	3	1	4	0	0	0	0	0	0	0	0	0	0	0	0	0	0	0	0	0	0	0	0	0	0	0	0	0	0	0	0	0	0	0	Stokstaartje	Savanne	Springbok	Hooggebergte	Goudhaantje	Naaldbos	Okapi	Savanne	Damhert	Loofbos	Kruisbek	Naaldbos	Alpenmarmot	Hooggebergte	Rode eekhoorn
335	2	1	3	0	Bizon	Noord-Amerika	Kersenbuikcichlide	Azië	Jaguar	Zuid-Amerika	Withandgibbon	Azië	Luipaardgekko	Azië	Zwarte kaaiman	Zuid-Amerika	Das	Europa	Goudvink	Europa	Emoe	Australië	Capibara	Zuid-Amerika	Adeliepinguïn	Afrika	Wombat	Australië	Secretarisvogel	Afrika	Poema	Noord-Amerika	Roodbuikpiranha	Zuid-Amerika	Stokstaartje	Savanne	Springbok	Hooggebergte	Winterkoning	Naaldbos	Okapi	Regenwoud	Damhert	Naaldbos	Kruisvink	Grasland	Alpenmarmot	Hooggebergte	Rode eekhoorn
336	2	2	4	0	0	0	0	0	0	0	0	0	0	0	0	0	0	0	0	0	0	0	0	0	0	0	0	0	0	0	0	0	0	0	Stokstaartje	Savanne	Springbok	Savanne	Winterkoning	Grasland	Okapi	Savanne	Damhert	Loofbos	Schaarvink	Mangrovebos	Zwartstaartprairiehond	Grasland	Rode eekhoorn
337	2	2	4	0	0	0	0	0	0	0	0	0	0	0	0	0	0	0	0	0	0	0	0	0	0	0	0	0	0	0	0	0	0	0	Stokstaartje	Savanne	Gems	Hooggebergte	Gele kwikstaart	Grasland	Okapi	Regenwoud	Damhert	Naaldbos	Kruisbek	Mangrovebos	Alpenmarmot	Hooggebergte	Rode eekhoorn
338	4	2	4	0	Jak	Azië	Kersenbuikcichlide	Zuid-Amerika	Luipaard	Afrika	Withandgibbon	Afrika	Tijgersalamander	Europa	Zwarte kaaiman	Noord-Amerika	Das	Europa	Roze bergvink	Europa	Nandoe	Afrika	Capibara	Noord-Amerika	Zwartvoetpinguïn	Antarctica	Wombat	Europa	Kuifseriema	Australië	Poema	Noord-Amerika	Roodbuikpiranha	Australië	0	0	0	0	0	0	0	0	0	0	0	0	0	0	0
339	3	1	4	0	Bizon	Noord-Amerika	Neonjuffer	Zuid-Amerika	Jaguar	Azië	Withandgibbon	Afrika	Vuursalamander	Europa	Mississippialligator	Noord-Amerika	Das	Europa	Roze bergvink	Noord-Amerika	Emoe	Australië	Capibara	Zuid-Amerika	Zwartvoetpinguïn	Antarctica	Wombat	Australië	Secretarisvogel	Afrika	Poema	Noord-Amerika	Roodbuikpiranha	Zuid-Amerika	0	0	0	0	0	0	0	0	0	0	0	0	0	0	0
340	1	2	4	0	0	0	0	0	0	0	0	0	0	0	0	0	0	0	0	0	0	0	0	0	0	0	0	0	0	0	0	0	0	0	Stokstaartje	Savanne	Gems	Hooggebergte	Gele kwikstaart	Naaldbos	Okapi	Savanne	Damhert	Loofbos	Schaarvink	Naaldbos	Alpenmarmot	Hooggebergte	Rode eekhoorn
341	1	1	3	0	Bizon	Noord-Amerika	Kardinaaltetra	Azië	Cheetah	Afrika	Doodshoofdaapje	Zuid-Amerika	Tijgersalamander	Azië	Mississippialligator	Noord-Amerika	Stinkdier	Noord-Amerika	Masker-agapornis	Noord-Amerika	Emoe	Australië	Capibara	Zuid-Amerika	Adeliepinguïn	Antarctica	Wombat	Europa	Jufferkraan	Azië	Goudkat	Afrika	Roodbuikpiranha	Zuid-Amerika	0	0	0	0	0	0	0	0	0	0	0	0	0	0	0
342	1	1	3	0	Bizon	Noord-Amerika	Kersenbuikcichlide	Afrika	Jaguar	Afrika	Withandgibbon	Azië	Luipaardgekko	Azië	Zwarte kaaiman	Afrika	Das	Europa	Roze bergvink	Europa	Emoe	Zuid-Amerika	Capibara	Zuid-Amerika	Zwartvoetpinguïn	Afrika	Wombat	Australië	Secretarisvogel	Afrika	Pardellynx	Azië	Roodbuikpiranha	Zuid-Amerika	0	0	0	0	0	0	0	0	0	0	0	0	0	0	0
343	1	2	4	0	0	0	0	0	0	0	0	0	0	0	0	0	0	0	0	0	0	0	0	0	0	0	0	0	0	0	0	0	0	0	Stokstaartje	Savanne	Springbok	Hooggebergte	Gele kwikstaart	Mangrovebos	Okapi	Savanne	Damhert	Loofbos	Schaarvink	Naaldbos	Boslemming	Gemengd bos (loof- en naaldbomen)	Rode eekhoorn
344	2	2	4	0	0	0	0	0	0	0	0	0	0	0	0	0	0	0	0	0	0	0	0	0	0	0	0	0	0	0	0	0	0	0	0	0	0	0	0	0	0	0	0	0	0	0	0	0	0
345	3	2	4	0	Bizon	Noord-Amerika	Kardinaaltetra	Zuid-Amerika	Luipaard	Afrika	Doodshoofdaapje	Afrika	Vuursalamander	Europa	Mississippialligator	Noord-Amerika	Das	Europa	Roze bergvink	Europa	Moa	Australië	Pika	Zuid-Amerika	Adeliepinguïn	Afrika	Wombat	Australië	Kuifseriema	Azië	Poema	Noord-Amerika	Roodbuikpiranha	Zuid-Amerika	Stokstaartje	Savanne	Gems	Hooggebergte	Goudhaantje	Naaldbos	Okapi	Savanne	Damhert	Loofbos	Kruisbek	Rietland	Zwartstaartprairiehond	Grasland	Rode eekhoorn
346	1	2	4	0	0	0	0	0	0	0	0	0	0	0	0	0	0	0	0	0	0	0	0	0	0	0	0	0	0	0	0	0	0	0	0	0	0	0	0	0	0	0	0	0	0	0	0	0	0
347	1	2	4	0	Bizon	Afrika	Sherrybarbeel	Azië	Cheetah	Afrika	Withandgibbon	Afrika	Tijgersalamander	Azië	Nijlkrokodil	Afrika	Wasbeer	Europa	Roze bergvink	Europa	Struisvogel	Australië	Capibara	Zuid-Amerika	Zwartvoetpinguïn	Noord-Amerika	Wombat	Australië	Secretarisvogel	Afrika	Poema	Afrika	Rode koraalduivel	Australië	Stokstaartje	Savanne	Springbok	Hooggebergte	Goudhaantje	Grasland	Okapi	Savanne	Damhert	Naaldbos	Schaarvink	Mangrovebos	Alpenmarmot	Hooggebergte	Rode eekhoorn
348	2	2	4	0	Bizon	Afrika	Kersenbuikcichlide	Azië	Jaguar	Afrika	Withandgibbon	Azië	Tijgersalamander	Azië	Zwarte kaaiman	Noord-Amerika	Das	Europa	Dennensijs	Europa	Emoe	Australië	Capibara	Europa	Zwartvoetpinguïn	Antarctica	Wombat	Australië	Secretarisvogel	Afrika	Goudkat	Afrika	Roodbuikpiranha	Zuid-Amerika	Stokstaartje	Savanne	Gems	Savanne	Gele kwikstaart	Mangrovebos	Pronghorn	Savanne	Damhert	Naaldbos	Kruisbek	Mangrovebos	Boslemming	Gemengd bos (loof- en naaldbomen)	Rode eekhoorn
349	1	1	3	0	0	0	0	0	0	0	0	0	0	0	0	0	0	0	0	0	0	0	0	0	0	0	0	0	0	0	0	0	0	0	0	0	0	0	0	0	0	0	0	0	0	0	0	0	0
350	2	2	3	0	Bizon	Noord-Amerika	Kardinaaltetra	Afrika	Cheetah	Afrika	Withandgibbon	Azië	Tijgersalamander	Azië	Mississippialligator	Noord-Amerika	Wasbeer	Noord-Amerika	Roze bergvink	Europa	Nandoe	Australië	Capibara	Zuid-Amerika	Zwartvoetpinguïn	Afrika	Wombat	Australië	Kasuaris	Zuid-Amerika	Poema	Azië	Roodbuikpiranha	Zuid-Amerika	Boommarter	Savanne	Springbok	Woestijn	Gele kwikstaart	Naaldbos	Okapi	Savanne	Damhert	Loofbos	Kruisbek	Mangrovebos	Zwartstaartprairiehond	Grasland	Rode eekhoorn
351	5	2	4	0	0	0	0	0	0	0	0	0	0	0	0	0	0	0	0	0	0	0	0	0	0	0	0	0	0	0	0	0	0	0	0	0	0	0	0	0	0	0	0	0	0	0	0	0	0
352	4	2	4	0	Bizon	Noord-Amerika	Kersenbuikcichlide	Zuid-Amerika	Luipaard	Afrika	Withandgibbon	Azië	Vuursalamander	Europa	Mississippialligator	Noord-Amerika	Das	Europa	Goudvink	Europa	Emoe	Australië	Capibara	Zuid-Amerika	Zwartvoetpinguïn	Afrika	Wombat	Noord-Amerika	Secretarisvogel	Afrika	Poema	Noord-Amerika	Roodbuikpiranha	Zuid-Amerika	Stokstaartje	Savanne	Gems	Hooggebergte	Winterkoning	Rietland	Okapi	Savanne	Damhert	Loofbos	Kruisbek	Naaldbos	Alpenmarmot	Hooggebergte	Rode eekhoorn
353	2	2	4	0	0	0	0	0	0	0	0	0	0	0	0	0	0	0	0	0	0	0	0	0	0	0	0	0	0	0	0	0	0	0	0	0	0	0	0	0	0	0	0	0	0	0	0	0	0
354	1	2	3	1	0	0	0	0	0	0	0	0	0	0	0	0	0	0	0	0	0	0	0	0	0	0	0	0	0	0	0	0	0	0	0	0	0	0	0	0	0	0	0	0	0	0	0	0	0
355	2	1	3	0	Bizon	Noord-Amerika	Kersenbuikcichlide	Azië	Luipaard	Afrika	Doodshoofdaapje	Azië	Tijgersalamander	Azië	Zwarte kaaiman	Noord-Amerika	Das	Europa	Roze bergvink	Europa	Emoe	Australië	Capibara	Zuid-Amerika	Adeliepinguïn	Afrika	Wombat	Australië	Secretarisvogel	Azië	Poema	Noord-Amerika	Roodbuikpiranha	Zuid-Amerika	Stokstaartje	Savanne	Gems	Woestijn	Gele kwikstaart	Rietland	Okapi	Savanne	Damhert	Loofbos	Schaarvink	Mangrovebos	Alpenmarmot	Hooggebergte	Rode eekhoorn
356	3	1	4	0	Kafferbuffel	Azië	Kardinaaltetra	Zuid-Amerika	Luipaard	Azië	Withandgibbon	Zuid-Amerika	Vuursalamander	Europa	Mississippialligator	Noord-Amerika	Das	Europa	Goudvink	Europa	Emoe	Afrika	Capibara	Noord-Amerika	Adeliepinguïn	Antarctica	Wombat	Australië	Secretarisvogel	Afrika	Poema	Noord-Amerika	Roodbuikpiranha	Zuid-Amerika	Stokstaartje	Savanne	Gems	Hooggebergte	Goudhaantje	Rietland	Okapi	Savanne	Sitkahert	Naaldbos	Kruisbek	Mangrovebos	Alpenmarmot	Hooggebergte	Rode eekhoorn
357	4	2	4	0	0	0	0	0	0	0	0	0	0	0	0	0	0	0	0	0	0	0	0	0	0	0	0	0	0	0	0	0	0	0	0	0	0	0	0	0	0	0	0	0	0	0	0	0	0
358	2	2	3	0	Bizon	Noord-Amerika	Kardinaaltetra	Zuid-Amerika	Cheetah	Azië	Withandgibbon	Azië	Tijgersalamander	Noord-Amerika	Nijlkrokodil	Afrika	Das	Europa	Roze bergvink	Europa	Emoe	Australië	Capibara	Australië	Zwartvoetpinguïn	Afrika	Wombat	Australië	Secretarisvogel	Afrika	Poema	Azië	Roodbuikpiranha	Zuid-Amerika	0	0	0	0	0	0	0	0	0	0	0	0	0	0	0
359	3	2	3	0	0	0	0	0	0	0	0	0	0	0	0	0	0	0	0	0	0	0	0	0	0	0	0	0	0	0	0	0	0	0	0	0	0	0	0	0	0	0	0	0	0	0	0	0	0
360	2	1	4	0	Bizon	Noord-Amerika	Kersenbuikcichlide	Zuid-Amerika	Cheetah	Zuid-Amerika	Doodshoofdaapje	Afrika	Luipaardgekko	Azië	Mississippialligator	Noord-Amerika	Das	Europa	Dennensijs	Europa	Emoe	Australië	Capibara	Zuid-Amerika	Zwartvoetpinguïn	Antarctica	Wombat	Noord-Amerika	Secretarisvogel	Afrika	Goudkat	Afrika	Roodbuikpiranha	Zuid-Amerika	0	0	0	0	0	0	0	0	0	0	0	0	0	0	0
361	1	2	4	0	Bizon	Noord-Amerika	Sherrybarbeel	Australië	Luipaard	Zuid-Amerika	Doodshoofdaapje	Azië	Tijgersalamander	Azië	Zwarte kaaiman	Zuid-Amerika	Das	Europa	Roze bergvink	Europa	Struisvogel	Afrika	Capibara	Zuid-Amerika	Adeliepinguïn	Noord-Amerika	Wombat	Noord-Amerika	Secretarisvogel	Azië	Poema	Afrika	Vuurkeelcichlide	Australië	0	0	0	0	0	0	0	0	0	0	0	0	0	0	0
362	1	2	3	0	Bizon	Noord-Amerika	Kardinaaltetra	Zuid-Amerika	Luipaard	Afrika	Doodshoofdaapje	Afrika	Luipaardgekko	Australië	Nijlkrokodil	Afrika	Wasbeer	Noord-Amerika	Roze bergvink	Noord-Amerika	Struisvogel	Afrika	Capibara	Australië	Zwartvoetpinguïn	Antarctica	Wombat	Zuid-Amerika	Secretarisvogel	Zuid-Amerika	Poema	Noord-Amerika	Vuurkeelcichlide	Australië	0	0	0	0	0	0	0	0	0	0	0	0	0	0	0
363	4	1	4	0	Bizon	Noord-Amerika	Kersenbuikcichlide	Zuid-Amerika	Luipaard	Zuid-Amerika	Doodshoofdaapje	Zuid-Amerika	Vuursalamander	Europa	Zwarte kaaiman	Afrika	Wasbeer	Europa	Goudvink	Europa	Emoe	Zuid-Amerika	Capibara	Australië	Duifzeekoet	Antarctica	Wombat	Zuid-Amerika	Secretarisvogel	Afrika	Goudkat	Afrika	Roodbuikpiranha	Zuid-Amerika	0	0	0	0	0	0	0	0	0	0	0	0	0	0	0
364	5	2	4	1	0	0	0	0	0	0	0	0	0	0	0	0	0	0	0	0	0	0	0	0	0	0	0	0	0	0	0	0	0	0	Stokstaartje	Savanne	Gems	Hooggebergte	Winterkoning	Rietland	Okapi	Regenwoud	Sitkahert	Loofbos	Kruisbek	Rietland	Zwartstaartprairiehond	Hooggebergte	Rode eekhoorn
365	2	1	4	0	0	0	0	0	0	0	0	0	0	0	0	0	0	0	0	0	0	0	0	0	0	0	0	0	0	0	0	0	0	0	Stokstaartje	Savanne	Gems	Hooggebergte	Winterkoning	Rietland	Oryx	Woestijn	Damhert	Naaldbos	Schaarbek	Grasland	Zwartstaartprairiehond	Grasland	Harrisgrondeekhoorn
366	6	1	4	0	0	0	0	0	0	0	0	0	0	0	0	0	0	0	0	0	0	0	0	0	0	0	0	0	0	0	0	0	0	0	Stokstaartje	Savanne	Gems	Savanne	Gele kwikstaart	Rietland	Okapi	Savanne	Damhert	Naaldbos	Kruisbek	Mangrovebos	Zwartstaartprairiehond	Grasland	Rode eekhoorn
367	2	2	4	1	0	0	0	0	0	0	0	0	0	0	0	0	0	0	0	0	0	0	0	0	0	0	0	0	0	0	0	0	0	0	Stokstaartje	Savanne	Springbok	Hooggebergte	Goudhaantje	Grasland	Okapi	Regenwoud	Damhert	Loofbos	Kruisbek	Naaldbos	Alpenmarmot	Hooggebergte	Rode eekhoorn
368	4	1	2	0	Bizon	Noord-Amerika	Kardinaaltetra	Zuid-Amerika	Luipaard	Afrika	Withandgibbon	Zuid-Amerika	Vuursalamander	Europa	Zwarte kaaiman	Zuid-Amerika	Das	Europa	Roze bergvink	Afrika	Nandoe	Afrika	Capibara	Zuid-Amerika	Zwartvoetpinguïn	Antarctica	Wombat	Australië	Secretarisvogel	Azië	Poema	Noord-Amerika	Vuurkeelcichlide	Zuid-Amerika	0	0	0	0	0	0	0	0	0	0	0	0	0	0	0
369	3	99	3	99	0	0	0	0	0	0	0	0	0	0	0	0	0	0	0	0	0	0	0	0	0	0	0	0	0	0	0	0	0	0	Stokstaartje	Moeras	Springbok	Hooggebergte	Goudhaantje	Naaldbos	Okapi	Savanne	Damhert	Loofbos	Kruisvink	Grasland	Alpenmarmot	Gemengd bos (loof- en naaldbomen)	Rode eekhoorn
370	4	1	3	0	Bizon	Noord-Amerika	Kardinaaltetra	Afrika	Jaguar	Zuid-Amerika	Withandgibbon	Zuid-Amerika	Vuursalamander	Europa	Zwarte kaaiman	Noord-Amerika	Das	Europa	Goudvink	Europa	Emoe	Australië	Capibara	Zuid-Amerika	Zwartvoetpinguïn	Antarctica	Wombat	Noord-Amerika	Secretarisvogel	Afrika	Poema	Noord-Amerika	Roodbuikpiranha	Zuid-Amerika	0	0	0	0	0	0	0	0	0	0	0	0	0	0	0
371	1	1	3	0	0	0	0	0	0	0	0	0	0	0	0	0	0	0	0	0	0	0	0	0	0	0	0	0	0	0	0	0	0	0	Stokstaartje	Savanne	Oribi	Hooggebergte	Gele kwikstaart	Grasland	Okapi	Savanne	Damhert	Loofbos	Schaarvink	Naaldbos	Alpenmarmot	Hooggebergte	Rode eekhoorn
372	2	2	4	0	0	0	0	0	0	0	0	0	0	0	0	0	0	0	0	0	0	0	0	0	0	0	0	0	0	0	0	0	0	0	Stokstaartje	Savanne	Springbok	Hooggebergte	Gele kwikstaart	Rietland	Okapi	Savanne	Damhert	Loofbos	Schaarbek	Naaldbos	Zwartstaartprairiehond	Hooggebergte	Rode eekhoorn
373	3	1	4	1	Bizon	Noord-Amerika	Kardinaaltetra	Zuid-Amerika	Jaguar	Zuid-Amerika	Withandgibbon	Azië	Vuursalamander	Europa	Mississippialligator	Noord-Amerika	Das	Europa	Goudvink	Europa	Emoe	Australië	Capibara	Zuid-Amerika	Adeliepinguïn	Antarctica	Wombat	Australië	Secretarisvogel	Afrika	Poema	Noord-Amerika	Roodbuikpiranha	Zuid-Amerika	0	0	0	0	0	0	0	0	0	0	0	0	0	0	0
374	3	2	4	0	0	0	0	0	0	0	0	0	0	0	0	0	0	0	0	0	0	0	0	0	0	0	0	0	0	0	0	0	0	0	Stokstaartje	Savanne	Gems	Hooggebergte	Goudhaantje	Naaldbos	Okapi	Savanne	Damhert	Naaldbos	Kruisbek	Mangrovebos	Alpenmarmot	Hooggebergte	Rode eekhoorn
375	4	2	4	0	Bizon	Noord-Amerika	Kersenbuikcichlide	Zuid-Amerika	Marmerkat	Azië	Withandgibbon	Azië	Tijgersalamander	Azië	Zwarte kaaiman	Noord-Amerika	Das	Europa	Roze bergvink	Europa	Emoe	Australië	Capibara	Zuid-Amerika	Zwartvoetpinguïn	Antarctica	Wombat	Australië	Secretarisvogel	Zuid-Amerika	Poema	Noord-Amerika	Roodbuikpiranha	Zuid-Amerika	0	0	0	0	0	0	0	0	0	0	0	0	0	0	0
376	1	2	4	1	0	0	0	0	0	0	0	0	0	0	0	0	0	0	0	0	0	0	0	0	0	0	0	0	0	0	0	0	0	0	0	0	0	0	0	0	0	0	0	0	0	0	0	0	0
377	1	1	3	0	Bizon	Noord-Amerika	Neonjuffer	Azië	Luipaard	Afrika	Doodshoofdaapje	Afrika	Tijgersalamander	Australië	Zwarte kaaiman	Afrika	Das	Europa	Dennensijs	Europa	Emoe	Australië	Muskusrat	Zuid-Amerika	Zwartvoetpinguïn	Antarctica	Wombat	Australië	Jufferkraan	Azië	Poema	Afrika	Roodbuikpiranha	Australië	0	0	0	0	0	0	0	0	0	0	0	0	0	0	0
378	1	1	4	0	0	0	0	0	0	0	0	0	0	0	0	0	0	0	0	0	0	0	0	0	0	0	0	0	0	0	0	0	0	0	Stokstaartje	Savanne	Gems	Hooggebergte	Goudhaantje	Rietland	Okapi	Regenwoud	Damhert	Loofbos	Kruisbek	Grasland	Zwartstaartprairiehond	Grasland	Rode eekhoorn
379	4	2	4	0	Bizon	Noord-Amerika	Kersenbuikcichlide	Zuid-Amerika	Cheetah	Azië	Doodshoofdaapje	Afrika	Tijgersalamander	Azië	Zwarte kaaiman	Afrika	Wasbeer	Noord-Amerika	Masker-agapornis	Europa	Emoe	Australië	Pika	Australië	Zwartvoetpinguïn	Antarctica	Wombat	Australië	Secretarisvogel	Afrika	Nevelpanter	Europa	Rode koraalduivel	Zuid-Amerika	0	0	0	0	0	0	0	0	0	0	0	0	0	0	0
380	2	1	4	0	0	0	0	0	0	0	0	0	0	0	0	0	0	0	0	0	0	0	0	0	0	0	0	0	0	0	0	0	0	0	Stokstaartje	Savanne	Oribi	Savanne	Kleine vliegenvanger	Rietland	Okapi	Regenwoud	Rendier	Poolgebied	Schaarbek	Naaldbos	Boslemming	Gemengd bos (loof- en naaldbomen)	Harrisgrondeekhoorn
381	5	1	4	0	0	0	0	0	0	0	0	0	0	0	0	0	0	0	0	0	0	0	0	0	0	0	0	0	0	0	0	0	0	0	Stokstaartje	Savanne	Gems	Hooggebergte	Winterkoning	Grasland	Okapi	Savanne	Damhert	Loofbos	Schaarvink	Mangrovebos	Alpenmarmot	Hooggebergte	Rode eekhoorn
382	4	1	4	1	Bizon	Noord-Amerika	Neonjuffer	Zuid-Amerika	Cheetah	Afrika	Withandgibbon	Afrika	Vuursalamander	Europa	Mississippialligator	Noord-Amerika	Das	Europa	Goudvink	Europa	Nandoe	Afrika	Capibara	Zuid-Amerika	Adeliepinguïn	Afrika	Wombat	Australië	Secretarisvogel	Afrika	Poema	Noord-Amerika	Roodbuikpiranha	Zuid-Amerika	Stokstaartje	Savanne	Gems	Hooggebergte	Winterkoning	Naaldbos	Okapi	Regenwoud	Sitkahert	Naaldbos	Kruisbek	Naaldbos	Alpenmarmot	Hooggebergte	Rode eekhoorn
383	1	2	3	0	0	0	0	0	0	0	0	0	0	0	0	0	0	0	0	0	0	0	0	0	0	0	0	0	0	0	0	0	0	0	0	0	0	0	0	0	0	0	0	0	0	0	0	0	0
384	1	1	4	0	Bizon	Azië	Kersenbuikcichlide	Australië	Jaguar	Zuid-Amerika	Withandgibbon	Azië	Tijgersalamander	Noord-Amerika	Mississippialligator	Noord-Amerika	Das	Europa	Dennensijs	Europa	Nandoe	Zuid-Amerika	Capibara	Zuid-Amerika	Duifzeekoet	Europa	Wombat	Australië	Secretarisvogel	Afrika	Poema	Afrika	Roodbuikpiranha	Zuid-Amerika	0	0	0	0	0	0	0	0	0	0	0	0	0	0	0
385	3	2	4	0	Bizon	Noord-Amerika	Kardinaaltetra	Zuid-Amerika	Luipaard	Afrika	Withandgibbon	Afrika	Vuursalamander	Australië	Zwarte kaaiman	Zuid-Amerika	Das	Europa	Roze bergvink	Europa	Emoe	Australië	Capibara	Australië	Adeliepinguïn	Antarctica	Wombat	Australië	Kasuaris	Zuid-Amerika	Poema	Noord-Amerika	Roodbuikpiranha	Noord-Amerika	Stokstaartje	Savanne	Moeflon	Savanne	Gele kwikstaart	Rietland	Okapi	Savanne	Damhert	Naaldbos	Schaarvink	Rietland	Alpenmarmot	Hooggebergte	Rode eekhoorn
386	3	2	3	1	Bizon	Noord-Amerika	Kardinaaltetra	Azië	Jaguar	Zuid-Amerika	Withandgibbon	Azië	Vuursalamander	Europa	Zwarte kaaiman	Noord-Amerika	Das	Europa	Goudvink	Europa	Nandoe	Zuid-Amerika	Capibara	Zuid-Amerika	Adeliepinguïn	Afrika	Wombat	Australië	Secretarisvogel	Afrika	Goudkat	Noord-Amerika	Roodbuikpiranha	Zuid-Amerika	0	0	0	0	0	0	0	0	0	0	0	0	0	0	0
387	3	2	4	0	Bizon	Noord-Amerika	Kardinaaltetra	Zuid-Amerika	Luipaard	Afrika	Doodshoofdaapje	Azië	Tijgersalamander	Azië	Zwarte kaaiman	Afrika	Das	Europa	Roze bergvink	Europa	Emoe	Australië	Capibara	Zuid-Amerika	Zwartvoetpinguïn	Antarctica	Wombat	Australië	Secretarisvogel	Azië	Poema	Afrika	Roodbuikpiranha	Zuid-Amerika	Stokstaartje	Savanne	Springbok	Hooggebergte	Winterkoning	Grasland	Okapi	Savanne	Damhert	Loofbos	Schaarbek	Mangrovebos	Zwartstaartprairiehond	Grasland	Rode eekhoorn
388	3	2	4	0	0	0	0	0	0	0	0	0	0	0	0	0	0	0	0	0	0	0	0	0	0	0	0	0	0	0	0	0	0	0	0	0	0	0	0	0	0	0	0	0	0	0	0	0	0
389	3	2	3	0	0	0	0	0	0	0	0	0	0	0	0	0	0	0	0	0	0	0	0	0	0	0	0	0	0	0	0	0	0	0	Stokstaartje	Savanne	Springbok	Hooggebergte	Goudhaantje	Naaldbos	Okapi	Savanne	Damhert	Loofbos	Kruisbek	Naaldbos	Alpenmarmot	Hooggebergte	Rode eekhoorn
390	5	2	4	0	0	0	0	0	0	0	0	0	0	0	0	0	0	0	0	0	0	0	0	0	0	0	0	0	0	0	0	0	0	0	0	0	0	0	0	0	0	0	0	0	0	0	0	0	0
391	2	2	4	0	Bizon	Noord-Amerika	Kersenbuikcichlide	Zuid-Amerika	Jaguar	Afrika	Withandgibbon	Azië	Vuursalamander	Europa	Nijlkrokodil	Afrika	Das	Europa	Roze bergvink	Noord-Amerika	Emoe	Australië	Capibara	Zuid-Amerika	Adeliepinguïn	Antarctica	Wombat	Australië	Secretarisvogel	Zuid-Amerika	Goudkat	Azië	Roodbuikpiranha	Zuid-Amerika	Stokstaartje	Savanne	Springbok	Hooggebergte	Goudhaantje	Rietland	Okapi	Savanne	Damhert	Loofbos	Kruisbek	Grasland	Zwartstaartprairiehond	Grasland	Rode eekhoorn
392	2	1	4	0	0	0	0	0	0	0	0	0	0	0	0	0	0	0	0	0	0	0	0	0	0	0	0	0	0	0	0	0	0	0	Stokstaartje	Savanne	Springbok	Hooggebergte	Winterkoning	Rietland	Okapi	Savanne	Damhert	Loofbos	Kruisvink	Rietland	Alpenmarmot	Hooggebergte	Rode eekhoorn
393	1	1	3	0	Bizon	Noord-Amerika	Kersenbuikcichlide	Zuid-Amerika	Jaguar	Zuid-Amerika	Withandgibbon	Azië	Luipaardgekko	Australië	Mississippialligator	Noord-Amerika	Das	Europa	Roze bergvink	Noord-Amerika	Emoe	Australië	Capibara	Zuid-Amerika	Zwartvoetpinguïn	Afrika	Wombat	Australië	Secretarisvogel	Afrika	Poema	Noord-Amerika	Roodbuikpiranha	Zuid-Amerika	0	0	0	0	0	0	0	0	0	0	0	0	0	0	0
394	3	1	4	0	Bizon	Noord-Amerika	Kardinaaltetra	Zuid-Amerika	Jaguar	Afrika	Withandgibbon	Azië	Vuursalamander	Azië	Zwarte kaaiman	Noord-Amerika	Das	Europa	Goudvink	Europa	Emoe	Afrika	Capibara	Zuid-Amerika	Zwartvoetpinguïn	Antarctica	Wombat	Australië	Kasuaris	Afrika	Poema	Noord-Amerika	Roodbuikpiranha	Zuid-Amerika	Stokstaartje	Savanne	Gems	Hooggebergte	Goudhaantje	Naaldbos	Okapi	Savanne	Rendier	Poolgebied	Kruisbek	Rietland	Zwartstaartprairiehond	Hooggebergte	Rode eekhoorn
395	1	2	4	99	Bizon	Noord-Amerika	Kardinaaltetra	Zuid-Amerika	Jaguar	Zuid-Amerika	Withandgibbon	Azië	Vuursalamander	Europa	Mississippialligator	Noord-Amerika	Das	Europa	Goudvink	Europa	Emoe	Australië	Capibara	Zuid-Amerika	Zwartvoetpinguïn	Afrika	Wombat	Australië	Secretarisvogel	Afrika	Poema	Afrika	Roodbuikpiranha	Afrika	Stokstaartje	Savanne	Springbok	Hooggebergte	Gele kwikstaart	Naaldbos	Okapi	Savanne	Damhert	Loofbos	Kruisbek	Mangrovebos	Alpenmarmot	Hooggebergte	Rode eekhoorn
396	3	1	4	0	0	0	0	0	0	0	0	0	0	0	0	0	0	0	0	0	0	0	0	0	0	0	0	0	0	0	0	0	0	0	0	0	0	0	0	0	0	0	0	0	0	0	0	0	0
397	4	1	3	0	0	0	0	0	0	0	0	0	0	0	0	0	0	0	0	0	0	0	0	0	0	0	0	0	0	0	0	0	0	0	Stokstaartje	Savanne	Gems	Hooggebergte	Winterkoning	Grasland	Okapi	Savanne	Damhert	Loofbos	Schaarbek	Mangrovebos	Alpenmarmot	Hooggebergte	Rode eekhoorn
398	2	2	4	1	Bizon	Noord-Amerika	Neonjuffer	Zuid-Amerika	Jaguar	Zuid-Amerika	Withandgibbon	Zuid-Amerika	Vuursalamander	Europa	Mississippialligator	Noord-Amerika	Wasbeer	Noord-Amerika	Goudvink	Europa	Emoe	Australië	Capibara	Zuid-Amerika	Zwartvoetpinguïn	Antarctica	Wombat	Australië	Secretarisvogel	Afrika	Poema	Noord-Amerika	Roodbuikpiranha	Zuid-Amerika	0	0	0	0	0	0	0	0	0	0	0	0	0	0	0
399	4	1	4	0	0	0	0	0	0	0	0	0	0	0	0	0	0	0	0	0	0	0	0	0	0	0	0	0	0	0	0	0	0	0	Stokstaartje	Savanne	Gems	Hooggebergte	Kleine vliegenvanger	Naaldbos	Okapi	Savanne	Damhert	Loofbos	Schaarbek	Grasland	Alpenmarmot	Hooggebergte	Rode eekhoorn
400	4	2	4	0	0	0	0	0	0	0	0	0	0	0	0	0	0	0	0	0	0	0	0	0	0	0	0	0	0	0	0	0	0	0	Stokstaartje	Savanne	Moeflon	Savanne	Goudhaantje	Grasland	Okapi	Savanne	Damhert	Naaldbos	Schaarbek	Naaldbos	Alpenmarmot	Hooggebergte	Rode eekhoorn
401	6	2	4	0	0	0	0	0	0	0	0	0	0	0	0	0	0	0	0	0	0	0	0	0	0	0	0	0	0	0	0	0	0	0	0	0	0	0	0	0	0	0	0	0	0	0	0	0	0
402	99	1	1	0	0	0	0	0	0	0	0	0	0	0	0	0	0	0	0	0	0	0	0	0	0	0	0	0	0	0	0	0	0	0	Stokstaartje	Savanne	Gems	Hooggebergte	Goudhaantje	Rietland	Okapi	Regenwoud	Damhert	Loofbos	Kruisbek	Naaldbos	Zwartstaartprairiehond	Grasland	Rode eekhoorn
403	1	1	3	0	Bizon	Afrika	Neonjuffer	Zuid-Amerika	Luipaard	Afrika	Doodshoofdaapje	Zuid-Amerika	Tijgersalamander	Azië	Mississippialligator	Noord-Amerika	Opossum	Europa	Roze bergvink	Noord-Amerika	Emoe	Afrika	Capibara	Noord-Amerika	Zwartvoetpinguïn	Antarctica	Wombat	Noord-Amerika	Secretarisvogel	Afrika	Goudkat	Azië	Roodbuikpiranha	Zuid-Amerika	0	0	0	0	0	0	0	0	0	0	0	0	0	0	0
404	5	2	4	0	0	0	0	0	0	0	0	0	0	0	0	0	0	0	0	0	0	0	0	0	0	0	0	0	0	0	0	0	0	0	0	0	0	0	0	0	0	0	0	0	0	0	0	0	0
405	4	2	4	0	Bizon	Noord-Amerika	Kersenbuikcichlide	Zuid-Amerika	Luipaard	Zuid-Amerika	Withandgibbon	Azië	Tijgersalamander	Europa	Mississippialligator	Zuid-Amerika	Das	Europa	Roze bergvink	Europa	Struisvogel	Afrika	Capibara	Zuid-Amerika	Zwartvoetpinguïn	Afrika	Wombat	Australië	Secretarisvogel	Azië	Poema	Noord-Amerika	Roodbuikpiranha	Zuid-Amerika	0	0	0	0	0	0	0	0	0	0	0	0	0	0	0
406	5	2	4	0	Bizon	Noord-Amerika	Kardinaaltetra	Zuid-Amerika	Luipaard	Afrika	Doodshoofdaapje	Azië	Tijgersalamander	Europa	Nijlkrokodil	Afrika	Das	Europa	Goudvink	Europa	Emoe	Zuid-Amerika	Capibara	Zuid-Amerika	Zwartvoetpinguïn	Antarctica	Wombat	Noord-Amerika	Secretarisvogel	Zuid-Amerika	Poema	Afrika	Roodbuikpiranha	Zuid-Amerika	Stokstaartje	Savanne	Gems	Hooggebergte	Goudhaantje	Rietland	Okapi	Savanne	Waterree	Moeras	Kruisbek	Naaldbos	Zwartstaartprairiehond	Grasland	Rode eekhoorn
407	5	2	3	0	Bizon	Noord-Amerika	Kardinaaltetra	Azië	Luipaard	Afrika	Withandgibbon	Zuid-Amerika	Vuursalamander	Azië	Mississippialligator	Noord-Amerika	Das	Europa	Roze bergvink	Europa	Emoe	Afrika	Capibara	Australië	Zwartvoetpinguïn	Antarctica	Wombat	Australië	Secretarisvogel	Afrika	Goudkat	Afrika	Rode koraalduivel	Australië	0	0	0	0	0	0	0	0	0	0	0	0	0	0	0
408	4	2	2	0	0	0	0	0	0	0	0	0	0	0	0	0	0	0	0	0	0	0	0	0	0	0	0	0	0	0	0	0	0	0	Stokstaartje	Savanne	Springbok	Savanne	Goudhaantje	Naaldbos	Okapi	Savanne	Damhert	Loofbos	Schaarbek	Naaldbos	Alpenmarmot	Hooggebergte	Rode eekhoorn
409	5	2	4	0	Bizon	Noord-Amerika	Kardinaaltetra	Zuid-Amerika	Luipaard	Afrika	Withandgibbon	Azië	Vuursalamander	Azië	Mississippialligator	Noord-Amerika	Das	Europa	Goudvink	Europa	Emoe	Australië	Capibara	Zuid-Amerika	Zwartvoetpinguïn	Antarctica	Wombat	Australië	Secretarisvogel	Azië	Poema	Noord-Amerika	Roodbuikpiranha	Zuid-Amerika	Stokstaartje	Savanne	Springbok	Savanne	Goudhaantje	Rietland	Okapi	Savanne	Damhert	Loofbos	Kruisbek	Naaldbos	Alpenmarmot	Hooggebergte	Rode eekhoorn
410	5	2	4	0	Bizon	Noord-Amerika	Kardinaaltetra	Zuid-Amerika	Luipaard	Zuid-Amerika	Withandgibbon	Afrika	Vuursalamander	Europa	Nijlkrokodil	Afrika	Das	Europa	Goudvink	Europa	Nandoe	Australië	Capibara	Australië	Adeliepinguïn	Antarctica	Wombat	Australië	Jufferkraan	Afrika	Poema	Noord-Amerika	Roodbuikpiranha	Zuid-Amerika	0	0	0	0	0	0	0	0	0	0	0	0	0	0	0
411	4	2	3	0	0	0	0	0	0	0	0	0	0	0	0	0	0	0	0	0	0	0	0	0	0	0	0	0	0	0	0	0	0	0	0	0	0	0	0	0	0	0	0	0	0	0	0	0	0
412	3	1	4	0	Bizon	Noord-Amerika	Kardinaaltetra	Azië	Luipaard	Afrika	Withandgibbon	Afrika	Vuursalamander	Europa	Mississippialligator	Noord-Amerika	Das	Europa	Goudvink	Europa	Emoe	Australië	Capibara	Zuid-Amerika	Zwartvoetpinguïn	Antarctica	Wombat	Australië	Secretarisvogel	Afrika	Poema	Noord-Amerika	Roodbuikpiranha	Zuid-Amerika	0	0	0	0	0	0	0	0	0	0	0	0	0	0	0
413	5	2	4	0	Bizon	Noord-Amerika	Kersenbuikcichlide	Azië	Luipaard	Afrika	Withandgibbon	Afrika	Luipaardgekko	Azië	Nijlkrokodil	Afrika	Das	Europa	Roze bergvink	Europa	Nandoe	Australië	Capibara	Zuid-Amerika	Zwartvoetpinguïn	Antarctica	Wombat	Europa	Secretarisvogel	Zuid-Amerika	Poema	Noord-Amerika	Rode koraalduivel	Australië	0	0	0	0	0	0	0	0	0	0	0	0	0	0	0
414	3	1	4	0	0	0	0	0	0	0	0	0	0	0	0	0	0	0	0	0	0	0	0	0	0	0	0	0	0	0	0	0	0	0	Stokstaartje	Savanne	Springbok	Savanne	Gele kwikstaart	Grasland	Okapi	Savanne	Damhert	Loofbos	Schaarvink	Grasland	Alpenmarmot	Hooggebergte	Rode eekhoorn
415	3	2	4	0	Jak	Noord-Amerika	Neonjuffer	Australië	Luipaard	Zuid-Amerika	Bonobo	Zuid-Amerika	Tijgersalamander	Azië	Mississippialligator	Noord-Amerika	Das	Europa	Masker-agapornis	Afrika	Emoe	Afrika	Capibara	Zuid-Amerika	Zwartvoetpinguïn	Antarctica	Grijze marmot	Zuid-Amerika	Jufferkraan	Australië	Poema	Azië	Rode koraalduivel	Noord-Amerika	0	0	0	0	0	0	0	0	0	0	0	0	0	0	0
416	4	2	4	0	Bizon	Noord-Amerika	Kersenbuikcichlide	Azië	Luipaard	Zuid-Amerika	Withandgibbon	Afrika	Tijgersalamander	Australië	Mississippialligator	Noord-Amerika	Das	Europa	Goudvink	Europa	Emoe	Australië	Capibara	Australië	Zwartvoetpinguïn	Antarctica	Wombat	Australië	Secretarisvogel	Afrika	Goudkat	Afrika	Vuurkeelcichlide	Zuid-Amerika	Stokstaartje	Savanne	Springbok	Hooggebergte	Goudhaantje	Naaldbos	Oryx	Savanne	Sitkahert	Poolgebied	Kruisbek	Naaldbos	Alpenmarmot	Hooggebergte	Rode eekhoorn
417	4	2	4	1	0	0	0	0	0	0	0	0	0	0	0	0	0	0	0	0	0	0	0	0	0	0	0	0	0	0	0	0	0	0	0	0	0	0	0	0	0	0	0	0	0	0	0	0	0
418	5	1	4	1	Bizon	Noord-Amerika	Sherrybarbeel	Azië	Jaguar	Azië	Doodshoofdaapje	Afrika	Tijgersalamander	Europa	Nijlkrokodil	Afrika	Das	Europa	Goudvink	Europa	Emoe	Australië	Muskusrat	Noord-Amerika	Zwartvoetpinguïn	Antarctica	Wombat	Australië	Secretarisvogel	Afrika	Poema	Noord-Amerika	Rode koraalduivel	Zuid-Amerika	0	0	0	0	0	0	0	0	0	0	0	0	0	0	0
419	1	1	4	0	Bizon	Noord-Amerika	Kersenbuikcichlide	Zuid-Amerika	Jaguar	Afrika	Doodshoofdaapje	Azië	Tijgersalamander	Azië	Mississippialligator	Noord-Amerika	Das	Noord-Amerika	Dennensijs	Europa	Emoe	Afrika	Capibara	Zuid-Amerika	Zwartvoetpinguïn	Antarctica	Wombat	Australië	Secretarisvogel	Afrika	Poema	Noord-Amerika	Roodbuikpiranha	Zuid-Amerika	Stokstaartje	Savanne	Gems	Savanne	Winterkoning	Naaldbos	Okapi	Savanne	Damhert	Loofbos	Schaarbek	Mangrovebos	Alpenmarmot	Hooggebergte	Rode eekhoorn
420	1	2	4	0	Bizon	Afrika	Kersenbuikcichlide	Australië	Jaguar	Azië	Doodshoofdaapje	Azië	Tijgersalamander	Europa	Mississippialligator	Noord-Amerika	Das	Noord-Amerika	Masker-agapornis	Afrika	Emoe	Afrika	Capibara	Australië	Zwartvoetpinguïn	Afrika	Wombat	Zuid-Amerika	Secretarisvogel	Afrika	Goudkat	Europa	Roodbuikpiranha	Australië	Stokstaartje	Savanne	Springbok	Hooggebergte	Goudhaantje	Rietland	Okapi	Savanne	Damhert	Loofbos	Schaarvink	Mangrovebos	Alpenmarmot	Gemengd bos (loof- en naaldbomen)	Rode eekhoorn
421	3	1	4	0	0	0	0	0	0	0	0	0	0	0	0	0	0	0	0	0	0	0	0	0	0	0	0	0	0	0	0	0	0	0	Stokstaartje	Savanne	Gems	Hooggebergte	Gele kwikstaart	Rietland	Okapi	Savanne	Damhert	Loofbos	Kruisbek	Mangrovebos	Zwartstaartprairiehond	Grasland	Rode eekhoorn
422	4	2	4	0	0	0	0	0	0	0	0	0	0	0	0	0	0	0	0	0	0	0	0	0	0	0	0	0	0	0	0	0	0	0	0	0	0	0	0	0	0	0	0	0	0	0	0	0	0
423	4	1	4	0	Bizon	Noord-Amerika	Kardinaaltetra	Zuid-Amerika	Jaguar	Zuid-Amerika	Withandgibbon	Azië	Vuursalamander	Europa	Mississippialligator	Noord-Amerika	Das	Europa	Dennensijs	Europa	Nandoe	Zuid-Amerika	Capibara	Zuid-Amerika	Zwartvoetpinguïn	Antarctica	Wombat	Australië	Kuifseriema	Zuid-Amerika	Poema	Noord-Amerika	Roodbuikpiranha	Zuid-Amerika	Stokstaartje	Savanne	Springbok	Savanne	Goudhaantje	Rietland	Okapi	Regenwoud	Damhert	Loofbos	Kruisbek	Naaldbos	Zwartstaartprairiehond	Grasland	Rode eekhoorn
424	3	1	4	0	Bizon	Noord-Amerika	Kardinaaltetra	Azië	Luipaard	Afrika	Withandgibbon	Azië	Vuursalamander	Noord-Amerika	Mississippialligator	Noord-Amerika	Das	Europa	Roze bergvink	Europa	Moa	Australië	Capibara	Zuid-Amerika	Adeliepinguïn	Antarctica	Wombat	Australië	Secretarisvogel	Afrika	Poema	Noord-Amerika	Roodbuikpiranha	Zuid-Amerika	0	0	0	0	0	0	0	0	0	0	0	0	0	0	0
425	3	2	4	0	Bizon	Afrika	Kardinaaltetra	Azië	Cheetah	Afrika	Indri	Azië	Luipaardgekko	Australië	Zwarte kaaiman	Afrika	Das	Europa	Roze bergvink	Europa	Emoe	Australië	Reuzenkoeskoes	Noord-Amerika	Adeliepinguïn	Antarctica	Wombat	Australië	Secretarisvogel	Afrika	Poema	Afrika	Roodbuikpiranha	Zuid-Amerika	Stokstaartje	Savanne	Springbok	Hooggebergte	Goudhaantje	Grasland	Okapi	Savanne	Damhert	Naaldbos	Schaarbek	Grasland	Alpenmarmot	Gemengd bos (loof- en naaldbomen)	Rode eekhoorn
426	2	1	4	0	0	0	0	0	0	0	0	0	0	0	0	0	0	0	0	0	0	0	0	0	0	0	0	0	0	0	0	0	0	0	0	0	0	0	0	0	0	0	0	0	0	0	0	0	0
427	3	2	2	1	Bizon	Noord-Amerika	Neonjuffer	Azië	Jaguar	Azië	Withandgibbon	Azië	Vuursalamander	Azië	Zwarte kaaiman	Zuid-Amerika	Das	Noord-Amerika	Roze bergvink	Afrika	Emoe	Afrika	Capibara	Zuid-Amerika	Zwartvoetpinguïn	Antarctica	Wombat	Australië	Secretarisvogel	Afrika	Poema	Noord-Amerika	Rode acara	Afrika	Stokstaartje	Savanne	Springbok	Hooggebergte	Gele kwikstaart	Naaldbos	Okapi	Regenwoud	Damhert	Naaldbos	Schaarbek	Mangrovebos	Alpenmarmot	Gemengd bos (loof- en naaldbomen)	Rode eekhoorn
428	3	1	4	0	0	0	0	0	0	0	0	0	0	0	0	0	0	0	0	0	0	0	0	0	0	0	0	0	0	0	0	0	0	0	0	0	0	0	0	0	0	0	0	0	0	0	0	0	0
429	1	2	4	1	Bizon	Afrika	Kersenbuikcichlide	Zuid-Amerika	Luipaard	Afrika	Withandgibbon	Azië	Tokeh	Azië	Zwarte kaaiman	Noord-Amerika	Das	Europa	Goudvink	Europa	Emoe	Australië	Capibara	Noord-Amerika	Zwartvoetpinguïn	Antarctica	Wombat	Zuid-Amerika	Secretarisvogel	Afrika	Pardellynx	Noord-Amerika	Roodbuikpiranha	Australië	Stokstaartje	Savanne	Springbok	Hooggebergte	Gele kwikstaart	Grasland	Okapi	Savanne	Sitkahert	Loofbos	Kruisvink	Mangrovebos	Zwartstaartprairiehond	Grasland	Rode eekhoorn
430	6	2	4	0	Bizon	Noord-Amerika	Kersenbuikcichlide	Azië	Luipaard	Azië	Doodshoofdaapje	Azië	Tijgersalamander	Europa	Mississippialligator	Noord-Amerika	Das	Europa	Goudvink	Europa	Emoe	Australië	Capibara	Zuid-Amerika	Adeliepinguïn	Antarctica	Wombat	Australië	Jufferkraan	Afrika	Pardellynx	Afrika	Roodbuikpiranha	Zuid-Amerika	0	0	0	0	0	0	0	0	0	0	0	0	0	0	0
431	3	1	4	0	0	0	0	0	0	0	0	0	0	0	0	0	0	0	0	0	0	0	0	0	0	0	0	0	0	0	0	0	0	0	Stokstaartje	Savanne	Moeflon	Woestijn	Goudhaantje	Grasland	Okapi	Regenwoud	Damhert	Loofbos	Schaarvink	Naaldbos	Alpenmarmot	Hooggebergte	Suikereekhoorn
432	2	1	4	0	0	0	0	0	0	0	0	0	0	0	0	0	0	0	0	0	0	0	0	0	0	0	0	0	0	0	0	0	0	0	Stokstaartje	Savanne	Springbok	Hooggebergte	Gele kwikstaart	Rietland	Okapi	Savanne	Damhert	Naaldbos	Schaarvink	Mangrovebos	Alpenmarmot	Hooggebergte	Rode eekhoorn
433	5	2	4	0	0	0	0	0	0	0	0	0	0	0	0	0	0	0	0	0	0	0	0	0	0	0	0	0	0	0	0	0	0	0	0	0	0	0	0	0	0	0	0	0	0	0	0	0	0
434	3	2	4	0	Bizon	Noord-Amerika	Kersenbuikcichlide	Zuid-Amerika	Luipaard	Afrika	Withandgibbon	Azië	Tijgersalamander	Australië	Zwarte kaaiman	Afrika	Stinkdier	Europa	Goudvink	Europa	Emoe	Australië	Capibara	Zuid-Amerika	Zwartvoetpinguïn	Antarctica	Wombat	Australië	Secretarisvogel	Afrika	Poema	Noord-Amerika	Rode koraalduivel	Australië	Stokstaartje	Savanne	Gems	Hooggebergte	Gele kwikstaart	Naaldbos	Okapi	Savanne	Damhert	Loofbos	Schaarbek	Rietland	Alpenmarmot	Grasland	Rode eekhoorn
435	2	2	4	0	0	0	0	0	0	0	0	0	0	0	0	0	0	0	0	0	0	0	0	0	0	0	0	0	0	0	0	0	0	0	Stokstaartje	Savanne	Moeflon	Hooggebergte	Gele kwikstaart	Grasland	Okapi	Savanne	Damhert	Loofbos	Kruisbek	Mangrovebos	Zwartstaartprairiehond	Grasland	Rode eekhoorn
436	3	1	4	0	0	0	0	0	0	0	0	0	0	0	0	0	0	0	0	0	0	0	0	0	0	0	0	0	0	0	0	0	0	0	Stokstaartje	Savanne	Gems	Hooggebergte	Gele kwikstaart	Naaldbos	Okapi	Regenwoud	Sitkahert	Naaldbos	Schaarbek	Mangrovebos	Zwartstaartprairiehond	Grasland	Rode eekhoorn
437	2	1	4	0	0	0	0	0	0	0	0	0	0	0	0	0	0	0	0	0	0	0	0	0	0	0	0	0	0	0	0	0	0	0	0	0	0	0	0	0	0	0	0	0	0	0	0	0	0
438	6	1	3	0	Bizon	Noord-Amerika	Kersenbuikcichlide	Zuid-Amerika	Luipaard	Afrika	Withandgibbon	Azië	Luipaardgekko	Azië	Mississippialligator	Noord-Amerika	Opossum	Noord-Amerika	Roze bergvink	Afrika	Emoe	Afrika	Capibara	Australië	Adeliepinguïn	Antarctica	Wombat	Australië	Secretarisvogel	Afrika	Poema	Noord-Amerika	Roodbuikpiranha	Zuid-Amerika	0	0	0	0	0	0	0	0	0	0	0	0	0	0	0
439	5	1	3	0	Bizon	Noord-Amerika	Kardinaaltetra	Zuid-Amerika	Jaguar	Azië	Bonobo	Afrika	Vuursalamander	Europa	Nijlkrokodil	Afrika	Opossum	Noord-Amerika	Goudvink	Europa	Emoe	Australië	Capibara	Zuid-Amerika	Zwartvoetpinguïn	Antarctica	Wombat	Australië	Secretarisvogel	Afrika	Poema	Noord-Amerika	Roodbuikpiranha	Zuid-Amerika	0	0	0	0	0	0	0	0	0	0	0	0	0	0	0
440	3	2	3	0	Bizon	Noord-Amerika	Neonjuffer	Zuid-Amerika	Luipaard	Afrika	Withandgibbon	Azië	Tijgersalamander	Europa	Zwarte kaaiman	Noord-Amerika	Das	Europa	Roze bergvink	Noord-Amerika	Emoe	Afrika	Capibara	Australië	Adeliepinguïn	Antarctica	Wombat	Australië	Secretarisvogel	Australië	Pardellynx	Noord-Amerika	Roodbuikpiranha	Zuid-Amerika	0	0	0	0	0	0	0	0	0	0	0	0	0	0	0
441	1	2	3	0	0	0	0	0	0	0	0	0	0	0	0	0	0	0	0	0	0	0	0	0	0	0	0	0	0	0	0	0	0	0	Stokstaartje	Savanne	Springbok	Hooggebergte	Gele kwikstaart	Grasland	Okapi	Savanne	Damhert	Naaldbos	Schaarbek	Mangrovebos	Boslemming	Gemengd bos (loof- en naaldbomen)	Rode eekhoorn
442	3	2	4	0	0	0	0	0	0	0	0	0	0	0	0	0	0	0	0	0	0	0	0	0	0	0	0	0	0	0	0	0	0	0	Stokstaartje	Savanne	Gems	Hooggebergte	Gele kwikstaart	Grasland	Oryx	Savanne	Damhert	Naaldbos	Kruisvink	Naaldbos	Alpenmarmot	Hooggebergte	Rode eekhoorn
443	3	1	4	1	Bizon	Noord-Amerika	Kersenbuikcichlide	Zuid-Amerika	Luipaard	Afrika	Withandgibbon	Azië	Vuursalamander	Europa	Mississippialligator	Noord-Amerika	Das	Europa	Goudvink	Europa	Moa	Australië	Capibara	Zuid-Amerika	Zwartvoetpinguïn	Antarctica	Wombat	Australië	Secretarisvogel	Afrika	Poema	Noord-Amerika	Roodbuikpiranha	Zuid-Amerika	0	0	0	0	0	0	0	0	0	0	0	0	0	0	0
444	5	2	4	0	Bizon	Noord-Amerika	Neonjuffer	Azië	Luipaard	Afrika	Withandgibbon	Zuid-Amerika	Vuursalamander	Azië	Mississippialligator	Noord-Amerika	Stinkdier	Europa	Roze bergvink	Australië	Emoe	Australië	Capibara	Noord-Amerika	Zwartvoetpinguïn	Antarctica	Wombat	Australië	Kasuaris	Zuid-Amerika	Poema	Afrika	Roodbuikpiranha	Afrika	0	0	0	0	0	0	0	0	0	0	0	0	0	0	0
445	6	1	4	0	0	0	0	0	0	0	0	0	0	0	0	0	0	0	0	0	0	0	0	0	0	0	0	0	0	0	0	0	0	0	Stokstaartje	Gemengd bos (loof- en naaldbomen)	Springbok	Savanne	Gele kwikstaart	Naaldbos	Okapi	Savanne	Damhert	Loofbos	Kruisbek	Mangrovebos	Boslemming	Gemengd bos (loof- en naaldbomen)	Rode eekhoorn
446	7	1	3	0	Bizon	Noord-Amerika	Kardinaaltetra	Zuid-Amerika	Jaguar	Zuid-Amerika	Withandgibbon	Azië	Vuursalamander	Europa	Mississippialligator	Noord-Amerika	Das	Europa	Goudvink	Europa	Emoe	Australië	Capibara	Zuid-Amerika	Zwartvoetpinguïn	Antarctica	Wombat	Australië	Secretarisvogel	Afrika	Poema	Noord-Amerika	Roodbuikpiranha	Zuid-Amerika	Stokstaartje	Savanne	Gems	Hooggebergte	Goudhaantje	Naaldbos	Okapi	Regenwoud	Damhert	Loofbos	Kruisbek	Naaldbos	Zwartstaartprairiehond	Grasland	Rode eekhoorn
447	1	1	4	0	Bizon	Noord-Amerika	Kardinaaltetra	Azië	Luipaard	Zuid-Amerika	Withandgibbon	Afrika	Vuursalamander	Australië	Nijlkrokodil	Afrika	Das	Europa	Roze bergvink	Europa	Emoe	Australië	Capibara	Zuid-Amerika	Zwartvoetpinguïn	Antarctica	Wombat	Australië	Secretarisvogel	Afrika	Poema	Afrika	Roodbuikpiranha	Zuid-Amerika	0	0	0	0	0	0	0	0	0	0	0	0	0	0	0
448	2	2	4	0	Bizon	Noord-Amerika	Kardinaaltetra	Azië	Cheetah	Azië	Doodshoofdaapje	Afrika	Vuursalamander	Australië	Zwarte kaaiman	Noord-Amerika	Das	Europa	Roze bergvink	Europa	Emoe	Australië	Capibara	Australië	Zwartvoetpinguïn	Antarctica	Wombat	Australië	Secretarisvogel	Zuid-Amerika	Poema	Afrika	Roodbuikpiranha	Zuid-Amerika	0	0	0	0	0	0	0	0	0	0	0	0	0	0	0
449	3	2	4	0	0	0	0	0	0	0	0	0	0	0	0	0	0	0	0	0	0	0	0	0	0	0	0	0	0	0	0	0	0	0	0	0	0	0	0	0	0	0	0	0	0	0	0	0	0
450	4	2	4	0	0	0	0	0	0	0	0	0	0	0	0	0	0	0	0	0	0	0	0	0	0	0	0	0	0	0	0	0	0	0	0	0	0	0	0	0	0	0	0	0	0	0	0	0	0
451	3	2	4	0	0	0	0	0	0	0	0	0	0	0	0	0	0	0	0	0	0	0	0	0	0	0	0	0	0	0	0	0	0	0	Stokstaartje	Savanne	Springbok	Hooggebergte	Kleine vliegenvanger	Rietland	Okapi	Savanne	Damhert	Loofbos	Kruisbek	Mangrovebos	Alpenmarmot	Hooggebergte	Rode eekhoorn
452	3	2	4	1	0	0	0	0	0	0	0	0	0	0	0	0	0	0	0	0	0	0	0	0	0	0	0	0	0	0	0	0	0	0	0	0	0	0	0	0	0	0	0	0	0	0	0	0	0
453	1	2	3	0	Bizon	Noord-Amerika	Kersenbuikcichlide	Zuid-Amerika	Luipaard	Afrika	Bonobo	Azië	Luipaardgekko	Noord-Amerika	Zwarte kaaiman	Noord-Amerika	Das	Europa	Goudvink	Europa	Emoe	Afrika	Capibara	Australië	Zwartvoetpinguïn	Antarctica	Wombat	Australië	Secretarisvogel	Zuid-Amerika	Poema	Afrika	Roodbuikpiranha	Zuid-Amerika	Stokstaartje	Savanne	Springbok	Savanne	Gele kwikstaart	Grasland	Okapi	Savanne	Damhert	Naaldbos	Kruisvink	Mangrovebos	Alpenmarmot	Hooggebergte	Rode eekhoorn
454	2	2	4	0	Kafferbuffel	Azië	Kardinaaltetra	Australië	Jaguar	Zuid-Amerika	Withandgibbon	Azië	Tijgersalamander	Azië	Zwarte kaaiman	Afrika	Das	Europa	Goudvink	Europa	Emoe	Australië	Capibara	Zuid-Amerika	Adeliepinguïn	Afrika	Wombat	Australië	Kasuaris	Azië	Goudkat	Azië	Rode acara	Zuid-Amerika	0	0	0	0	0	0	0	0	0	0	0	0	0	0	0
455	6	1	3	1	0	0	0	0	0	0	0	0	0	0	0	0	0	0	0	0	0	0	0	0	0	0	0	0	0	0	0	0	0	0	Stokstaartje	Savanne	Gems	Hooggebergte	Goudhaantje	Naaldbos	Okapi	Savanne	Damhert	Loofbos	Kruisbek	Naaldbos	Alpenmarmot	Hooggebergte	Rode eekhoorn
456	5	1	4	0	Bizon	Noord-Amerika	Kardinaaltetra	Zuid-Amerika	Jaguar	Zuid-Amerika	Withandgibbon	Afrika	Tijgersalamander	Azië	Mississippialligator	Noord-Amerika	Das	Europa	Goudvink	Europa	Emoe	Zuid-Amerika	Capibara	Zuid-Amerika	Zwartvoetpinguïn	Antarctica	Wombat	Australië	Secretarisvogel	Afrika	Poema	Azië	Roodbuikpiranha	Zuid-Amerika	Stokstaartje	Savanne	Gems	Hooggebergte	Goudhaantje	Naaldbos	Okapi	Regenwoud	Damhert	Loofbos	Kruisbek	Naaldbos	Alpenmarmot	Hooggebergte	Rode eekhoorn
457	3	1	4	0	0	0	0	0	0	0	0	0	0	0	0	0	0	0	0	0	0	0	0	0	0	0	0	0	0	0	0	0	0	0	0	0	0	0	0	0	0	0	0	0	0	0	0	0	0
458	1	1	4	0	Bizon	Noord-Amerika	Kersenbuikcichlide	Zuid-Amerika	Jaguar	Azië	Doodshoofdaapje	Azië	Vuursalamander	Australië	Zwarte kaaiman	Zuid-Amerika	Das	Noord-Amerika	Masker-agapornis	Europa	Emoe	Australië	Capibara	Australië	Zwartvoetpinguïn	Afrika	Wombat	Australië	Jufferkraan	Afrika	Poema	Noord-Amerika	Roodbuikpiranha	Zuid-Amerika	0	0	0	0	0	0	0	0	0	0	0	0	0	0	0
459	1	2	3	0	Bizon	Noord-Amerika	Neonjuffer	Australië	Luipaard	Azië	Withandgibbon	Azië	Tijgersalamander	Azië	Mississippialligator	Zuid-Amerika	Wasbeer	Europa	Roze bergvink	Europa	Emoe	Afrika	Capibara	Noord-Amerika	Zwartvoetpinguïn	Antarctica	Wombat	Australië	Secretarisvogel	Azië	Poema	Noord-Amerika	Roodbuikpiranha	Noord-Amerika	0	0	0	0	0	0	0	0	0	0	0	0	0	0	0
460	4	2	4	0	Jak	Noord-Amerika	Neonjuffer	Zuid-Amerika	Luipaard	Azië	Doodshoofdaapje	Azië	Tijgersalamander	Azië	Zwarte kaaiman	Afrika	Das	Europa	Goudvink	Europa	Struisvogel	Australië	Capibara	Noord-Amerika	Zwartvoetpinguïn	Afrika	Wombat	Australië	Kasuaris	Zuid-Amerika	Poema	Afrika	Roodbuikpiranha	Zuid-Amerika	0	0	0	0	0	0	0	0	0	0	0	0	0	0	0
461	1	1	4	0	0	0	0	0	0	0	0	0	0	0	0	0	0	0	0	0	0	0	0	0	0	0	0	0	0	0	0	0	0	0	Stokstaartje	Savanne	Springbok	Savanne	Goudhaantje	Grasland	Okapi	Savanne	Damhert	Naaldbos	Kruisbek	Mangrovebos	Alpenmarmot	Poolgebied	Rode eekhoorn
462	4	1	4	0	0	0	0	0	0	0	0	0	0	0	0	0	0	0	0	0	0	0	0	0	0	0	0	0	0	0	0	0	0	0	Stokstaartje	Savanne	Gems	Hooggebergte	Winterkoning	Naaldbos	Okapi	Savanne	Damhert	Loofbos	Kruisbek	Rietland	Alpenmarmot	Hooggebergte	Rode eekhoorn
463	3	2	4	0	0	0	0	0	0	0	0	0	0	0	0	0	0	0	0	0	0	0	0	0	0	0	0	0	0	0	0	0	0	0	Stokstaartje	Savanne	Springbok	Hooggebergte	Gele kwikstaart	Rietland	Okapi	Regenwoud	Damhert	Loofbos	Schaarvink	Mangrovebos	Alpenmarmot	Hooggebergte	Rode eekhoorn
464	2	1	4	0	Bizon	Noord-Amerika	Kersenbuikcichlide	Azië	Jaguar	Azië	Withandgibbon	Afrika	Luipaardgekko	Europa	Zwarte kaaiman	Noord-Amerika	Opossum	Noord-Amerika	Roze bergvink	Europa	Emoe	Australië	Capibara	Zuid-Amerika	Zwartvoetpinguïn	Afrika	Wombat	Australië	Kuifseriema	Azië	Poema	Noord-Amerika	Roodbuikpiranha	Zuid-Amerika	0	0	0	0	0	0	0	0	0	0	0	0	0	0	0
465	5	1	4	1	0	0	0	0	0	0	0	0	0	0	0	0	0	0	0	0	0	0	0	0	0	0	0	0	0	0	0	0	0	0	0	0	0	0	0	0	0	0	0	0	0	0	0	0	0
466	4	2	4	0	Bizon	Zuid-Amerika	Neonjuffer	Australië	Cheetah	Afrika	Withandgibbon	Azië	Luipaardgekko	Azië	Zwarte kaaiman	Afrika	Stinkdier	Europa	Roze bergvink	Europa	Emoe	Australië	Capibara	Australië	Zwartvoetpinguïn	Antarctica	Wombat	Australië	Jufferkraan	Zuid-Amerika	Goudkat	Azië	Rode koraalduivel	Noord-Amerika	0	0	0	0	0	0	0	0	0	0	0	0	0	0	0
467	6	3	4	0	0	0	0	0	0	0	0	0	0	0	0	0	0	0	0	0	0	0	0	0	0	0	0	0	0	0	0	0	0	0	Stokstaartje	Savanne	Gems	Hooggebergte	Goudhaantje	Naaldbos	Okapi	Regenwoud	Damhert	Loofbos	Schaarbek	Naaldbos	Zwartstaartprairiehond	Grasland	Rode eekhoorn
468	6	1	4	0	0	0	0	0	0	0	0	0	0	0	0	0	0	0	0	0	0	0	0	0	0	0	0	0	0	0	0	0	0	0	0	0	0	0	0	0	0	0	0	0	0	0	0	0	0
469	4	2	4	0	Bizon	Noord-Amerika	Kersenbuikcichlide	Azië	Jaguar	Zuid-Amerika	Withandgibbon	Azië	Vuursalamander	Europa	Mississippialligator	Noord-Amerika	Das	Europa	Goudvink	Europa	Emoe	Australië	Capibara	Zuid-Amerika	Zwartvoetpinguïn	Antarctica	Wombat	Australië	Secretarisvogel	Afrika	Poema	Noord-Amerika	Roodbuikpiranha	Zuid-Amerika	Stokstaartje	Savanne	Gems	Hooggebergte	Goudhaantje	Naaldbos	Okapi	Savanne	Sitkahert	Loofbos	Kruisbek	Naaldbos	Zwartstaartprairiehond	Grasland	Rode eekhoorn
470	2	1	4	0	0	0	0	0	0	0	0	0	0	0	0	0	0	0	0	0	0	0	0	0	0	0	0	0	0	0	0	0	0	0	Stokstaartje	Savanne	Springbok	Hooggebergte	Goudhaantje	Naaldbos	Okapi	Regenwoud	Damhert	Loofbos	Kruisbek	Rietland	Alpenmarmot	Hooggebergte	Rode eekhoorn
471	3	1	4	1	Bizon	Noord-Amerika	Kardinaaltetra	Azië	Jaguar	Zuid-Amerika	Withandgibbon	Azië	Vuursalamander	Europa	Mississippialligator	Noord-Amerika	Das	Europa	Goudvink	Europa	Nandoe	Australië	Capibara	Zuid-Amerika	Zwartvoetpinguïn	Afrika	Wombat	Australië	Secretarisvogel	Afrika	Poema	Noord-Amerika	Roodbuikpiranha	Zuid-Amerika	0	0	0	0	0	0	0	0	0	0	0	0	0	0	0
472	2	1	4	1	Bizon	Noord-Amerika	Kardinaaltetra	Azië	Jaguar	Zuid-Amerika	Withandgibbon	Afrika	Tijgersalamander	Australië	Zwarte kaaiman	Zuid-Amerika	Das	Europa	Goudvink	Europa	Emoe	Afrika	Capibara	Zuid-Amerika	Zwartvoetpinguïn	Afrika	Wombat	Australië	Secretarisvogel	Afrika	Poema	Noord-Amerika	Roodbuikpiranha	Zuid-Amerika	0	0	0	0	0	0	0	0	0	0	0	0	0	0	0
473	2	2	4	0	0	0	0	0	0	0	0	0	0	0	0	0	0	0	0	0	0	0	0	0	0	0	0	0	0	0	0	0	0	0	Stokstaartje	Savanne	Springbok	Hooggebergte	Winterkoning	Naaldbos	Okapi	Savanne	Sitkahert	Loofbos	Kruisbek	Rietland	Alpenmarmot	Hooggebergte	Rode eekhoorn
474	4	2	4	0	Bizon	Noord-Amerika	Neonjuffer	Australië	Luipaard	Afrika	Withandgibbon	Afrika	Luipaardgekko	Azië	Mississippialligator	Noord-Amerika	Das	Europa	Roze bergvink	Europa	Emoe	Afrika	Capibara	Australië	Zwartvoetpinguïn	Antarctica	Wombat	Australië	Secretarisvogel	Afrika	Goudkat	Afrika	Roodbuikpiranha	Zuid-Amerika	Stokstaartje	Savanne	Springbok	Hooggebergte	Winterkoning	Grasland	Okapi	Savanne	Damhert	Loofbos	Schaarbek	Mangrovebos	Zwartstaartprairiehond	Hooggebergte	Rode eekhoorn
475	3	1	4	0	Bizon	Noord-Amerika	Kardinaaltetra	Azië	Jaguar	Afrika	Withandgibbon	Azië	Vuursalamander	Europa	Nijlkrokodil	Afrika	Das	Europa	Goudvink	Europa	Moa	Australië	Capibara	Zuid-Amerika	Zwartvoetpinguïn	Antarctica	Wombat	Australië	Secretarisvogel	Afrika	Poema	Noord-Amerika	Vuurkeelcichlide	Zuid-Amerika	0	0	0	0	0	0	0	0	0	0	0	0	0	0	0
476	4	2	4	0	Bizon	Noord-Amerika	Kardinaaltetra	Australië	Jaguar	Azië	Withandgibbon	Azië	Vuursalamander	Europa	Mississippialligator	Noord-Amerika	Das	Europa	Roze bergvink	Afrika	Nandoe	Australië	Capibara	Zuid-Amerika	Adeliepinguïn	Antarctica	Wombat	Australië	Kuifseriema	Azië	Goudkat	Noord-Amerika	Roodbuikpiranha	Zuid-Amerika	Stokstaartje	Savanne	Gems	Hooggebergte	Goudhaantje	Naaldbos	Okapi	Naaldbos	Damhert	Loofbos	Schaarvink	Rietland	Zwartstaartprairiehond	Gemengd bos (loof- en naaldbomen)	Rode eekhoorn
477	2	2	4	0	Bizon	Noord-Amerika	Kardinaaltetra	Zuid-Amerika	Jaguar	Afrika	Withandgibbon	Azië	Vuursalamander	Australië	Zwarte kaaiman	Afrika	Das	Europa	Goudvink	Europa	Emoe	Zuid-Amerika	Capibara	Zuid-Amerika	Adeliepinguïn	Antarctica	Wombat	Australië	Jufferkraan	Afrika	Poema	Noord-Amerika	Roodbuikpiranha	Zuid-Amerika	0	0	0	0	0	0	0	0	0	0	0	0	0	0	0
478	3	2	4	1	0	0	0	0	0	0	0	0	0	0	0	0	0	0	0	0	0	0	0	0	0	0	0	0	0	0	0	0	0	0	0	0	0	0	0	0	0	0	0	0	0	0	0	0	0
479	4	1	4	0	Bizon	Noord-Amerika	Kersenbuikcichlide	Zuid-Amerika	Jaguar	Zuid-Amerika	Withandgibbon	Azië	Vuursalamander	Europa	Zwarte kaaiman	Zuid-Amerika	Das	Europa	Goudvink	Europa	Emoe	Australië	Capibara	Zuid-Amerika	Zwartvoetpinguïn	Afrika	Wombat	Australië	Secretarisvogel	Afrika	Poema	Noord-Amerika	Rode acara	Australië	Stokstaartje	Savanne	Gems	Hooggebergte	Kleine vliegenvanger	Rietland	Okapi	Regenwoud	Damhert	Loofbos	Kruisbek	Naaldbos	Alpenmarmot	Hooggebergte	Rode eekhoorn
480	2	2	4	0	Kafferbuffel	Azië	Neonjuffer	Azië	Jaguar	Afrika	Withandgibbon	Afrika	Tijgersalamander	Europa	Mississippialligator	Noord-Amerika	Opossum	Europa	Masker-agapornis	Noord-Amerika	Emoe	Afrika	Capibara	Zuid-Amerika	Adeliepinguïn	Antarctica	Wombat	Australië	Jufferkraan	Azië	Poema	Afrika	Roodbuikpiranha	Zuid-Amerika	0	0	0	0	0	0	0	0	0	0	0	0	0	0	0
481	3	2	4	0	0	0	0	0	0	0	0	0	0	0	0	0	0	0	0	0	0	0	0	0	0	0	0	0	0	0	0	0	0	0	Stokstaartje	Savanne	Gems	Hooggebergte	Goudhaantje	Rietland	Okapi	Regenwoud	Damhert	Naaldbos	Schaarvink	Grasland	Alpenmarmot	Hooggebergte	Rode eekhoorn
482	5	1	4	0	0	0	0	0	0	0	0	0	0	0	0	0	0	0	0	0	0	0	0	0	0	0	0	0	0	0	0	0	0	0	Stokstaartje	Savanne	Gems	Hooggebergte	Goudhaantje	Naaldbos	Okapi	Savanne	Damhert	Loofbos	Schaarbek	Naaldbos	Alpenmarmot	Hooggebergte	Rode eekhoorn
483	4	2	2	0	Bizon	Noord-Amerika	Kersenbuikcichlide	Zuid-Amerika	Luipaard	Zuid-Amerika	Withandgibbon	Afrika	Vuursalamander	Azië	Mississippialligator	Zuid-Amerika	Das	Europa	Goudvink	Europa	Nandoe	Afrika	Capibara	Zuid-Amerika	Zwartvoetpinguïn	Afrika	Wombat	Australië	Secretarisvogel	Zuid-Amerika	Poema	Azië	Roodbuikpiranha	Zuid-Amerika	Stokstaartje	Savanne	Gems	Hooggebergte	Goudhaantje	Naaldbos	Okapi	Savanne	Sitkahert	Naaldbos	Kruisbek	Naaldbos	Alpenmarmot	Hooggebergte	Rode eekhoorn
484	4	1	4	0	Bizon	Noord-Amerika	Kersenbuikcichlide	Azië	Luipaard	Afrika	Doodshoofdaapje	Azië	Vuursalamander	Australië	Zwarte kaaiman	Zuid-Amerika	Das	Europa	Roze bergvink	Europa	Emoe	Australië	Capibara	Zuid-Amerika	Zwartvoetpinguïn	Antarctica	Wombat	Australië	Secretarisvogel	Afrika	Poema	Noord-Amerika	Roodbuikpiranha	Zuid-Amerika	0	0	0	0	0	0	0	0	0	0	0	0	0	0	0
485	4	2	4	0	0	0	0	0	0	0	0	0	0	0	0	0	0	0	0	0	0	0	0	0	0	0	0	0	0	0	0	0	0	0	Stokstaartje	Savanne	Gems	Hooggebergte	Goudhaantje	Rietland	Okapi	Savanne	Damhert	Naaldbos	Kruisbek	Mangrovebos	Alpenmarmot	Hooggebergte	Rode eekhoorn
486	2	1	4	0	Bizon	Noord-Amerika	Sherrybarbeel	Afrika	Jaguar	Zuid-Amerika	Doodshoofdaapje	Azië	Luipaardgekko	Australië	Mississippialligator	Noord-Amerika	Opossum	Noord-Amerika	Roze bergvink	Australië	Struisvogel	Australië	Capibara	Australië	Zwartvoetpinguïn	Afrika	Wombat	Australië	Kuifseriema	Afrika	Poema	Afrika	Roodbuikpiranha	Zuid-Amerika	0	0	0	0	0	0	0	0	0	0	0	0	0	0	0
487	2	1	4	0	0	0	0	0	0	0	0	0	0	0	0	0	0	0	0	0	0	0	0	0	0	0	0	0	0	0	0	0	0	0	0	0	0	0	0	0	0	0	0	0	0	0	0	0	0
488	1	2	4	0	0	0	0	0	0	0	0	0	0	0	0	0	0	0	0	0	0	0	0	0	0	0	0	0	0	0	0	0	0	0	Stokstaartje	Savanne	Springbok	Hooggebergte	Gele kwikstaart	Naaldbos	Okapi	Savanne	Damhert	Loofbos	Schaarbek	Mangrovebos	Alpenmarmot	Hooggebergte	Rode eekhoorn
489	2	1	4	1	Bizon	Noord-Amerika	Kardinaaltetra	Zuid-Amerika	Jaguar	Zuid-Amerika	Withandgibbon	Azië	Vuursalamander	Europa	Mississippialligator	Noord-Amerika	Das	Europa	Goudvink	Europa	Emoe	Australië	Capibara	Zuid-Amerika	Zwartvoetpinguïn	Afrika	Wombat	Australië	Secretarisvogel	Afrika	Poema	Noord-Amerika	Roodbuikpiranha	Zuid-Amerika	Stokstaartje	Savanne	Gems	Hooggebergte	Goudhaantje	Naaldbos	Okapi	Regenwoud	Damhert	Loofbos	Kruisbek	Naaldbos	Zwartstaartprairiehond	Grasland	Rode eekhoorn
490	1	2	4	0	0	0	0	0	0	0	0	0	0	0	0	0	0	0	0	0	0	0	0	0	0	0	0	0	0	0	0	0	0	0	Stokstaartje	Savanne	Springbok	Hooggebergte	Goudhaantje	Naaldbos	Okapi	Savanne	Rendier	Naaldbos	Schaarvink	Mangrovebos	Zwartstaartprairiehond	Grasland	Rode eekhoorn
491	5	1	4	1	Bizon	Noord-Amerika	Kersenbuikcichlide	Afrika	Luipaard	Afrika	Withandgibbon	Zuid-Amerika	Tijgersalamander	Azië	Gaviaal	Noord-Amerika	Stinkdier	Noord-Amerika	Roze bergvink	Europa	Emoe	Australië	Capibara	Zuid-Amerika	Zwartvoetpinguïn	Antarctica	Wombat	Noord-Amerika	Secretarisvogel	Afrika	Poema	Noord-Amerika	Rode koraalduivel	Zuid-Amerika	Stokstaartje	Savanne	Gems	Hooggebergte	Gele kwikstaart	Rietland	Okapi	Savanne	Rendier	Poolgebied	Schaarvink	Naaldbos	Alpenmarmot	Hooggebergte	Rode eekhoorn
492	5	1	4	0	Bizon	Noord-Amerika	Kardinaaltetra	Azië	Jaguar	Zuid-Amerika	Withandgibbon	Azië	Vuursalamander	Europa	Zwarte kaaiman	Noord-Amerika	Das	Europa	Goudvink	Europa	Emoe	Australië	Capibara	Zuid-Amerika	Zwartvoetpinguïn	Afrika	Wombat	Australië	Secretarisvogel	Afrika	Poema	Noord-Amerika	Roodbuikpiranha	Zuid-Amerika	0	0	0	0	0	0	0	0	0	0	0	0	0	0	0
493	5	1	4	0	0	0	0	0	0	0	0	0	0	0	0	0	0	0	0	0	0	0	0	0	0	0	0	0	0	0	0	0	0	0	Stokstaartje	Savanne	Oribi	Savanne	Kleine vliegenvanger	Grasland	Okapi	Savanne	Damhert	Naaldbos	Schaarvink	Mangrovebos	Alpenmarmot	Hooggebergte	Rode eekhoorn
494	2	2	4	1	Bizon	Afrika	Neonjuffer	Zuid-Amerika	Jaguar	Azië	Withandgibbon	Australië	Vuursalamander	Europa	Mississippialligator	Noord-Amerika	Das	Europa	Roze bergvink	Europa	Nandoe	Zuid-Amerika	Capibara	Australië	Zwartvoetpinguïn	Antarctica	Wombat	Australië	Secretarisvogel	Afrika	Poema	Azië	Roodbuikpiranha	Zuid-Amerika	Stokstaartje	Savanne	Springbok	Savanne	Goudhaantje	Grasland	Quagga	Savanne	Sitkahert	Naaldbos	Schaarbek	Rietland	Zwartstaartprairiehond	Hooggebergte	Rode eekhoorn
495	1	3	4	0	0	0	0	0	0	0	0	0	0	0	0	0	0	0	0	0	0	0	0	0	0	0	0	0	0	0	0	0	0	0	0	0	0	0	0	0	0	0	0	0	0	0	0	0	0
496	3	2	4	1	0	0	0	0	0	0	0	0	0	0	0	0	0	0	0	0	0	0	0	0	0	0	0	0	0	0	0	0	0	0	Stokstaartje	Savanne	Gems	Hooggebergte	Goudhaantje	Grasland	Okapi	Regenwoud	Damhert	Loofbos	Schaarbek	Naaldbos	Zwartstaartprairiehond	Grasland	Suikereekhoorn
497	4	2	4	0	Bizon	Noord-Amerika	Kardinaaltetra	Azië	Jaguar	Zuid-Amerika	Withandgibbon	Azië	Vuursalamander	Europa	Mississippialligator	Noord-Amerika	Das	Europa	Goudvink	Europa	Nandoe	Zuid-Amerika	Capibara	Zuid-Amerika	Zwartvoetpinguïn	Antarctica	Wombat	Australië	Secretarisvogel	Afrika	Poema	Noord-Amerika	Roodbuikpiranha	Australië	0	0	0	0	0	0	0	0	0	0	0	0	0	0	0
498	1	1	4	0	0	0	0	0	0	0	0	0	0	0	0	0	0	0	0	0	0	0	0	0	0	0	0	0	0	0	0	0	0	0	Stokstaartje	Savanne	Gems	Savanne	Winterkoning	Naaldbos	Okapi	Savanne	Damhert	Naaldbos	Schaarbek	Mangrovebos	Alpenmarmot	Hooggebergte	Suikereekhoorn
499	3	2	4	0	0	0	0	0	0	0	0	0	0	0	0	0	0	0	0	0	0	0	0	0	0	0	0	0	0	0	0	0	0	0	0	0	0	0	0	0	0	0	0	0	0	0	0	0	0
500	3	1	4	0	Bizon	Noord-Amerika	Sherrybarbeel	Zuid-Amerika	Jaguar	Zuid-Amerika	Withandgibbon	Afrika	Tijgersalamander	Azië	Mississippialligator	Noord-Amerika	Das	Europa	Roze bergvink	Europa	Emoe	Australië	Capibara	Zuid-Amerika	Zwartvoetpinguïn	Antarctica	Wombat	Zuid-Amerika	Secretarisvogel	Afrika	Poema	Noord-Amerika	Roodbuikpiranha	Zuid-Amerika	Stokstaartje	Savanne	Gems	Hooggebergte	Kleine vliegenvanger	Naaldbos	Okapi	Regenwoud	Damhert	Loofbos	Schaarbek	Grasland	Zwartstaartprairiehond	Grasland	Rode eekhoorn
501	4	1	4	0	Bizon	Noord-Amerika	Sherrybarbeel	Zuid-Amerika	Luipaard	Afrika	Bonobo	Afrika	Tijgersalamander	Azië	Nijlkrokodil	Azië	Das	Europa	Dennensijs	Europa	Emoe	Australië	Capibara	Zuid-Amerika	Zwartvoetpinguïn	Antarctica	Wombat	Noord-Amerika	Secretarisvogel	Afrika	Poema	Noord-Amerika	Roodbuikpiranha	Zuid-Amerika	0	0	0	0	0	0	0	0	0	0	0	0	0	0	0
502	4	1	4	0	0	0	0	0	0	0	0	0	0	0	0	0	0	0	0	0	0	0	0	0	0	0	0	0	0	0	0	0	0	0	0	0	0	0	0	0	0	0	0	0	0	0	0	0	0
503	3	1	4	1	Bizon	Noord-Amerika	Kersenbuikcichlide	Afrika	Luipaard	Zuid-Amerika	Withandgibbon	Azië	Tijgersalamander	Australië	Mississippialligator	Noord-Amerika	Das	Europa	Roze bergvink	Noord-Amerika	Emoe	Australië	Capibara	Zuid-Amerika	Zwartvoetpinguïn	Antarctica	Wombat	Australië	Secretarisvogel	Afrika	Poema	Noord-Amerika	Roodbuikpiranha	Zuid-Amerika	Stokstaartje	Savanne	Springbok	Savanne	Kleine vliegenvanger	Rietland	Okapi	Regenwoud	Damhert	Loofbos	Kruisbek	Grasland	Alpenmarmot	Hooggebergte	Rode eekhoorn
504	3	1	4	0	Bizon	Noord-Amerika	Kardinaaltetra	Zuid-Amerika	Cheetah	Azië	Bonobo	Afrika	Vuursalamander	Azië	Nijlkrokodil	Afrika	Das	Europa	Roze bergvink	Europa	Moa	Australië	Capibara	Zuid-Amerika	Zwartvoetpinguïn	Antarctica	Wombat	Australië	Jufferkraan	Azië	Poema	Azië	Roodbuikpiranha	Zuid-Amerika	0	0	0	0	0	0	0	0	0	0	0	0	0	0	0
505	2	2	3	0	0	0	0	0	0	0	0	0	0	0	0	0	0	0	0	0	0	0	0	0	0	0	0	0	0	0	0	0	0	0	0	0	0	0	0	0	0	0	0	0	0	0	0	0	0
506	3	2	4	0	Jak	Noord-Amerika	Neonjuffer	Azië	Luipaard	Afrika	Bonobo	Afrika	Luipaardgekko	Europa	Zwarte kaaiman	Zuid-Amerika	Das	Europa	Dennensijs	Noord-Amerika	Emoe	Afrika	Capibara	Australië	Zwartvoetpinguïn	Antarctica	Wombat	Noord-Amerika	Secretarisvogel	Azië	Poema	Noord-Amerika	Roodbuikpiranha	Afrika	0	0	0	0	0	0	0	0	0	0	0	0	0	0	0
507	5	1	4	0	Bizon	Noord-Amerika	Kardinaaltetra	Zuid-Amerika	Luipaard	Afrika	Withandgibbon	Zuid-Amerika	Tokeh	Azië	Nijlkrokodil	Afrika	Das	Europa	Goudvink	Europa	Emoe	Afrika	Capibara	Zuid-Amerika	Zwartvoetpinguïn	Antarctica	Wombat	Australië	Secretarisvogel	Afrika	Poema	Noord-Amerika	Roodbuikpiranha	Zuid-Amerika	Stokstaartje	Savanne	Springbok	Hooggebergte	Goudhaantje	Rietland	Okapi	Savanne	Damhert	Loofbos	Schaarbek	Mangrovebos	Zwartstaartprairiehond	Grasland	Rode eekhoorn
508	1	1	3	0	0	0	0	0	0	0	0	0	0	0	0	0	0	0	0	0	0	0	0	0	0	0	0	0	0	0	0	0	0	0	0	0	0	0	0	0	0	0	0	0	0	0	0	0	0
509	4	1	4	1	0	0	0	0	0	0	0	0	0	0	0	0	0	0	0	0	0	0	0	0	0	0	0	0	0	0	0	0	0	0	Stokstaartje	Savanne	Gems	Hooggebergte	Goudhaantje	Naaldbos	Okapi	Regenwoud	Damhert	Loofbos	Kruisbek	Naaldbos	Alpenmarmot	Hooggebergte	Rode eekhoorn
510	5	2	4	0	0	0	0	0	0	0	0	0	0	0	0	0	0	0	0	0	0	0	0	0	0	0	0	0	0	0	0	0	0	0	0	0	0	0	0	0	0	0	0	0	0	0	0	0	0
511	2	2	4	0	Bizon	Noord-Amerika	Kersenbuikcichlide	Australië	Jaguar	Azië	Doodshoofdaapje	Afrika	Luipaardgekko	Azië	Zwarte kaaiman	Afrika	Das	Europa	Masker-agapornis	Europa	Struisvogel	Afrika	Capibara	Zuid-Amerika	Adeliepinguïn	Antarctica	Wombat	Noord-Amerika	Secretarisvogel	Afrika	Poema	Noord-Amerika	Roodbuikpiranha	Zuid-Amerika	Stokstaartje	Savanne	Gems	Hooggebergte	Gele kwikstaart	Grasland	Okapi	Regenwoud	Damhert	Loofbos	Schaarvink	Mangrovebos	Alpenmarmot	Hooggebergte	Rode eekhoorn
512	3	2	2	0	Bizon	Noord-Amerika	Kersenbuikcichlide	Zuid-Amerika	Jaguar	Zuid-Amerika	Withandgibbon	Afrika	Luipaardgekko	Azië	Nijlkrokodil	Afrika	Das	Europa	Roze bergvink	Europa	Emoe	Zuid-Amerika	Capibara	Europa	Zwartvoetpinguïn	Antarctica	Wombat	Noord-Amerika	Kuifseriema	Azië	Poema	Azië	Rode acara	Australië	0	0	0	0	0	0	0	0	0	0	0	0	0	0	0
513	1	2	4	0	Bizon	Zuid-Amerika	Kardinaaltetra	Australië	Jaguar	Afrika	Doodshoofdaapje	Azië	Luipaardgekko	Noord-Amerika	Mississippialligator	Noord-Amerika	Das	Europa	Masker-agapornis	Noord-Amerika	Emoe	Australië	Capibara	Zuid-Amerika	Zwartvoetpinguïn	Antarctica	Wombat	Noord-Amerika	Jufferkraan	Afrika	Nevelpanter	Afrika	Rode koraalduivel	Zuid-Amerika	Stokstaartje	Savanne	Springbok	Hooggebergte	Winterkoning	Grasland	Okapi	Savanne	Damhert	Naaldbos	Schaarbek	Mangrovebos	Zwartstaartprairiehond	Gemengd bos (loof- en naaldbomen)	Rode eekhoorn
514	5	2	3	0	0	0	0	0	0	0	0	0	0	0	0	0	0	0	0	0	0	0	0	0	0	0	0	0	0	0	0	0	0	0	Stokstaartje	Savanne	Springbok	Savanne	Goudhaantje	Rietland	Okapi	Savanne	Sitkahert	Poolgebied	Kruisvink	Naaldbos	Alpenmarmot	Hooggebergte	Rode eekhoorn
515	3	3	4	0	0	0	0	0	0	0	0	0	0	0	0	0	0	0	0	0	0	0	0	0	0	0	0	0	0	0	0	0	0	0	Stokstaartje	Savanne	Gems	Hooggebergte	Goudhaantje	Naaldbos	Okapi	Regenwoud	Damhert	Loofbos	Kruisbek	Naaldbos	Alpenmarmot	Hooggebergte	Rode eekhoorn
516	2	2	4	0	Bizon	Noord-Amerika	Kardinaaltetra	Zuid-Amerika	Luipaard	Afrika	Withandgibbon	Afrika	Luipaardgekko	Azië	Mississippialligator	Noord-Amerika	Das	Noord-Amerika	Roze bergvink	Europa	Emoe	Australië	Capibara	Noord-Amerika	Zwartvoetpinguïn	Antarctica	Wombat	Noord-Amerika	Secretarisvogel	Zuid-Amerika	Poema	Noord-Amerika	Roodbuikpiranha	Zuid-Amerika	0	0	0	0	0	0	0	0	0	0	0	0	0	0	0
517	3	1	4	0	0	0	0	0	0	0	0	0	0	0	0	0	0	0	0	0	0	0	0	0	0	0	0	0	0	0	0	0	0	0	Stokstaartje	Savanne	Oribi	Hooggebergte	Goudhaantje	Rietland	Okapi	Regenwoud	Rendier	Poolgebied	Kruisbek	Grasland	Alpenmarmot	Hooggebergte	Rode eekhoorn
518	3	2	4	0	Bizon	Noord-Amerika	Kersenbuikcichlide	Australië	Jaguar	Afrika	Withandgibbon	Zuid-Amerika	Luipaardgekko	Azië	Mississippialligator	Noord-Amerika	Das	Europa	Masker-agapornis	Afrika	Emoe	Australië	Capibara	Zuid-Amerika	Zwartvoetpinguïn	Antarctica	Wombat	Zuid-Amerika	Secretarisvogel	Zuid-Amerika	Poema	Noord-Amerika	Roodbuikpiranha	Zuid-Amerika	0	0	0	0	0	0	0	0	0	0	0	0	0	0	0
519	1	1	3	1	Bizon	Noord-Amerika	Kersenbuikcichlide	Zuid-Amerika	Jaguar	Zuid-Amerika	Withandgibbon	Azië	Vuursalamander	Europa	Nijlkrokodil	Afrika	Das	Europa	Goudvink	Europa	Nandoe	Australië	Capibara	Zuid-Amerika	Zwartvoetpinguïn	Antarctica	Wombat	Australië	Secretarisvogel	Afrika	Poema	Azië	Roodbuikpiranha	Zuid-Amerika	Stokstaartje	Savanne	Gems	Hooggebergte	Goudhaantje	Naaldbos	Okapi	Savanne	Sitkahert	Loofbos	Kruisbek	Grasland	Alpenmarmot	Hooggebergte	Rode eekhoorn
520	5	1	4	0	0	0	0	0	0	0	0	0	0	0	0	0	0	0	0	0	0	0	0	0	0	0	0	0	0	0	0	0	0	0	0	0	0	0	0	0	0	0	0	0	0	0	0	0	0
521	5	1	4	0	Bizon	Noord-Amerika	Kardinaaltetra	Azië	Luipaard	Afrika	Indri	Azië	Vuursalamander	Europa	Mississippialligator	Noord-Amerika	Wasbeer	Europa	Goudvink	Europa	Emoe	Afrika	Capibara	Zuid-Amerika	Zwartvoetpinguïn	Antarctica	Wombat	Australië	Jufferkraan	Afrika	Poema	Noord-Amerika	Roodbuikpiranha	Zuid-Amerika	0	0	0	0	0	0	0	0	0	0	0	0	0	0	0
522	4	1	4	0	0	0	0	0	0	0	0	0	0	0	0	0	0	0	0	0	0	0	0	0	0	0	0	0	0	0	0	0	0	0	Stokstaartje	Savanne	Gems	Woestijn	Goudhaantje	Rietland	Okapi	Savanne	Damhert	Naaldbos	Kruisbek	Grasland	Zwartstaartprairiehond	Grasland	Rode eekhoorn
523	4	2	3	0	0	0	0	0	0	0	0	0	0	0	0	0	0	0	0	0	0	0	0	0	0	0	0	0	0	0	0	0	0	0	Stokstaartje	Savanne	Gems	Hooggebergte	Goudhaantje	Rietland	Okapi	Regenwoud	Sitkahert	Poolgebied	Kruisvink	Naaldbos	Alpenmarmot	Hooggebergte	Rode eekhoorn
524	5	2	3	0	Bizon	Afrika	Kardinaaltetra	Azië	Luipaard	Azië	Withandgibbon	Afrika	Tijgersalamander	Australië	Zwarte kaaiman	Zuid-Amerika	Das	Europa	Goudvink	Europa	Emoe	Afrika	Capibara	Australië	Zwartvoetpinguïn	Antarctica	Wombat	Australië	Jufferkraan	Azië	Poema	Afrika	Roodbuikpiranha	Australië	0	0	0	0	0	0	0	0	0	0	0	0	0	0	0
525	2	2	4	0	0	0	0	0	0	0	0	0	0	0	0	0	0	0	0	0	0	0	0	0	0	0	0	0	0	0	0	0	0	0	0	0	0	0	0	0	0	0	0	0	0	0	0	0	0
526	3	1	4	0	Bizon	Noord-Amerika	Kardinaaltetra	Afrika	Luipaard	Afrika	Withandgibbon	Afrika	Vuursalamander	Europa	Mississippialligator	Noord-Amerika	Das	Europa	Roze bergvink	Europa	Emoe	Australië	Capibara	Zuid-Amerika	Adeliepinguïn	Antarctica	Wombat	Australië	Secretarisvogel	Zuid-Amerika	Poema	Noord-Amerika	Roodbuikpiranha	Zuid-Amerika	Stokstaartje	Savanne	Springbok	Savanne	Gele kwikstaart	Rietland	Okapi	Savanne	Damhert	Loofbos	Schaarbek	Mangrovebos	Alpenmarmot	Hooggebergte	Rode eekhoorn
527	5	2	4	0	Bizon	Zuid-Amerika	Neonjuffer	Azië	Luipaard	Afrika	Withandgibbon	Afrika	Tijgersalamander	Azië	Zwarte kaaiman	Afrika	Wasbeer	Europa	Goudvink	Europa	Nandoe	Afrika	Capibara	Australië	Zwartvoetpinguïn	Antarctica	Wombat	Australië	Kasuaris	Afrika	Poema	Noord-Amerika	Roodbuikpiranha	Zuid-Amerika	Stokstaartje	Savanne	Springbok	Hooggebergte	Goudhaantje	Naaldbos	Okapi	Savanne	Damhert	Loofbos	Schaarvink	Grasland	Alpenmarmot	Hooggebergte	Rode eekhoorn
528	4	1	4	0	Bizon	Noord-Amerika	Kardinaaltetra	Azië	Luipaard	Afrika	Bonobo	Afrika	Vuursalamander	Azië	Mississippialligator	Noord-Amerika	Das	Europa	Goudvink	Europa	Struisvogel	Afrika	Reuzenkoeskoes	Noord-Amerika	Zwartvoetpinguïn	Antarctica	Wombat	Australië	Kuifseriema	Afrika	Pardellynx	Afrika	Rode koraalduivel	Zuid-Amerika	0	0	0	0	0	0	0	0	0	0	0	0	0	0	0
529	5	2	4	0	0	0	0	0	0	0	0	0	0	0	0	0	0	0	0	0	0	0	0	0	0	0	0	0	0	0	0	0	0	0	Stokstaartje	Savanne	Gems	Hooggebergte	Goudhaantje	Rietland	Okapi	Savanne	Damhert	Loofbos	Schaarbek	Naaldbos	Alpenmarmot	Hooggebergte	Harrisgrondeekhoorn
530	5	1	4	0	Bizon	Noord-Amerika	Kardinaaltetra	Zuid-Amerika	Jaguar	Zuid-Amerika	Withandgibbon	Azië	Tijgersalamander	Europa	Mississippialligator	Noord-Amerika	Das	Europa	Goudvink	Europa	Nandoe	Zuid-Amerika	Capibara	Zuid-Amerika	Adeliepinguïn	Antarctica	Wombat	Australië	Secretarisvogel	Afrika	Poema	Noord-Amerika	Roodbuikpiranha	Zuid-Amerika	0	0	0	0	0	0	0	0	0	0	0	0	0	0	0
531	5	1	4	0	Bizon	Azië	Neonjuffer	Zuid-Amerika	Luipaard	Afrika	Bonobo	Zuid-Amerika	Vuursalamander	Europa	Zwarte kaaiman	Zuid-Amerika	Das	Europa	Dennensijs	Australië	Struisvogel	Afrika	Capibara	Zuid-Amerika	Zwartvoetpinguïn	Antarctica	Grijze marmot	Europa	Kuifseriema	Azië	Poema	Azië	Rode koraalduivel	Zuid-Amerika	0	0	0	0	0	0	0	0	0	0	0	0	0	0	0
532	2	2	4	0	0	0	0	0	0	0	0	0	0	0	0	0	0	0	0	0	0	0	0	0	0	0	0	0	0	0	0	0	0	0	Stokstaartje	Savanne	Moeflon	Savanne	Gele kwikstaart	Naaldbos	Okapi	Savanne	Damhert	Naaldbos	Schaarvink	Mangrovebos	Alpenmarmot	Hooggebergte	Harrisgrondeekhoorn
533	3	2	4	0	Bizon	Noord-Amerika	Neonjuffer	Australië	Luipaard	Azië	Withandgibbon	Azië	Vuursalamander	Australië	Nijlkrokodil	Noord-Amerika	Wasbeer	Europa	Roze bergvink	Afrika	Emoe	Australië	Capibara	Australië	Zwartvoetpinguïn	Afrika	Wombat	Australië	Secretarisvogel	Zuid-Amerika	Poema	Noord-Amerika	Roodbuikpiranha	Zuid-Amerika	0	0	0	0	0	0	0	0	0	0	0	0	0	0	0
534	4	2	4	0	Bizon	Noord-Amerika	Sherrybarbeel	Azië	Luipaard	Afrika	Withandgibbon	Azië	Vuursalamander	Azië	Mississippialligator	Zuid-Amerika	Opossum	Noord-Amerika	Masker-agapornis	Australië	Struisvogel	Afrika	Capibara	Australië	Zwartvoetpinguïn	Antarctica	Wombat	Noord-Amerika	Jufferkraan	Afrika	Poema	Noord-Amerika	Roodbuikpiranha	Zuid-Amerika	Stokstaartje	Savanne	Gems	Hooggebergte	Kleine vliegenvanger	Rietland	Okapi	Woestijn	Damhert	Loofbos	Schaarbek	Mangrovebos	Alpenmarmot	Hooggebergte	Rode eekhoorn
535	4	1	4	0	0	0	0	0	0	0	0	0	0	0	0	0	0	0	0	0	0	0	0	0	0	0	0	0	0	0	0	0	0	0	0	0	0	0	0	0	0	0	0	0	0	0	0	0	0
536	3	1	4	0	0	0	0	0	0	0	0	0	0	0	0	0	0	0	0	0	0	0	0	0	0	0	0	0	0	0	0	0	0	0	Stokstaartje	Savanne	Gems	Hooggebergte	Gele kwikstaart	Rietland	Okapi	Regenwoud	Damhert	Naaldbos	Schaarvink	Mangrovebos	Alpenmarmot	Hooggebergte	Rode eekhoorn
537	3	1	4	0	0	0	0	0	0	0	0	0	0	0	0	0	0	0	0	0	0	0	0	0	0	0	0	0	0	0	0	0	0	0	Stokstaartje	Savanne	Gems	Hooggebergte	Goudhaantje	Naaldbos	Okapi	Regenwoud	Sitkahert	Naaldbos	Kruisbek	Naaldbos	Alpenmarmot	Hooggebergte	Rode eekhoorn
538	6	2	4	1	Bizon	Afrika	Neonjuffer	Zuid-Amerika	Luipaard	Afrika	Doodshoofdaapje	Azië	Tijgersalamander	Europa	Mississippialligator	Zuid-Amerika	Stinkdier	Noord-Amerika	Roze bergvink	Europa	Emoe	Australië	Reuzenkoeskoes	Zuid-Amerika	Zwartvoetpinguïn	Antarctica	Wombat	Europa	Secretarisvogel	Zuid-Amerika	Goudkat	Noord-Amerika	Rode acara	Zuid-Amerika	0	0	0	0	0	0	0	0	0	0	0	0	0	0	0
539	1	1	4	0	Jak	Azië	Kersenbuikcichlide	Zuid-Amerika	Jaguar	Zuid-Amerika	Withandgibbon	Afrika	Vuursalamander	Europa	Zwarte kaaiman	Noord-Amerika	Das	Europa	Roze bergvink	Europa	Emoe	Australië	Capibara	Zuid-Amerika	Zwartvoetpinguïn	Afrika	Wombat	Noord-Amerika	Kuifseriema	Afrika	Poema	Noord-Amerika	Roodbuikpiranha	Zuid-Amerika	0	0	0	0	0	0	0	0	0	0	0	0	0	0	0
540	3	1	4	0	Jak	Azië	Neonjuffer	Zuid-Amerika	Jaguar	Azië	Withandgibbon	Azië	Luipaardgekko	Australië	Nijlkrokodil	Afrika	Opossum	Noord-Amerika	Roze bergvink	Europa	Emoe	Afrika	Capibara	Australië	Zwartvoetpinguïn	Noord-Amerika	Wombat	Australië	Jufferkraan	Afrika	Poema	Noord-Amerika	Roodbuikpiranha	Zuid-Amerika	0	0	0	0	0	0	0	0	0	0	0	0	0	0	0
541	1	1	4	0	0	0	0	0	0	0	0	0	0	0	0	0	0	0	0	0	0	0	0	0	0	0	0	0	0	0	0	0	0	0	0	0	0	0	0	0	0	0	0	0	0	0	0	0	0
542	5	1	3	0	Bizon	Noord-Amerika	Kardinaaltetra	Azië	Luipaard	Afrika	Withandgibbon	Zuid-Amerika	Tijgersalamander	Europa	Mississippialligator	Noord-Amerika	Opossum	Noord-Amerika	Roze bergvink	Europa	Struisvogel	Afrika	Reuzenkoeskoes	Australië	Zwartvoetpinguïn	Antarctica	Grijze marmot	Europa	Kuifseriema	Australië	Poema	Noord-Amerika	Roodbuikpiranha	Zuid-Amerika	0	0	0	0	0	0	0	0	0	0	0	0	0	0	0
543	4	1	4	1	0	0	0	0	0	0	0	0	0	0	0	0	0	0	0	0	0	0	0	0	0	0	0	0	0	0	0	0	0	0	Stokstaartje	Savanne	Gems	Hooggebergte	Goudhaantje	Grasland	Okapi	Regenwoud	Sitkahert	Naaldbos	Schaarvink	Grasland	Alpenmarmot	Hooggebergte	Rode eekhoorn
544	6	1	3	0	Bizon	Noord-Amerika	Kardinaaltetra	Azië	Luipaard	Afrika	Withandgibbon	Afrika	Vuursalamander	Europa	Mississippialligator	Noord-Amerika	Das	Europa	Goudvink	Europa	Emoe	Australië	Capibara	Zuid-Amerika	Zwartvoetpinguïn	Afrika	Wombat	Australië	Secretarisvogel	Afrika	Goudkat	Noord-Amerika	Roodbuikpiranha	Zuid-Amerika	Stokstaartje	Savanne	Gems	Hooggebergte	Goudhaantje	Naaldbos	Okapi	Regenwoud	Damhert	Loofbos	Kruisbek	Naaldbos	Zwartstaartprairiehond	Grasland	Rode eekhoorn
545	5	1	3	0	Bizon	Noord-Amerika	Kardinaaltetra	Azië	Luipaard	Afrika	Doodshoofdaapje	Afrika	Luipaardgekko	Azië	Mississippialligator	Noord-Amerika	Das	Europa	Goudvink	Europa	Emoe	Afrika	Capibara	Zuid-Amerika	Zwartvoetpinguïn	Antarctica	Wombat	Australië	Jufferkraan	Azië	Poema	Noord-Amerika	Roodbuikpiranha	Zuid-Amerika	0	0	0	0	0	0	0	0	0	0	0	0	0	0	0
546	3	1	4	0	0	0	0	0	0	0	0	0	0	0	0	0	0	0	0	0	0	0	0	0	0	0	0	0	0	0	0	0	0	0	Stokstaartje	Savanne	Gems	Hooggebergte	Goudhaantje	Rietland	Okapi	Savanne	Damhert	Naaldbos	Kruisbek	Rietland	Alpenmarmot	Hooggebergte	Rode eekhoorn
547	1	2	4	0	0	0	0	0	0	0	0	0	0	0	0	0	0	0	0	0	0	0	0	0	0	0	0	0	0	0	0	0	0	0	0	0	0	0	0	0	0	0	0	0	0	0	0	0	0
548	3	2	3	0	Bizon	Afrika	Neonjuffer	Zuid-Amerika	Luipaard	Afrika	Withandgibbon	Zuid-Amerika	Tijgersalamander	Australië	Nijlkrokodil	Afrika	Das	Europa	Roze bergvink	Europa	Emoe	Afrika	Capibara	Australië	Zwartvoetpinguïn	Antarctica	Wombat	Australië	Jufferkraan	Australië	Poema	Noord-Amerika	Roodbuikpiranha	Zuid-Amerika	0	0	0	0	0	0	0	0	0	0	0	0	0	0	0
549	3	1	3	0	Bizon	Noord-Amerika	Neonjuffer	Azië	Luipaard	Afrika	Withandgibbon	Azië	Tijgersalamander	Azië	Nijlkrokodil	Afrika	Das	Europa	Goudvink	Europa	Emoe	Australië	Capibara	Zuid-Amerika	Zwartvoetpinguïn	Afrika	Wombat	Zuid-Amerika	Kuifseriema	Azië	Poema	Noord-Amerika	Roodbuikpiranha	Zuid-Amerika	0	0	0	0	0	0	0	0	0	0	0	0	0	0	0
550	4	2	4	0	0	0	0	0	0	0	0	0	0	0	0	0	0	0	0	0	0	0	0	0	0	0	0	0	0	0	0	0	0	0	Stokstaartje	Savanne	Gems	Hooggebergte	Goudhaantje	Grasland	Okapi	Savanne	Damhert	Loofbos	Kruisbek	Naaldbos	Zwartstaartprairiehond	Grasland	Rode eekhoorn
551	2	1	4	0	Bizon	Noord-Amerika	Kersenbuikcichlide	Zuid-Amerika	Luipaard	Afrika	Withandgibbon	Afrika	Luipaardgekko	Azië	Nijlkrokodil	Afrika	Das	Europa	Roze bergvink	Noord-Amerika	Emoe	Australië	Capibara	Zuid-Amerika	Zwartvoetpinguïn	Antarctica	Wombat	Australië	Secretarisvogel	Azië	Poema	Noord-Amerika	Roodbuikpiranha	Zuid-Amerika	0	0	0	0	0	0	0	0	0	0	0	0	0	0	0
552	5	1	4	0	0	0	0	0	0	0	0	0	0	0	0	0	0	0	0	0	0	0	0	0	0	0	0	0	0	0	0	0	0	0	Stokstaartje	Savanne	Springbok	Savanne	Goudhaantje	Grasland	Okapi	Savanne	Damhert	Loofbos	Kruisbek	Naaldbos	Alpenmarmot	Hooggebergte	Rode eekhoorn
553	2	2	4	0	0	0	0	0	0	0	0	0	0	0	0	0	0	0	0	0	0	0	0	0	0	0	0	0	0	0	0	0	0	0	Stokstaartje	Savanne	Gems	Hooggebergte	Gele kwikstaart	Naaldbos	Okapi	Savanne	Damhert	Loofbos	Schaarvink	Mangrovebos	Alpenmarmot	Hooggebergte	Suikereekhoorn
554	1	1	3	1	Bizon	Noord-Amerika	Kardinaaltetra	Australië	Jaguar	Zuid-Amerika	Withandgibbon	Azië	Vuursalamander	Azië	Mississippialligator	Noord-Amerika	Das	Europa	Masker-agapornis	Noord-Amerika	Emoe	Australië	Capibara	Australië	Zwartvoetpinguïn	Afrika	Wombat	Australië	Secretarisvogel	Azië	Poema	Noord-Amerika	Roodbuikpiranha	Zuid-Amerika	Stokstaartje	Savanne	Gems	Hooggebergte	Gele kwikstaart	Grasland	Okapi	Savanne	Damhert	Naaldbos	Schaarvink	Mangrovebos	Zwartstaartprairiehond	Grasland	Rode eekhoorn
555	4	2	3	0	0	0	0	0	0	0	0	0	0	0	0	0	0	0	0	0	0	0	0	0	0	0	0	0	0	0	0	0	0	0	0	0	0	0	0	0	0	0	0	0	0	0	0	0	0
556	2	1	4	0	Bizon	Noord-Amerika	Kardinaaltetra	Azië	Luipaard	Afrika	Doodshoofdaapje	Azië	Luipaardgekko	Azië	Mississippialligator	Noord-Amerika	Das	Europa	Roze bergvink	Europa	Emoe	Australië	Capibara	Zuid-Amerika	Zwartvoetpinguïn	Antarctica	Wombat	Australië	Kasuaris	Zuid-Amerika	Poema	Afrika	Roodbuikpiranha	Zuid-Amerika	Stokstaartje	Savanne	Gems	Hooggebergte	Kleine vliegenvanger	Rietland	Okapi	Savanne	Rendier	Poolgebied	Schaarbek	Mangrovebos	Zwartstaartprairiehond	Grasland	Rode eekhoorn
557	2	2	4	0	0	0	0	0	0	0	0	0	0	0	0	0	0	0	0	0	0	0	0	0	0	0	0	0	0	0	0	0	0	0	Stokstaartje	Savanne	Oribi	Savanne	Goudhaantje	Grasland	Okapi	Savanne	Rendier	Poolgebied	Schaarbek	Mangrovebos	Boslemming	Gemengd bos (loof- en naaldbomen)	Rode eekhoorn
558	1	1	4	1	Bizon	Noord-Amerika	Kardinaaltetra	Australië	Jaguar	Zuid-Amerika	Withandgibbon	Afrika	Tijgersalamander	Europa	Zwarte kaaiman	Noord-Amerika	Das	Europa	Goudvink	Europa	Nandoe	Zuid-Amerika	Capibara	Zuid-Amerika	Zwartvoetpinguïn	Afrika	Wombat	Zuid-Amerika	Secretarisvogel	Afrika	Nevelpanter	Noord-Amerika	Roodbuikpiranha	Zuid-Amerika	0	0	0	0	0	0	0	0	0	0	0	0	0	0	0
559	1	2	4	99	0	0	0	0	0	0	0	0	0	0	0	0	0	0	0	0	0	0	0	0	0	0	0	0	0	0	0	0	0	0	0	0	0	0	0	0	0	0	0	0	0	0	0	0	0
560	1	2	4	0	Bizon	Afrika	Kersenbuikcichlide	Zuid-Amerika	Luipaard	Afrika	Withandgibbon	Azië	Luipaardgekko	Noord-Amerika	Mississippialligator	Noord-Amerika	Das	Europa	Dennensijs	Australië	Nandoe	Zuid-Amerika	Capibara	Zuid-Amerika	Zwartvoetpinguïn	Afrika	Wombat	Australië	Secretarisvogel	Azië	Poema	Noord-Amerika	Roodbuikpiranha	Zuid-Amerika	0	0	0	0	0	0	0	0	0	0	0	0	0	0	0
561	2	1	4	1	Bizon	Noord-Amerika	Kardinaaltetra	Zuid-Amerika	Jaguar	Zuid-Amerika	Withandgibbon	Azië	Vuursalamander	Azië	Mississippialligator	Noord-Amerika	Das	Europa	Roze bergvink	Europa	Emoe	Australië	Capibara	Zuid-Amerika	Zwartvoetpinguïn	Afrika	Wombat	Australië	Secretarisvogel	Afrika	Poema	Noord-Amerika	Roodbuikpiranha	Zuid-Amerika	Stokstaartje	Savanne	Gems	Hooggebergte	Winterkoning	Naaldbos	Okapi	Regenwoud	Damhert	Loofbos	Schaarbek	Rietland	Alpenmarmot	Hooggebergte	Rode eekhoorn
562	2	1	4	0	Bizon	Noord-Amerika	Kardinaaltetra	Zuid-Amerika	Jaguar	Zuid-Amerika	Withandgibbon	Afrika	Tijgersalamander	Azië	Zwarte kaaiman	Afrika	Das	Europa	Goudvink	Europa	Emoe	Zuid-Amerika	Capibara	Zuid-Amerika	Zwartvoetpinguïn	Antarctica	Wombat	Australië	Secretarisvogel	Afrika	Poema	Noord-Amerika	Roodbuikpiranha	Zuid-Amerika	Stokstaartje	Savanne	Springbok	Savanne	Goudhaantje	Rietland	Okapi	Savanne	Damhert	Naaldbos	Schaarbek	Naaldbos	Alpenmarmot	Hooggebergte	Rode eekhoorn
563	1	2	4	0	0	0	0	0	0	0	0	0	0	0	0	0	0	0	0	0	0	0	0	0	0	0	0	0	0	0	0	0	0	0	Stokstaartje	Savanne	Springbok	Hooggebergte	Winterkoning	Naaldbos	Okapi	Savanne	Rendier	Poolgebied	Schaarbek	Mangrovebos	Alpenmarmot	Gemengd bos (loof- en naaldbomen)	Rode eekhoorn
564	4	3	4	0	0	0	0	0	0	0	0	0	0	0	0	0	0	0	0	0	0	0	0	0	0	0	0	0	0	0	0	0	0	0	0	0	0	0	0	0	0	0	0	0	0	0	0	0	0
565	6	1	2	0	Bizon	Noord-Amerika	Kardinaaltetra	Azië	Luipaard	Afrika	Doodshoofdaapje	Afrika	Vuursalamander	Europa	Mississippialligator	Zuid-Amerika	Das	Europa	Goudvink	Europa	Struisvogel	Australië	Capibara	Australië	Zwartvoetpinguïn	Antarctica	Wombat	Australië	Jufferkraan	Azië	Poema	Afrika	Roodbuikpiranha	Zuid-Amerika	0	0	0	0	0	0	0	0	0	0	0	0	0	0	0
566	1	1	4	0	0	0	0	0	0	0	0	0	0	0	0	0	0	0	0	0	0	0	0	0	0	0	0	0	0	0	0	0	0	0	Stokstaartje	Savanne	Gems	Hooggebergte	Goudhaantje	Naaldbos	Okapi	Regenwoud	Sitkahert	Loofbos	Kruisbek	Mangrovebos	Alpenmarmot	Gemengd bos (loof- en naaldbomen)	Rode eekhoorn
567	2	1	4	1	Bizon	Noord-Amerika	Kersenbuikcichlide	Afrika	Jaguar	Zuid-Amerika	Withandgibbon	Azië	Vuursalamander	Europa	Nijlkrokodil	Afrika	Das	Europa	Goudvink	Europa	Nandoe	Australië	Capibara	Zuid-Amerika	Zwartvoetpinguïn	Afrika	Wombat	Australië	Secretarisvogel	Afrika	Poema	Noord-Amerika	Roodbuikpiranha	Zuid-Amerika	0	0	0	0	0	0	0	0	0	0	0	0	0	0	0
568	2	1	3	0	0	0	0	0	0	0	0	0	0	0	0	0	0	0	0	0	0	0	0	0	0	0	0	0	0	0	0	0	0	0	0	0	0	0	0	0	0	0	0	0	0	0	0	0	0
569	1	1	1	1	Bizon	Noord-Amerika	Kardinaaltetra	Azië	Jaguar	Zuid-Amerika	Withandgibbon	Azië	Vuursalamander	Europa	Mississippialligator	Noord-Amerika	Das	Europa	Goudvink	Europa	Emoe	Australië	Capibara	Zuid-Amerika	Zwartvoetpinguïn	Afrika	Wombat	Australië	Secretarisvogel	Afrika	Poema	Noord-Amerika	Roodbuikpiranha	Zuid-Amerika	Stokstaartje	Savanne	Gems	Hooggebergte	Goudhaantje	Naaldbos	Okapi	Regenwoud	Damhert	Loofbos	Kruisbek	Naaldbos	Zwartstaartprairiehond	Grasland	Rode eekhoorn
570	1	1	3	1	0	0	0	0	0	0	0	0	0	0	0	0	0	0	0	0	0	0	0	0	0	0	0	0	0	0	0	0	0	0	0	0	0	0	0	0	0	0	0	0	0	0	0	0	0
571	4	1	4	0	Bizon	Noord-Amerika	Kardinaaltetra	Azië	Luipaard	Zuid-Amerika	Withandgibbon	Afrika	Vuursalamander	Azië	Zwarte kaaiman	Noord-Amerika	Das	Europa	Roze bergvink	Europa	Emoe	Afrika	Capibara	Zuid-Amerika	Zwartvoetpinguïn	Antarctica	Wombat	Australië	Secretarisvogel	Afrika	Poema	Noord-Amerika	Roodbuikpiranha	Zuid-Amerika	Stokstaartje	Savanne	Gems	Savanne	Winterkoning	Rietland	Okapi	Savanne	Damhert	Loofbos	Schaarbek	Mangrovebos	Zwartstaartprairiehond	Hooggebergte	Rode eekhoorn
572	1	2	3	99	0	0	0	0	0	0	0	0	0	0	0	0	0	0	0	0	0	0	0	0	0	0	0	0	0	0	0	0	0	0	Stokstaartje	Savanne	Springbok	Hooggebergte	Gele kwikstaart	Mangrovebos	Okapi	Savanne	Rendier	Loofbos	Schaarbek	Grasland	Zwartstaartprairiehond	Grasland	Suikereekhoorn
573	1	1	4	1	Bizon	Noord-Amerika	Neonjuffer	Afrika	Jaguar	Zuid-Amerika	Withandgibbon	Azië	Luipaardgekko	Azië	Nijlkrokodil	Afrika	Das	Europa	Roze bergvink	Noord-Amerika	Emoe	Australië	Capibara	Zuid-Amerika	Zwartvoetpinguïn	Afrika	Wombat	Australië	Secretarisvogel	Afrika	Poema	Noord-Amerika	Roodbuikpiranha	Zuid-Amerika	0	0	0	0	0	0	0	0	0	0	0	0	0	0	0
574	2	1	4	0	0	0	0	0	0	0	0	0	0	0	0	0	0	0	0	0	0	0	0	0	0	0	0	0	0	0	0	0	0	0	Stokstaartje	Savanne	Oribi	Hooggebergte	Gele kwikstaart	Grasland	Okapi	Savanne	Damhert	Naaldbos	Kruisbek	Mangrovebos	Zwartstaartprairiehond	Grasland	Rode eekhoorn
575	1	1	3	0	Bizon	Noord-Amerika	Sherrybarbeel	Zuid-Amerika	Luipaard	Afrika	Bonobo	Afrika	Tijgersalamander	Europa	Nijlkrokodil	Afrika	Wasbeer	Europa	Masker-agapornis	Europa	Emoe	Australië	Capibara	Zuid-Amerika	Zwartvoetpinguïn	Antarctica	Wombat	Australië	Kuifseriema	Afrika	Poema	Afrika	Roodbuikpiranha	Zuid-Amerika	0	0	0	0	0	0	0	0	0	0	0	0	0	0	0
576	4	2	4	1	Bizon	Noord-Amerika	Kardinaaltetra	Zuid-Amerika	Luipaard	Azië	Doodshoofdaapje	Afrika	Vuursalamander	Azië	Zwarte kaaiman	Afrika	Das	Europa	Goudvink	Europa	Emoe	Afrika	Capibara	Zuid-Amerika	Adeliepinguïn	Afrika	Wombat	Australië	Jufferkraan	Azië	Poema	Noord-Amerika	Vuurkeelcichlide	Zuid-Amerika	Stokstaartje	Savanne	Springbok	Woestijn	Goudhaantje	Naaldbos	Okapi	Savanne	Damhert	Loofbos	Kruisbek	Naaldbos	Alpenmarmot	Hooggebergte	Rode eekhoorn
577	5	1	4	0	Bizon	Noord-Amerika	Kardinaaltetra	Azië	Jaguar	Afrika	Withandgibbon	Zuid-Amerika	Vuursalamander	Azië	Nijlkrokodil	Afrika	Das	Europa	Goudvink	Europa	Emoe	Australië	Capibara	Zuid-Amerika	Zwartvoetpinguïn	Antarctica	Wombat	Australië	Secretarisvogel	Afrika	Poema	Noord-Amerika	Roodbuikpiranha	Zuid-Amerika	0	0	0	0	0	0	0	0	0	0	0	0	0	0	0
578	3	2	4	1	0	0	0	0	0	0	0	0	0	0	0	0	0	0	0	0	0	0	0	0	0	0	0	0	0	0	0	0	0	0	0	0	0	0	0	0	0	0	0	0	0	0	0	0	0
579	4	2	4	0	0	0	0	0	0	0	0	0	0	0	0	0	0	0	0	0	0	0	0	0	0	0	0	0	0	0	0	0	0	0	Stokstaartje	Savanne	Gems	Hooggebergte	Goudhaantje	Naaldbos	Okapi	Savanne	Damhert	Loofbos	Kruisbek	Naaldbos	Alpenmarmot	Hooggebergte	Rode eekhoorn
580	4	1	4	0	0	0	0	0	0	0	0	0	0	0	0	0	0	0	0	0	0	0	0	0	0	0	0	0	0	0	0	0	0	0	Stokstaartje	Savanne	Moeflon	Hooggebergte	Gele kwikstaart	Rietland	Oryx	Naaldbos	Damhert	Loofbos	Schaarvink	Mangrovebos	Boslemming	Gemengd bos (loof- en naaldbomen)	Rode eekhoorn
581	2	1	4	0	Bizon	Noord-Amerika	Kardinaaltetra	Zuid-Amerika	Jaguar	Zuid-Amerika	Withandgibbon	Azië	Vuursalamander	Noord-Amerika	Mississippialligator	Noord-Amerika	Das	Europa	Goudvink	Europa	Emoe	Australië	Capibara	Zuid-Amerika	Zwartvoetpinguïn	Afrika	Wombat	Australië	Secretarisvogel	Afrika	Poema	Noord-Amerika	Roodbuikpiranha	Zuid-Amerika	0	0	0	0	0	0	0	0	0	0	0	0	0	0	0
582	1	2	4	0	0	0	0	0	0	0	0	0	0	0	0	0	0	0	0	0	0	0	0	0	0	0	0	0	0	0	0	0	0	0	Stokstaartje	Savanne	Springbok	Hooggebergte	Goudhaantje	Mangrovebos	Okapi	Savanne	Damhert	Loofbos	Kruisbek	Grasland	Alpenmarmot	Gemengd bos (loof- en naaldbomen)	Rode eekhoorn
583	2	1	4	0	0	0	0	0	0	0	0	0	0	0	0	0	0	0	0	0	0	0	0	0	0	0	0	0	0	0	0	0	0	0	Stokstaartje	Savanne	Springbok	Hooggebergte	Gele kwikstaart	Grasland	Okapi	Savanne	Damhert	Loofbos	Schaarbek	Mangrovebos	Alpenmarmot	Hooggebergte	Rode eekhoorn
584	1	2	4	0	Kafferbuffel	Zuid-Amerika	Kardinaaltetra	Azië	Jaguar	Afrika	Doodshoofdaapje	Azië	Vuursalamander	Noord-Amerika	Zwarte kaaiman	Zuid-Amerika	Das	Europa	Roze bergvink	Europa	Emoe	Australië	Capibara	Australië	Adeliepinguïn	Antarctica	Wombat	Australië	Kuifseriema	Afrika	Poema	Afrika	Roodbuikpiranha	Noord-Amerika	0	0	0	0	0	0	0	0	0	0	0	0	0	0	0
585	4	2	3	1	0	0	0	0	0	0	0	0	0	0	0	0	0	0	0	0	0	0	0	0	0	0	0	0	0	0	0	0	0	0	0	0	0	0	0	0	0	0	0	0	0	0	0	0	0
586	5	1	3	0	Bizon	Noord-Amerika	Kardinaaltetra	Zuid-Amerika	Cheetah	Zuid-Amerika	Withandgibbon	Azië	Tijgersalamander	Europa	Nijlkrokodil	Afrika	Das	Europa	Goudvink	Europa	Emoe	Australië	Capibara	Zuid-Amerika	Adeliepinguïn	Antarctica	Wombat	Australië	Secretarisvogel	Afrika	Poema	Noord-Amerika	Vuurkeelcichlide	Afrika	Stokstaartje	Savanne	Gems	Hooggebergte	Goudhaantje	Naaldbos	Okapi	Regenwoud	Damhert	Loofbos	Kruisbek	Naaldbos	Alpenmarmot	Hooggebergte	Rode eekhoorn
587	2	2	4	1	Bizon	Noord-Amerika	Kardinaaltetra	Afrika	Jaguar	Zuid-Amerika	Withandgibbon	Zuid-Amerika	Vuursalamander	Azië	Mississippialligator	Noord-Amerika	Das	Europa	Goudvink	Europa	Nandoe	Australië	Capibara	Zuid-Amerika	Zwartvoetpinguïn	Afrika	Wombat	Australië	Secretarisvogel	Afrika	Poema	Noord-Amerika	Roodbuikpiranha	Zuid-Amerika	Stokstaartje	Savanne	Oribi	Hooggebergte	Gele kwikstaart	Naaldbos	Okapi	Regenwoud	Sitkahert	Naaldbos	Schaarvink	Naaldbos	Zwartstaartprairiehond	Hooggebergte	Rode eekhoorn
588	5	2	4	0	0	0	0	0	0	0	0	0	0	0	0	0	0	0	0	0	0	0	0	0	0	0	0	0	0	0	0	0	0	0	0	0	0	0	0	0	0	0	0	0	0	0	0	0	0
589	4	1	4	0	0	0	0	0	0	0	0	0	0	0	0	0	0	0	0	0	0	0	0	0	0	0	0	0	0	0	0	0	0	0	Stokstaartje	Savanne	Gems	Hooggebergte	Winterkoning	Rietland	Okapi	Savanne	Damhert	Naaldbos	Kruisbek	Rietland	Zwartstaartprairiehond	Grasland	Harrisgrondeekhoorn
590	2	1	3	0	0	0	0	0	0	0	0	0	0	0	0	0	0	0	0	0	0	0	0	0	0	0	0	0	0	0	0	0	0	0	0	0	0	0	0	0	0	0	0	0	0	0	0	0	0
591	3	2	4	0	Bizon	Noord-Amerika	Kardinaaltetra	Azië	Luipaard	Azië	Doodshoofdaapje	Azië	Tijgersalamander	Azië	Zwarte kaaiman	Zuid-Amerika	Das	Europa	Roze bergvink	Europa	Emoe	Afrika	Capibara	Zuid-Amerika	Zwartvoetpinguïn	Antarctica	Wombat	Noord-Amerika	Secretarisvogel	Australië	Pardellynx	Afrika	Rode koraalduivel	Zuid-Amerika	0	0	0	0	0	0	0	0	0	0	0	0	0	0	0
592	3	1	1	0	0	0	0	0	0	0	0	0	0	0	0	0	0	0	0	0	0	0	0	0	0	0	0	0	0	0	0	0	0	0	Stokstaartje	Savanne	Gems	Hooggebergte	Goudhaantje	Naaldbos	Okapi	Savanne	Damhert	Loofbos	Kruisvink	Mangrovebos	Alpenmarmot	Hooggebergte	Rode eekhoorn
593	3	1	3	0	Bizon	Noord-Amerika	Neonjuffer	Australië	Jaguar	Afrika	Withandgibbon	Azië	Tijgersalamander	Australië	Nijlkrokodil	Afrika	Das	Europa	Goudvink	Europa	Emoe	Australië	Capibara	Zuid-Amerika	Zwartvoetpinguïn	Antarctica	Wombat	Australië	Jufferkraan	Azië	Poema	Afrika	Roodbuikpiranha	Zuid-Amerika	Stokstaartje	Savanne	Springbok	Hooggebergte	Winterkoning	Grasland	Okapi	Savanne	Damhert	Naaldbos	Kruisbek	Rietland	Alpenmarmot	Hooggebergte	Rode eekhoorn
594	3	1	4	0	Bizon	Noord-Amerika	Neonjuffer	Azië	Jaguar	Afrika	Withandgibbon	Zuid-Amerika	Tijgersalamander	Azië	Nijlkrokodil	Afrika	Das	Europa	Roze bergvink	Europa	Emoe	Australië	Capibara	Australië	Zwartvoetpinguïn	Antarctica	Wombat	Australië	Secretarisvogel	Zuid-Amerika	Poema	Noord-Amerika	Roodbuikpiranha	Zuid-Amerika	0	0	0	0	0	0	0	0	0	0	0	0	0	0	0
595	1	2	3	0	Bizon	Afrika	Neonjuffer	Australië	Luipaard	Afrika	Withandgibbon	Zuid-Amerika	Tokeh	Noord-Amerika	Nijlkrokodil	Zuid-Amerika	Wasbeer	Australië	Roze bergvink	Europa	Moa	Azië	Muskusrat	Zuid-Amerika	Adeliepinguïn	Antarctica	Wombat	Australië	Kuifseriema	Australië	Poema	Afrika	Roodbuikpiranha	Zuid-Amerika	0	0	0	0	0	0	0	0	0	0	0	0	0	0	0
596	3	1	4	0	Bizon	Noord-Amerika	Neonjuffer	Zuid-Amerika	Jaguar	Afrika	Withandgibbon	Azië	Vuursalamander	Azië	Zwarte kaaiman	Noord-Amerika	Das	Europa	Goudvink	Europa	Emoe	Australië	Capibara	Zuid-Amerika	Zwartvoetpinguïn	Afrika	Wombat	Noord-Amerika	Secretarisvogel	Zuid-Amerika	Poema	Europa	Roodbuikpiranha	Zuid-Amerika	0	0	0	0	0	0	0	0	0	0	0	0	0	0	0
597	1	2	4	0	0	0	0	0	0	0	0	0	0	0	0	0	0	0	0	0	0	0	0	0	0	0	0	0	0	0	0	0	0	0	0	0	0	0	0	0	0	0	0	0	0	0	0	0	0
598	4	1	4	1	0	0	0	0	0	0	0	0	0	0	0	0	0	0	0	0	0	0	0	0	0	0	0	0	0	0	0	0	0	0	0	0	0	0	0	0	0	0	0	0	0	0	0	0	0
599	3	1	4	0	Bizon	Noord-Amerika	Neonjuffer	Australië	Jaguar	Azië	Doodshoofdaapje	Azië	Vuursalamander	Europa	Mississippialligator	Noord-Amerika	Stinkdier	Europa	Roze bergvink	Europa	Struisvogel	Afrika	Capibara	Australië	Zwartvoetpinguïn	Antarctica	Wombat	Australië	Secretarisvogel	Afrika	Poema	Noord-Amerika	Roodbuikpiranha	Zuid-Amerika	Stokstaartje	Savanne	Oribi	Savanne	Gele kwikstaart	Grasland	Okapi	Savanne	Damhert	Naaldbos	Schaarvink	Mangrovebos	Boslemming	Gemengd bos (loof- en naaldbomen)	Rode eekhoorn
600	3	1	3	0	Kafferbuffel	Azië	Kardinaaltetra	Afrika	Luipaard	Afrika	Withandgibbon	Afrika	Vuursalamander	Azië	Nijlkrokodil	Afrika	Das	Europa	Roze bergvink	Europa	Emoe	Afrika	Capibara	Zuid-Amerika	Zwartvoetpinguïn	Antarctica	Wombat	Australië	Secretarisvogel	Afrika	Goudkat	Afrika	Roodbuikpiranha	Zuid-Amerika	0	0	0	0	0	0	0	0	0	0	0	0	0	0	0
601	4	1	4	1	0	0	0	0	0	0	0	0	0	0	0	0	0	0	0	0	0	0	0	0	0	0	0	0	0	0	0	0	0	0	Stokstaartje	Savanne	Gems	Hooggebergte	Goudhaantje	Naaldbos	Okapi	Savanne	Damhert	Loofbos	Kruisbek	Naaldbos	Boslemming	Gemengd bos (loof- en naaldbomen)	Rode eekhoorn
602	2	2	4	1	Bizon	Noord-Amerika	Kardinaaltetra	Azië	Jaguar	Zuid-Amerika	Withandgibbon	Zuid-Amerika	Vuursalamander	Europa	Mississippialligator	Noord-Amerika	Wasbeer	Noord-Amerika	Roze bergvink	Europa	Nandoe	Zuid-Amerika	Capibara	Zuid-Amerika	Adeliepinguïn	Afrika	Wombat	Australië	Secretarisvogel	Afrika	Poema	Noord-Amerika	Roodbuikpiranha	Zuid-Amerika	Stokstaartje	Savanne	Gems	Hooggebergte	Winterkoning	Grasland	Okapi	Regenwoud	Damhert	Loofbos	Kruisbek	Naaldbos	Zwartstaartprairiehond	Grasland	Rode eekhoorn
603	4	1	4	0	Bizon	Noord-Amerika	Kardinaaltetra	Azië	Luipaard	Zuid-Amerika	Withandgibbon	Azië	Tijgersalamander	Australië	Zwarte kaaiman	Noord-Amerika	Das	Europa	Roze bergvink	Europa	Emoe	Australië	Capibara	Zuid-Amerika	Adeliepinguïn	Antarctica	Wombat	Australië	Secretarisvogel	Zuid-Amerika	Poema	Noord-Amerika	Roodbuikpiranha	Zuid-Amerika	Stokstaartje	Savanne	Moeflon	Hooggebergte	Winterkoning	Rietland	Quagga	Woestijn	Damhert	Loofbos	Schaarvink	Rietland	Alpenmarmot	Hooggebergte	Rode eekhoorn
604	5	1	4	0	Bizon	Noord-Amerika	Neonjuffer	Australië	Luipaard	Zuid-Amerika	Withandgibbon	Australië	Luipaardgekko	Azië	Mississippialligator	Noord-Amerika	Wasbeer	Noord-Amerika	Roze bergvink	Europa	Nandoe	Afrika	Capibara	Zuid-Amerika	Zwartvoetpinguïn	Antarctica	Wombat	Noord-Amerika	Kuifseriema	Australië	Pardellynx	Azië	Rode acara	Australië	0	0	0	0	0	0	0	0	0	0	0	0	0	0	0
605	2	2	4	0	0	0	0	0	0	0	0	0	0	0	0	0	0	0	0	0	0	0	0	0	0	0	0	0	0	0	0	0	0	0	0	0	0	0	0	0	0	0	0	0	0	0	0	0	0
606	5	2	4	0	Bizon	Noord-Amerika	Kardinaaltetra	Azië	Cheetah	Azië	Withandgibbon	Zuid-Amerika	Luipaardgekko	Noord-Amerika	Zwarte kaaiman	Noord-Amerika	Das	Europa	Masker-agapornis	Noord-Amerika	Emoe	Afrika	Capibara	Zuid-Amerika	Marmeralk	Antarctica	Wombat	Australië	Secretarisvogel	Zuid-Amerika	Poema	Azië	Rode koraalduivel	Australië	Stokstaartje	Savanne	Oribi	Hooggebergte	Goudhaantje	Rietland	Okapi	Regenwoud	Damhert	Naaldbos	Kruisbek	Naaldbos	Alpenmarmot	Hooggebergte	Rode eekhoorn
607	1	1	3	1	Bizon	Noord-Amerika	Kardinaaltetra	Afrika	Jaguar	Zuid-Amerika	Withandgibbon	Zuid-Amerika	Vuursalamander	Europa	Mississippialligator	Noord-Amerika	Das	Europa	Roze bergvink	Australië	Emoe	Australië	Capibara	Zuid-Amerika	Zwartvoetpinguïn	Afrika	Wombat	Australië	Secretarisvogel	Afrika	Poema	Noord-Amerika	Vuurkeelcichlide	Afrika	Stokstaartje	Savanne	Gems	Hooggebergte	Goudhaantje	Grasland	Okapi	Regenwoud	Sitkahert	Loofbos	Schaarvink	Mangrovebos	Zwartstaartprairiehond	Grasland	Rode eekhoorn
608	3	2	4	0	0	0	0	0	0	0	0	0	0	0	0	0	0	0	0	0	0	0	0	0	0	0	0	0	0	0	0	0	0	0	0	0	0	0	0	0	0	0	0	0	0	0	0	0	0
609	6	1	4	0	Bizon	Zuid-Amerika	Kardinaaltetra	Azië	Luipaard	Zuid-Amerika	Doodshoofdaapje	Azië	Luipaardgekko	Australië	Mississippialligator	Noord-Amerika	Das	Europa	Goudvink	Europa	Struisvogel	Australië	Capibara	Zuid-Amerika	Zwartvoetpinguïn	Antarctica	Wombat	Noord-Amerika	Secretarisvogel	Afrika	Nevelpanter	Noord-Amerika	Roodbuikpiranha	Zuid-Amerika	Stokstaartje	Savanne	Gems	Hooggebergte	Winterkoning	Rietland	Okapi	Savanne	Damhert	Loofbos	Kruisbek	Mangrovebos	Alpenmarmot	Hooggebergte	Rode eekhoorn
610	3	1	3	0	0	0	0	0	0	0	0	0	0	0	0	0	0	0	0	0	0	0	0	0	0	0	0	0	0	0	0	0	0	0	0	0	0	0	0	0	0	0	0	0	0	0	0	0	0
611	2	1	4	0	0	0	0	0	0	0	0	0	0	0	0	0	0	0	0	0	0	0	0	0	0	0	0	0	0	0	0	0	0	0	Stokstaartje	Savanne	Moeflon	Hooggebergte	Goudhaantje	Rietland	Okapi	Naaldbos	Damhert	Loofbos	Kruisbek	Mangrovebos	Boslemming	Gemengd bos (loof- en naaldbomen)	Rode eekhoorn
612	2	2	4	0	0	0	0	0	0	0	0	0	0	0	0	0	0	0	0	0	0	0	0	0	0	0	0	0	0	0	0	0	0	0	Stokstaartje	Savanne	Oribi	Hooggebergte	Goudhaantje	Grasland	Okapi	Regenwoud	Damhert	Loofbos	Kruisbek	Naaldbos	Zwartstaartprairiehond	Poolgebied	Rode eekhoorn
613	6	2	4	0	0	0	0	0	0	0	0	0	0	0	0	0	0	0	0	0	0	0	0	0	0	0	0	0	0	0	0	0	0	0	Stokstaartje	Savanne	Gems	Hooggebergte	Goudhaantje	Naaldbos	Okapi	Savanne	Damhert	Loofbos	Kruisbek	Naaldbos	Alpenmarmot	Hooggebergte	Rode eekhoorn
614	1	2	4	0	Bizon	Afrika	Sherrybarbeel	Zuid-Amerika	Luipaard	Azië	Withandgibbon	Azië	Luipaardgekko	Australië	Mississippialligator	Noord-Amerika	Das	Europa	Masker-agapornis	Europa	Emoe	Australië	Capibara	Australië	Adeliepinguïn	Antarctica	Wombat	Noord-Amerika	Secretarisvogel	Afrika	Pardellynx	Afrika	Rode koraalduivel	Zuid-Amerika	0	0	0	0	0	0	0	0	0	0	0	0	0	0	0
615	3	1	4	0	Bizon	Noord-Amerika	Kardinaaltetra	Zuid-Amerika	Luipaard	Azië	Withandgibbon	Afrika	Vuursalamander	Australië	Nijlkrokodil	Afrika	Das	Europa	Roze bergvink	Europa	Emoe	Australië	Capibara	Zuid-Amerika	Zwartvoetpinguïn	Antarctica	Wombat	Australië	Secretarisvogel	Azië	Poema	Noord-Amerika	Roodbuikpiranha	Zuid-Amerika	Stokstaartje	Savanne	Springbok	Hooggebergte	Gele kwikstaart	Rietland	Okapi	Regenwoud	Sitkahert	Naaldbos	Kruisbek	Mangrovebos	Alpenmarmot	Hooggebergte	Rode eekhoorn
616	3	1	4	0	0	0	0	0	0	0	0	0	0	0	0	0	0	0	0	0	0	0	0	0	0	0	0	0	0	0	0	0	0	0	0	0	0	0	0	0	0	0	0	0	0	0	0	0	0
617	4	1	3	0	Bizon	Noord-Amerika	Kardinaaltetra	Zuid-Amerika	Jaguar	Afrika	Doodshoofdaapje	Afrika	Vuursalamander	Europa	Nijlkrokodil	Zuid-Amerika	Das	Europa	Roze bergvink	Europa	Emoe	Afrika	Capibara	Zuid-Amerika	Zwartvoetpinguïn	Antarctica	Wombat	Australië	Kasuaris	Azië	Poema	Noord-Amerika	Roodbuikpiranha	Zuid-Amerika	0	0	0	0	0	0	0	0	0	0	0	0	0	0	0
618	2	2	4	0	0	0	0	0	0	0	0	0	0	0	0	0	0	0	0	0	0	0	0	0	0	0	0	0	0	0	0	0	0	0	Stokstaartje	Savanne	Moeflon	Poolgebied	Goudhaantje	Grasland	Okapi	Savanne	Damhert	Naaldbos	Kruisbek	Naaldbos	Alpenmarmot	Hooggebergte	Rode eekhoorn
619	2	1	4	0	0	0	0	0	0	0	0	0	0	0	0	0	0	0	0	0	0	0	0	0	0	0	0	0	0	0	0	0	0	0	Stokstaartje	Savanne	Gems	Hooggebergte	Winterkoning	Naaldbos	Okapi	Regenwoud	Damhert	Loofbos	Kruisvink	Mangrovebos	Zwartstaartprairiehond	Grasland	Rode eekhoorn
620	2	2	4	0	0	0	0	0	0	0	0	0	0	0	0	0	0	0	0	0	0	0	0	0	0	0	0	0	0	0	0	0	0	0	Stokstaartje	Savanne	Gems	Hooggebergte	Goudhaantje	Naaldbos	Okapi	Regenwoud	Damhert	Loofbos	Kruisbek	Naaldbos	Zwartstaartprairiehond	Grasland	Rode eekhoorn
621	2	1	4	0	0	0	0	0	0	0	0	0	0	0	0	0	0	0	0	0	0	0	0	0	0	0	0	0	0	0	0	0	0	0	Stokstaartje	Savanne	Gems	Hooggebergte	Winterkoning	Grasland	Okapi	Savanne	Damhert	Loofbos	Schaarvink	Naaldbos	Alpenmarmot	Hooggebergte	Rode eekhoorn
622	1	1	4	0	0	0	0	0	0	0	0	0	0	0	0	0	0	0	0	0	0	0	0	0	0	0	0	0	0	0	0	0	0	0	Stokstaartje	Savanne	Springbok	Hooggebergte	Goudhaantje	Rietland	Quagga	Savanne	Damhert	Naaldbos	Kruisbek	Naaldbos	Zwartstaartprairiehond	Gemengd bos (loof- en naaldbomen)	Rode eekhoorn
623	3	1	4	0	Bizon	Noord-Amerika	Sherrybarbeel	Zuid-Amerika	Luipaard	Afrika	Doodshoofdaapje	Azië	Luipaardgekko	Azië	Zwarte kaaiman	Noord-Amerika	Wasbeer	Noord-Amerika	Roze bergvink	Europa	Emoe	Australië	Capibara	Noord-Amerika	Marmeralk	Afrika	Wombat	Noord-Amerika	Secretarisvogel	Afrika	Poema	Azië	Roodbuikpiranha	Zuid-Amerika	0	0	0	0	0	0	0	0	0	0	0	0	0	0	0
624	4	2	4	0	Bizon	Noord-Amerika	Kardinaaltetra	Azië	Jaguar	Afrika	Withandgibbon	Zuid-Amerika	Vuursalamander	Azië	Zwarte kaaiman	Noord-Amerika	Wasbeer	Noord-Amerika	Goudvink	Europa	Emoe	Australië	Capibara	Zuid-Amerika	Zwartvoetpinguïn	Afrika	Wombat	Australië	Secretarisvogel	Afrika	Goudkat	Afrika	Roodbuikpiranha	Zuid-Amerika	0	0	0	0	0	0	0	0	0	0	0	0	0	0	0
625	2	2	4	0	Bizon	Noord-Amerika	Kardinaaltetra	Afrika	Cheetah	Afrika	Doodshoofdaapje	Azië	Vuursalamander	Europa	Nijlkrokodil	Afrika	Das	Europa	Dennensijs	Europa	Emoe	Australië	Capibara	Zuid-Amerika	Zwartvoetpinguïn	Antarctica	Degoe	Australië	Secretarisvogel	Afrika	Poema	Noord-Amerika	Roodbuikpiranha	Zuid-Amerika	Stokstaartje	Savanne	Gems	Hooggebergte	Gele kwikstaart	Grasland	Okapi	Savanne	Rendier	Poolgebied	Kruisvink	Rietland	Alpenmarmot	Hooggebergte	Rode eekhoorn
626	3	2	4	0	0	0	0	0	0	0	0	0	0	0	0	0	0	0	0	0	0	0	0	0	0	0	0	0	0	0	0	0	0	0	0	0	0	0	0	0	0	0	0	0	0	0	0	0	0
627	3	2	4	0	0	0	0	0	0	0	0	0	0	0	0	0	0	0	0	0	0	0	0	0	0	0	0	0	0	0	0	0	0	0	Stokstaartje	Savanne	Gems	Hooggebergte	Gele kwikstaart	Naaldbos	Okapi	Savanne	Damhert	Loofbos	Schaarvink	Rietland	Alpenmarmot	Gemengd bos (loof- en naaldbomen)	Rode eekhoorn
628	1	1	4	0	Bizon	Noord-Amerika	Kardinaaltetra	Afrika	Jaguar	Afrika	Doodshoofdaapje	Australië	Luipaardgekko	Azië	Zwarte kaaiman	Azië	Stinkdier	Australië	Masker-agapornis	Australië	Emoe	Zuid-Amerika	Capibara	Australië	Adeliepinguïn	Antarctica	Grijze marmot	Australië	Kasuaris	Afrika	Poema	Afrika	Roodbuikpiranha	Zuid-Amerika	0	0	0	0	0	0	0	0	0	0	0	0	0	0	0
629	2	2	4	0	Bizon	Noord-Amerika	Kardinaaltetra	Afrika	Jaguar	Afrika	Doodshoofdaapje	Zuid-Amerika	Vuursalamander	Australië	Zwarte kaaiman	Afrika	Das	Europa	Goudvink	Europa	Emoe	Australië	Capibara	Zuid-Amerika	Adeliepinguïn	Antarctica	Wombat	Noord-Amerika	Secretarisvogel	Afrika	Poema	Azië	Rode koraalduivel	Australië	Stokstaartje	Savanne	Oribi	Savanne	Goudhaantje	Rietland	Okapi	Savanne	Damhert	Naaldbos	Kruisbek	Naaldbos	Alpenmarmot	Hooggebergte	Rode eekhoorn
630	3	1	4	0	0	0	0	0	0	0	0	0	0	0	0	0	0	0	0	0	0	0	0	0	0	0	0	0	0	0	0	0	0	0	0	0	0	0	0	0	0	0	0	0	0	0	0	0	0
631	5	2	4	0	Bizon	Noord-Amerika	Neonjuffer	Australië	Luipaard	Afrika	Doodshoofdaapje	Afrika	Luipaardgekko	Azië	Mississippialligator	Noord-Amerika	Opossum	Noord-Amerika	Roze bergvink	Europa	Emoe	Afrika	Capibara	Australië	Zwartvoetpinguïn	Antarctica	Wombat	Australië	Secretarisvogel	Afrika	Goudkat	Noord-Amerika	Roodbuikpiranha	Zuid-Amerika	Stokstaartje	Savanne	Oribi	Hooggebergte	Goudhaantje	Naaldbos	Okapi	Savanne	Damhert	Loofbos	Schaarvink	Naaldbos	Zwartstaartprairiehond	Gemengd bos (loof- en naaldbomen)	Rode eekhoorn
632	1	1	4	0	Bizon	Noord-Amerika	Neonjuffer	Australië	Jaguar	Afrika	Withandgibbon	Azië	Tijgersalamander	Europa	Mississippialligator	Noord-Amerika	Das	Noord-Amerika	Masker-agapornis	Europa	Struisvogel	Zuid-Amerika	Capibara	Zuid-Amerika	Zwartvoetpinguïn	Antarctica	Wombat	Australië	Secretarisvogel	Zuid-Amerika	Goudkat	Afrika	Rode acara	Noord-Amerika	0	0	0	0	0	0	0	0	0	0	0	0	0	0	0
633	3	2	4	0	0	0	0	0	0	0	0	0	0	0	0	0	0	0	0	0	0	0	0	0	0	0	0	0	0	0	0	0	0	0	0	0	0	0	0	0	0	0	0	0	0	0	0	0	0
634	1	1	3	1	0	0	0	0	0	0	0	0	0	0	0	0	0	0	0	0	0	0	0	0	0	0	0	0	0	0	0	0	0	0	Stokstaartje	Savanne	Gems	Hooggebergte	Goudhaantje	Naaldbos	Okapi	Regenwoud	Damhert	Loofbos	Kruisbek	Naaldbos	Zwartstaartprairiehond	Grasland	Rode eekhoorn
635	4	2	4	0	0	0	0	0	0	0	0	0	0	0	0	0	0	0	0	0	0	0	0	0	0	0	0	0	0	0	0	0	0	0	Stokstaartje	Savanne	Gems	Savanne	Goudhaantje	Grasland	Okapi	Savanne	Sitkahert	Poolgebied	Kruisbek	Rietland	Zwartstaartprairiehond	Grasland	Suikereekhoorn
636	3	1	4	0	Bizon	Noord-Amerika	Kersenbuikcichlide	Zuid-Amerika	Jaguar	Zuid-Amerika	Withandgibbon	Afrika	Vuursalamander	Europa	Nijlkrokodil	Afrika	Das	Europa	Roze bergvink	Noord-Amerika	Emoe	Afrika	Capibara	Zuid-Amerika	Zwartvoetpinguïn	Afrika	Wombat	Australië	Secretarisvogel	Azië	Poema	Noord-Amerika	Roodbuikpiranha	Zuid-Amerika	0	0	0	0	0	0	0	0	0	0	0	0	0	0	0
637	2	2	4	0	0	0	0	0	0	0	0	0	0	0	0	0	0	0	0	0	0	0	0	0	0	0	0	0	0	0	0	0	0	0	Indische mangoeste	Savanne	Oribi	Hooggebergte	Goudhaantje	Rietland	Okapi	Regenwoud	Damhert	Loofbos	Schaarbek	Mangrovebos	Alpenmarmot	Hooggebergte	Rode eekhoorn
638	2	2	4	0	Bizon	Noord-Amerika	Kardinaaltetra	Zuid-Amerika	Jaguar	Azië	Withandgibbon	Afrika	Luipaardgekko	Azië	Mississippialligator	Noord-Amerika	Das	Europa	Roze bergvink	Europa	Emoe	Zuid-Amerika	Capibara	Zuid-Amerika	Zwartvoetpinguïn	Afrika	Wombat	Australië	Jufferkraan	Afrika	Poema	Noord-Amerika	Roodbuikpiranha	Zuid-Amerika	0	0	0	0	0	0	0	0	0	0	0	0	0	0	0
639	5	2	4	0	Bizon	Noord-Amerika	Neonjuffer	Azië	Luipaard	Afrika	Withandgibbon	Azië	Tijgersalamander	Noord-Amerika	Nijlkrokodil	Afrika	Wasbeer	Noord-Amerika	Goudvink	Europa	Emoe	Australië	Capibara	Zuid-Amerika	Zwartvoetpinguïn	Antarctica	Wombat	Australië	Secretarisvogel	Zuid-Amerika	Poema	Noord-Amerika	Roodbuikpiranha	Zuid-Amerika	Stokstaartje	Savanne	Moeflon	Hooggebergte	Kleine vliegenvanger	Rietland	Okapi	Savanne	Damhert	Loofbos	Kruisbek	Naaldbos	Alpenmarmot	Hooggebergte	Rode eekhoorn
640	4	2	4	0	0	0	0	0	0	0	0	0	0	0	0	0	0	0	0	0	0	0	0	0	0	0	0	0	0	0	0	0	0	0	Stokstaartje	Savanne	Springbok	Hooggebergte	Goudhaantje	Naaldbos	Okapi	Savanne	Sitkahert	Poolgebied	Kruisbek	Grasland	Alpenmarmot	Hooggebergte	Rode eekhoorn
641	3	2	4	0	0	0	0	0	0	0	0	0	0	0	0	0	0	0	0	0	0	0	0	0	0	0	0	0	0	0	0	0	0	0	Stokstaartje	Savanne	Springbok	Hooggebergte	Goudhaantje	Grasland	Quagga	Savanne	Sitkahert	Loofbos	Schaarvink	Mangrovebos	Alpenmarmot	Hooggebergte	Rode eekhoorn
642	4	1	4	0	0	0	0	0	0	0	0	0	0	0	0	0	0	0	0	0	0	0	0	0	0	0	0	0	0	0	0	0	0	0	Indische mangoeste	Savanne	Moeflon	Hooggebergte	Gele kwikstaart	Rietland	Okapi	Savanne	Damhert	Loofbos	Schaarvink	Naaldbos	Alpenmarmot	Gemengd bos (loof- en naaldbomen)	Rode eekhoorn
643	5	1	3	0	Bizon	Noord-Amerika	Kersenbuikcichlide	Australië	Luipaard	Afrika	Withandgibbon	Azië	Luipaardgekko	Azië	Nijlkrokodil	Afrika	Das	Europa	Goudvink	Europa	Nandoe	Australië	Capibara	Zuid-Amerika	Adeliepinguïn	Antarctica	Wombat	Australië	Secretarisvogel	Afrika	Poema	Noord-Amerika	Vuurkeelcichlide	Afrika	0	0	0	0	0	0	0	0	0	0	0	0	0	0	0
644	3	1	4	0	Kafferbuffel	Afrika	Kersenbuikcichlide	Australië	Jaguar	Afrika	Withandgibbon	Azië	Vuursalamander	Europa	Zwarte kaaiman	Noord-Amerika	Stinkdier	Europa	Goudvink	Australië	Emoe	Australië	Capibara	Zuid-Amerika	Zwartvoetpinguïn	Noord-Amerika	Wombat	Australië	Jufferkraan	Afrika	Goudkat	Afrika	Roodbuikpiranha	Zuid-Amerika	0	0	0	0	0	0	0	0	0	0	0	0	0	0	0
645	5	2	3	1	0	0	0	0	0	0	0	0	0	0	0	0	0	0	0	0	0	0	0	0	0	0	0	0	0	0	0	0	0	0	Stokstaartje	Savanne	Moeflon	Hooggebergte	Goudhaantje	Naaldbos	Okapi	Savanne	Damhert	Loofbos	Kruisbek	Naaldbos	Alpenmarmot	Hooggebergte	Rode eekhoorn
646	3	1	4	0	0	0	0	0	0	0	0	0	0	0	0	0	0	0	0	0	0	0	0	0	0	0	0	0	0	0	0	0	0	0	Stokstaartje	Savanne	Moeflon	Hooggebergte	Gele kwikstaart	Naaldbos	Okapi	Savanne	Rendier	Poolgebied	Kruisbek	Rietland	Alpenmarmot	Hooggebergte	Rode eekhoorn
647	5	1	4	0	Bizon	Noord-Amerika	Kardinaaltetra	Azië	Jaguar	Zuid-Amerika	Withandgibbon	Azië	Vuursalamander	Noord-Amerika	Mississippialligator	Noord-Amerika	Das	Europa	Goudvink	Europa	Emoe	Afrika	Capibara	Zuid-Amerika	Adeliepinguïn	Antarctica	Wombat	Europa	Secretarisvogel	Afrika	Poema	Noord-Amerika	Roodbuikpiranha	Zuid-Amerika	0	0	0	0	0	0	0	0	0	0	0	0	0	0	0
648	1	2	4	1	0	0	0	0	0	0	0	0	0	0	0	0	0	0	0	0	0	0	0	0	0	0	0	0	0	0	0	0	0	0	0	0	0	0	0	0	0	0	0	0	0	0	0	0	0
649	2	2	4	0	Bizon	Noord-Amerika	Neonjuffer	Australië	Luipaard	Afrika	Withandgibbon	Afrika	Luipaardgekko	Australië	Zwarte kaaiman	Noord-Amerika	Das	Europa	Masker-agapornis	Australië	Emoe	Australië	Capibara	Zuid-Amerika	Zwartvoetpinguïn	Antarctica	Wombat	Australië	Secretarisvogel	Zuid-Amerika	Pardellynx	Azië	Roodbuikpiranha	Zuid-Amerika	0	0	0	0	0	0	0	0	0	0	0	0	0	0	0
650	3	2	4	0	Bizon	Noord-Amerika	Neonjuffer	Zuid-Amerika	Jaguar	Zuid-Amerika	Withandgibbon	Azië	Tijgersalamander	Noord-Amerika	Zwarte kaaiman	Zuid-Amerika	Wasbeer	Noord-Amerika	Roze bergvink	Europa	Emoe	Afrika	Capibara	Zuid-Amerika	Zwartvoetpinguïn	Afrika	Wombat	Australië	Kasuaris	Australië	Poema	Noord-Amerika	Roodbuikpiranha	Zuid-Amerika	Stokstaartje	Savanne	Springbok	Savanne	Winterkoning	Naaldbos	Okapi	Savanne	Waterree	Naaldbos	Schaarbek	Mangrovebos	Zwartstaartprairiehond	Grasland	Rode eekhoorn
651	5	1	4	0	Bizon	Noord-Amerika	Kardinaaltetra	Azië	Jaguar	Zuid-Amerika	Withandgibbon	Afrika	Luipaardgekko	Azië	Nijlkrokodil	Afrika	Das	Europa	Goudvink	Europa	Emoe	Australië	Capibara	Zuid-Amerika	Zwartvoetpinguïn	Antarctica	Wombat	Australië	Secretarisvogel	Afrika	Poema	Noord-Amerika	Roodbuikpiranha	Zuid-Amerika	Stokstaartje	Savanne	Oribi	Hooggebergte	Goudhaantje	Naaldbos	Okapi	Regenwoud	Sitkahert	Loofbos	Kruisbek	Naaldbos	Alpenmarmot	Hooggebergte	Rode eekhoorn
652	1	2	4	0	Bizon	Noord-Amerika	Kardinaaltetra	Zuid-Amerika	Luipaard	Azië	Bonobo	Azië	Luipaardgekko	Azië	Nijlkrokodil	Afrika	Stinkdier	Noord-Amerika	Dennensijs	Europa	Struisvogel	Afrika	Capibara	Australië	Zwartvoetpinguïn	Noord-Amerika	Wombat	Australië	Kasuaris	Australië	Goudkat	Noord-Amerika	Roodbuikpiranha	Zuid-Amerika	0	0	0	0	0	0	0	0	0	0	0	0	0	0	0
653	2	1	4	0	0	0	0	0	0	0	0	0	0	0	0	0	0	0	0	0	0	0	0	0	0	0	0	0	0	0	0	0	0	0	0	0	0	0	0	0	0	0	0	0	0	0	0	0	0
654	2	2	4	0	Bizon	Azië	Kardinaaltetra	Zuid-Amerika	Luipaard	Afrika	Doodshoofdaapje	Azië	Luipaardgekko	Australië	Mississippialligator	Noord-Amerika	Stinkdier	Noord-Amerika	Masker-agapornis	Europa	Emoe	Afrika	Capibara	Australië	Marmeralk	Afrika	Wombat	Australië	Secretarisvogel	Afrika	Poema	Afrika	Rode koraalduivel	Zuid-Amerika	0	0	0	0	0	0	0	0	0	0	0	0	0	0	0
655	2	1	4	0	0	0	0	0	0	0	0	0	0	0	0	0	0	0	0	0	0	0	0	0	0	0	0	0	0	0	0	0	0	0	Stokstaartje	Savanne	Gems	Hooggebergte	Goudhaantje	Grasland	Okapi	Woestijn	Damhert	Poolgebied	Schaarbek	Mangrovebos	Alpenmarmot	Hooggebergte	Rode eekhoorn
656	2	2	3	0	0	0	0	0	0	0	0	0	0	0	0	0	0	0	0	0	0	0	0	0	0	0	0	0	0	0	0	0	0	0	Stokstaartje	Savanne	Gems	Hooggebergte	Goudhaantje	Rietland	Okapi	Naaldbos	Damhert	Naaldbos	Schaarvink	Mangrovebos	Zwartstaartprairiehond	Grasland	Rode eekhoorn
657	1	2	4	1	Bizon	Noord-Amerika	Kersenbuikcichlide	Zuid-Amerika	Luipaard	Azië	Withandgibbon	Zuid-Amerika	Luipaardgekko	Azië	Mississippialligator	Noord-Amerika	Das	Europa	Roze bergvink	Europa	Emoe	Australië	Capibara	Zuid-Amerika	Zwartvoetpinguïn	Antarctica	Wombat	Australië	Jufferkraan	Azië	Poema	Noord-Amerika	Roodbuikpiranha	Zuid-Amerika	Stokstaartje	Savanne	Gems	Hooggebergte	Gele kwikstaart	Grasland	Okapi	Savanne	Sitkahert	Loofbos	Schaarbek	Rietland	Zwartstaartprairiehond	Grasland	Rode eekhoorn
658	5	1	4	1	Bizon	Noord-Amerika	Neonjuffer	Azië	Jaguar	Zuid-Amerika	Bonobo	Azië	Tokeh	Azië	Zwarte kaaiman	Noord-Amerika	Das	Europa	Goudvink	Europa	Emoe	Afrika	Capibara	Zuid-Amerika	Zwartvoetpinguïn	Afrika	Wombat	Australië	Secretarisvogel	Afrika	Poema	Noord-Amerika	Roodbuikpiranha	Zuid-Amerika	0	0	0	0	0	0	0	0	0	0	0	0	0	0	0
659	5	1	4	0	0	0	0	0	0	0	0	0	0	0	0	0	0	0	0	0	0	0	0	0	0	0	0	0	0	0	0	0	0	0	Stokstaartje	Savanne	Gems	Hooggebergte	Goudhaantje	Rietland	Okapi	Savanne	Damhert	Naaldbos	Schaarbek	Naaldbos	Alpenmarmot	Hooggebergte	Rode eekhoorn
660	4	2	4	1	Bizon	Noord-Amerika	Neonjuffer	Azië	Jaguar	Zuid-Amerika	Withandgibbon	Azië	Vuursalamander	Europa	Nijlkrokodil	Afrika	Das	Europa	Goudvink	Europa	Emoe	Australië	Capibara	Zuid-Amerika	Zwartvoetpinguïn	Antarctica	Wombat	Australië	Jufferkraan	Azië	Poema	Noord-Amerika	Roodbuikpiranha	Zuid-Amerika	0	0	0	0	0	0	0	0	0	0	0	0	0	0	0
661	3	1	4	0	0	0	0	0	0	0	0	0	0	0	0	0	0	0	0	0	0	0	0	0	0	0	0	0	0	0	0	0	0	0	Stokstaartje	Savanne	Moeflon	Hooggebergte	Kleine vliegenvanger	Grasland	Okapi	Savanne	Damhert	Naaldbos	Schaarbek	Mangrovebos	Alpenmarmot	Hooggebergte	Rode eekhoorn
662	3	1	4	0	Bizon	Afrika	Neonjuffer	Afrika	Cheetah	Afrika	Doodshoofdaapje	Afrika	Luipaardgekko	Azië	Nijlkrokodil	Afrika	Das	Europa	Goudvink	Europa	Struisvogel	Australië	Capibara	Europa	Zwartvoetpinguïn	Antarctica	Wombat	Australië	Secretarisvogel	Australië	Poema	Afrika	Roodbuikpiranha	Zuid-Amerika	0	0	0	0	0	0	0	0	0	0	0	0	0	0	0
663	3	1	4	0	Bizon	Noord-Amerika	Kardinaaltetra	Zuid-Amerika	Luipaard	Azië	Doodshoofdaapje	Azië	Vuursalamander	Europa	Nijlkrokodil	Afrika	Das	Europa	Goudvink	Europa	Emoe	Afrika	Capibara	Australië	Zwartvoetpinguïn	Antarctica	Wombat	Australië	Secretarisvogel	Afrika	Goudkat	Afrika	Roodbuikpiranha	Zuid-Amerika	0	0	0	0	0	0	0	0	0	0	0	0	0	0	0
664	2	2	4	1	0	0	0	0	0	0	0	0	0	0	0	0	0	0	0	0	0	0	0	0	0	0	0	0	0	0	0	0	0	0	Stokstaartje	Savanne	Oribi	Hooggebergte	Goudhaantje	Naaldbos	Okapi	Savanne	Damhert	Loofbos	Kruisbek	Naaldbos	Alpenmarmot	Hooggebergte	Rode eekhoorn
665	3	1	4	0	0	0	0	0	0	0	0	0	0	0	0	0	0	0	0	0	0	0	0	0	0	0	0	0	0	0	0	0	0	0	Stokstaartje	Savanne	Gems	Hooggebergte	Winterkoning	Rietland	Oryx	Regenwoud	Damhert	Loofbos	Schaarbek	Mangrovebos	Boslemming	Poolgebied	Rode eekhoorn
666	3	1	4	0	Bizon	Noord-Amerika	Kardinaaltetra	Zuid-Amerika	Luipaard	Zuid-Amerika	Doodshoofdaapje	Azië	Tijgersalamander	Azië	Nijlkrokodil	Afrika	Das	Europa	Roze bergvink	Noord-Amerika	Emoe	Australië	Capibara	Zuid-Amerika	Zwartvoetpinguïn	Antarctica	Wombat	Australië	Secretarisvogel	Afrika	Poema	Noord-Amerika	Roodbuikpiranha	Zuid-Amerika	0	0	0	0	0	0	0	0	0	0	0	0	0	0	0
667	3	2	4	1	0	0	0	0	0	0	0	0	0	0	0	0	0	0	0	0	0	0	0	0	0	0	0	0	0	0	0	0	0	0	0	0	0	0	0	0	0	0	0	0	0	0	0	0	0
668	4	2	4	0	0	0	0	0	0	0	0	0	0	0	0	0	0	0	0	0	0	0	0	0	0	0	0	0	0	0	0	0	0	0	Stokstaartje	Savanne	Gems	Hooggebergte	Goudhaantje	Grasland	Okapi	Woestijn	Damhert	Loofbos	Schaarbek	Naaldbos	Zwartstaartprairiehond	Grasland	Rode eekhoorn
669	1	2	4	0	Bizon	Noord-Amerika	Neonjuffer	Australië	Jaguar	Afrika	Withandgibbon	Afrika	Vuursalamander	Australië	Zwarte kaaiman	Azië	Das	Europa	Roze bergvink	Europa	Emoe	Afrika	Capibara	Noord-Amerika	Zwartvoetpinguïn	Afrika	Wombat	Australië	Secretarisvogel	Afrika	Poema	Afrika	Roodbuikpiranha	Australië	0	0	0	0	0	0	0	0	0	0	0	0	0	0	0
670	3	1	4	0	Kafferbuffel	Zuid-Amerika	Kersenbuikcichlide	Zuid-Amerika	Cheetah	Afrika	Withandgibbon	Azië	Luipaardgekko	Azië	Zwarte kaaiman	Azië	Wasbeer	Noord-Amerika	Roze bergvink	Europa	Emoe	Australië	Capibara	Zuid-Amerika	Zwartvoetpinguïn	Antarctica	Wombat	Australië	Secretarisvogel	Australië	Poema	Noord-Amerika	Roodbuikpiranha	Zuid-Amerika	Stokstaartje	Savanne	Oribi	Hooggebergte	Winterkoning	Naaldbos	Okapi	Savanne	Sitkahert	Loofbos	Schaarbek	Naaldbos	Alpenmarmot	Gemengd bos (loof- en naaldbomen)	Rode eekhoorn
671	2	2	4	0	Bizon	Noord-Amerika	Kardinaaltetra	Australië	Luipaard	Azië	Withandgibbon	Afrika	Luipaardgekko	Australië	Nijlkrokodil	Zuid-Amerika	Das	Europa	Masker-agapornis	Europa	Emoe	Australië	Capibara	Zuid-Amerika	Zwartvoetpinguïn	Antarctica	Wombat	Australië	Secretarisvogel	Australië	Pardellynx	Afrika	Rode acara	Zuid-Amerika	0	0	0	0	0	0	0	0	0	0	0	0	0	0	0
672	2	1	4	0	0	0	0	0	0	0	0	0	0	0	0	0	0	0	0	0	0	0	0	0	0	0	0	0	0	0	0	0	0	0	Stokstaartje	Savanne	Oribi	Hooggebergte	Gele kwikstaart	Rietland	Okapi	Savanne	Damhert	Naaldbos	Schaarvink	Mangrovebos	Alpenmarmot	Hooggebergte	Rode eekhoorn
673	2	2	4	0	0	0	0	0	0	0	0	0	0	0	0	0	0	0	0	0	0	0	0	0	0	0	0	0	0	0	0	0	0	0	Stokstaartje	Savanne	Springbok	Savanne	Gele kwikstaart	Grasland	Okapi	Savanne	Sitkahert	Loofbos	Schaarvink	Mangrovebos	Alpenmarmot	Poolgebied	Rode eekhoorn
674	3	2	4	0	Bizon	Noord-Amerika	Kersenbuikcichlide	Azië	Jaguar	Zuid-Amerika	Withandgibbon	Azië	Vuursalamander	Europa	Mississippialligator	Noord-Amerika	Das	Europa	Goudvink	Europa	Nandoe	Afrika	Capibara	Zuid-Amerika	Adeliepinguïn	Antarctica	Wombat	Australië	Secretarisvogel	Afrika	Poema	Noord-Amerika	Roodbuikpiranha	Zuid-Amerika	0	0	0	0	0	0	0	0	0	0	0	0	0	0	0
675	4	2	3	0	0	0	0	0	0	0	0	0	0	0	0	0	0	0	0	0	0	0	0	0	0	0	0	0	0	0	0	0	0	0	Stokstaartje	Savanne	Gems	Hooggebergte	Gele kwikstaart	Grasland	Okapi	Savanne	Damhert	Loofbos	Schaarbek	Rietland	Alpenmarmot	Hooggebergte	Harrisgrondeekhoorn
676	6	2	4	0	Bizon	Noord-Amerika	Kardinaaltetra	Australië	Jaguar	Afrika	Doodshoofdaapje	Zuid-Amerika	Vuursalamander	Europa	Mississippialligator	Zuid-Amerika	Das	Europa	Goudvink	Europa	Nandoe	Afrika	Capibara	Zuid-Amerika	Zwartvoetpinguïn	Antarctica	Wombat	Australië	Kasuaris	Azië	Poema	Azië	Roodbuikpiranha	Zuid-Amerika	Stokstaartje	Savanne	Springbok	Hooggebergte	Goudhaantje	Grasland	Okapi	Savanne	Damhert	Naaldbos	Kruisbek	Grasland	Alpenmarmot	Hooggebergte	Rode eekhoorn
677	4	1	4	0	Bizon	Noord-Amerika	Neonjuffer	Australië	Luipaard	Zuid-Amerika	Doodshoofdaapje	Afrika	Tokeh	Australië	Nijlkrokodil	Afrika	Das	Noord-Amerika	Roze bergvink	Australië	Emoe	Australië	Capibara	Zuid-Amerika	Zwartvoetpinguïn	Afrika	Wombat	Australië	Secretarisvogel	Afrika	Poema	Noord-Amerika	Roodbuikpiranha	Zuid-Amerika	0	0	0	0	0	0	0	0	0	0	0	0	0	0	0
678	3	2	4	0	0	0	0	0	0	0	0	0	0	0	0	0	0	0	0	0	0	0	0	0	0	0	0	0	0	0	0	0	0	0	Stokstaartje	Savanne	Moeflon	Poolgebied	Goudhaantje	Rietland	Okapi	Savanne	Damhert	Loofbos	Kruisbek	Naaldbos	Alpenmarmot	Hooggebergte	Rode eekhoorn
679	2	1	4	0	Kafferbuffel	Azië	Neonjuffer	Australië	Luipaard	Azië	Withandgibbon	Zuid-Amerika	Luipaardgekko	Azië	Nijlkrokodil	Afrika	Das	Noord-Amerika	Dennensijs	Europa	Emoe	Australië	Muskusrat	Noord-Amerika	Zwartvoetpinguïn	Antarctica	Grijze marmot	Noord-Amerika	Kuifseriema	Afrika	Poema	Afrika	Roodbuikpiranha	Australië	0	0	0	0	0	0	0	0	0	0	0	0	0	0	0
680	1	1	4	0	0	0	0	0	0	0	0	0	0	0	0	0	0	0	0	0	0	0	0	0	0	0	0	0	0	0	0	0	0	0	0	0	0	0	0	0	0	0	0	0	0	0	0	0	0
681	3	2	4	0	0	0	0	0	0	0	0	0	0	0	0	0	0	0	0	0	0	0	0	0	0	0	0	0	0	0	0	0	0	0	0	0	0	0	0	0	0	0	0	0	0	0	0	0	0
682	2	1	4	1	Bizon	Noord-Amerika	Kardinaaltetra	Zuid-Amerika	Luipaard	Afrika	Withandgibbon	Azië	Vuursalamander	Europa	Mississippialligator	Noord-Amerika	Das	Europa	Goudvink	Europa	Emoe	Australië	Capibara	Zuid-Amerika	Zwartvoetpinguïn	Antarctica	Wombat	Australië	Secretarisvogel	Afrika	Poema	Noord-Amerika	Roodbuikpiranha	Zuid-Amerika	Stokstaartje	Savanne	Gems	Hooggebergte	Goudhaantje	Naaldbos	Okapi	Regenwoud	Damhert	Loofbos	Kruisbek	Naaldbos	Zwartstaartprairiehond	Grasland	Rode eekhoorn
683	2	2	4	1	0	0	0	0	0	0	0	0	0	0	0	0	0	0	0	0	0	0	0	0	0	0	0	0	0	0	0	0	0	0	0	0	0	0	0	0	0	0	0	0	0	0	0	0	0
684	2	1	4	0	0	0	0	0	0	0	0	0	0	0	0	0	0	0	0	0	0	0	0	0	0	0	0	0	0	0	0	0	0	0	0	0	0	0	0	0	0	0	0	0	0	0	0	0	0
685	2	2	4	0	Bizon	Azië	Neonjuffer	Zuid-Amerika	Luipaard	Afrika	Withandgibbon	Zuid-Amerika	Luipaardgekko	Australië	Zwarte kaaiman	Zuid-Amerika	Das	Noord-Amerika	Roze bergvink	Europa	Emoe	Australië	Capibara	Australië	Zwartvoetpinguïn	Antarctica	Wombat	Australië	Kuifseriema	Azië	Poema	Afrika	Roodbuikpiranha	Zuid-Amerika	Stokstaartje	Savanne	Gems	Hooggebergte	Gele kwikstaart	Rietland	Okapi	Savanne	Damhert	Naaldbos	Schaarvink	Grasland	Alpenmarmot	Gemengd bos (loof- en naaldbomen)	Rode eekhoorn
686	5	2	3	0	Bizon	Noord-Amerika	Kardinaaltetra	Zuid-Amerika	Cheetah	Afrika	Withandgibbon	Afrika	Luipaardgekko	Azië	Mississippialligator	Noord-Amerika	Das	Europa	Goudvink	Europa	Nandoe	Australië	Capibara	Zuid-Amerika	Adeliepinguïn	Antarctica	Wombat	Australië	Secretarisvogel	Zuid-Amerika	Poema	Noord-Amerika	Roodbuikpiranha	Afrika	0	0	0	0	0	0	0	0	0	0	0	0	0	0	0
687	2	2	4	0	0	0	0	0	0	0	0	0	0	0	0	0	0	0	0	0	0	0	0	0	0	0	0	0	0	0	0	0	0	0	Stokstaartje	Savanne	Springbok	Savanne	Goudhaantje	Naaldbos	Okapi	Savanne	Rendier	Naaldbos	Schaarvink	Mangrovebos	Alpenmarmot	Hooggebergte	Rode eekhoorn
688	2	1	4	0	0	0	0	0	0	0	0	0	0	0	0	0	0	0	0	0	0	0	0	0	0	0	0	0	0	0	0	0	0	0	Stokstaartje	Savanne	Springbok	Hooggebergte	Gele kwikstaart	Grasland	Okapi	Regenwoud	Damhert	Loofbos	Schaarbek	Grasland	Alpenmarmot	Hooggebergte	Rode eekhoorn
689	6	2	4	0	0	0	0	0	0	0	0	0	0	0	0	0	0	0	0	0	0	0	0	0	0	0	0	0	0	0	0	0	0	0	Stokstaartje	Savanne	Springbok	Hooggebergte	Goudhaantje	Naaldbos	Okapi	Savanne	Damhert	Loofbos	Kruisbek	Naaldbos	Alpenmarmot	Hooggebergte	Rode eekhoorn
690	2	1	4	0	Bizon	Noord-Amerika	Neonjuffer	Zuid-Amerika	Jaguar	Zuid-Amerika	Withandgibbon	Azië	Vuursalamander	Azië	Zwarte kaaiman	Zuid-Amerika	Das	Europa	Roze bergvink	Europa	Emoe	Australië	Capibara	Australië	Zwartvoetpinguïn	Afrika	Wombat	Australië	Secretarisvogel	Afrika	Poema	Noord-Amerika	Roodbuikpiranha	Zuid-Amerika	0	0	0	0	0	0	0	0	0	0	0	0	0	0	0
691	2	2	4	0	Bizon	Noord-Amerika	Kersenbuikcichlide	Zuid-Amerika	Luipaard	Zuid-Amerika	Withandgibbon	Azië	Vuursalamander	Europa	Mississippialligator	Noord-Amerika	Das	Europa	Goudvink	Europa	Emoe	Australië	Capibara	Zuid-Amerika	Zwartvoetpinguïn	Afrika	Wombat	Australië	Kuifseriema	Azië	Poema	Noord-Amerika	Roodbuikpiranha	Zuid-Amerika	0	0	0	0	0	0	0	0	0	0	0	0	0	0	0
692	3	2	4	0	Bizon	Noord-Amerika	Kardinaaltetra	Afrika	Luipaard	Afrika	Withandgibbon	Azië	Tijgersalamander	Europa	Nijlkrokodil	Afrika	Das	Europa	Roze bergvink	Europa	Nandoe	Afrika	Capibara	Zuid-Amerika	Adeliepinguïn	Antarctica	Wombat	Australië	Kasuaris	Afrika	Poema	Noord-Amerika	Rode acara	Afrika	0	0	0	0	0	0	0	0	0	0	0	0	0	0	0
693	3	1	4	0	0	0	0	0	0	0	0	0	0	0	0	0	0	0	0	0	0	0	0	0	0	0	0	0	0	0	0	0	0	0	Stokstaartje	Savanne	Springbok	Hooggebergte	Goudhaantje	Naaldbos	Okapi	Savanne	Damhert	Loofbos	Kruisbek	Grasland	Zwartstaartprairiehond	Grasland	Rode eekhoorn
694	3	2	4	0	0	0	0	0	0	0	0	0	0	0	0	0	0	0	0	0	0	0	0	0	0	0	0	0	0	0	0	0	0	0	Stokstaartje	Savanne	Gems	Hooggebergte	Goudhaantje	Rietland	Okapi	Savanne	Damhert	Loofbos	Kruisbek	Naaldbos	Alpenmarmot	Hooggebergte	Rode eekhoorn
695	3	2	3	0	0	0	0	0	0	0	0	0	0	0	0	0	0	0	0	0	0	0	0	0	0	0	0	0	0	0	0	0	0	0	Stokstaartje	Savanne	Moeflon	Savanne	Goudhaantje	Naaldbos	Okapi	Savanne	Sitkahert	Naaldbos	Kruisvink	Naaldbos	Alpenmarmot	Gemengd bos (loof- en naaldbomen)	Rode eekhoorn
696	2	2	4	0	Kafferbuffel	Noord-Amerika	Neonjuffer	Azië	Jaguar	Zuid-Amerika	Withandgibbon	Azië	Tijgersalamander	Europa	Zwarte kaaiman	Noord-Amerika	Das	Europa	Goudvink	Europa	Nandoe	Zuid-Amerika	Capibara	Zuid-Amerika	Zwartvoetpinguïn	Noord-Amerika	Wombat	Australië	Secretarisvogel	Afrika	Poema	Noord-Amerika	Rode koraalduivel	Australië	0	0	0	0	0	0	0	0	0	0	0	0	0	0	0
697	2	2	4	0	Bizon	Noord-Amerika	Kersenbuikcichlide	Afrika	Jaguar	Zuid-Amerika	Withandgibbon	Azië	Vuursalamander	Europa	Mississippialligator	Noord-Amerika	Das	Europa	Goudvink	Europa	Emoe	Australië	Capibara	Zuid-Amerika	Adeliepinguïn	Afrika	Wombat	Australië	Secretarisvogel	Afrika	Poema	Noord-Amerika	Roodbuikpiranha	Zuid-Amerika	0	0	0	0	0	0	0	0	0	0	0	0	0	0	0
698	2	1	2	0	0	0	0	0	0	0	0	0	0	0	0	0	0	0	0	0	0	0	0	0	0	0	0	0	0	0	0	0	0	0	Stokstaartje	Savanne	Gems	Hooggebergte	Gele kwikstaart	Rietland	Okapi	Savanne	Damhert	Loofbos	Kruisbek	Naaldbos	Alpenmarmot	Gemengd bos (loof- en naaldbomen)	Rode eekhoorn
699	2	1	4	0	0	0	0	0	0	0	0	0	0	0	0	0	0	0	0	0	0	0	0	0	0	0	0	0	0	0	0	0	0	0	Stokstaartje	Savanne	Gems	Hooggebergte	Gele kwikstaart	Mangrovebos	Okapi	Savanne	Sitkahert	Naaldbos	Schaarbek	Naaldbos	Alpenmarmot	Hooggebergte	Rode eekhoorn
700	3	1	4	0	Bizon	Noord-Amerika	Kersenbuikcichlide	Zuid-Amerika	Luipaard	Afrika	Withandgibbon	Azië	Vuursalamander	Australië	Nijlkrokodil	Afrika	Das	Europa	Goudvink	Europa	Emoe	Afrika	Capibara	Zuid-Amerika	Zwartvoetpinguïn	Antarctica	Wombat	Australië	Secretarisvogel	Afrika	Poema	Noord-Amerika	Roodbuikpiranha	Zuid-Amerika	0	0	0	0	0	0	0	0	0	0	0	0	0	0	0
701	2	1	4	0	0	0	0	0	0	0	0	0	0	0	0	0	0	0	0	0	0	0	0	0	0	0	0	0	0	0	0	0	0	0	Stokstaartje	Savanne	Gems	Hooggebergte	Gele kwikstaart	Rietland	Okapi	Savanne	Damhert	Loofbos	Schaarbek	Mangrovebos	Alpenmarmot	Hooggebergte	Rode eekhoorn
702	4	2	3	0	0	0	0	0	0	0	0	0	0	0	0	0	0	0	0	0	0	0	0	0	0	0	0	0	0	0	0	0	0	0	Stokstaartje	Savanne	Gems	Hooggebergte	Goudhaantje	Naaldbos	Okapi	Regenwoud	Sitkahert	Moeras	Kruisbek	Naaldbos	Zwartstaartprairiehond	Grasland	Rode eekhoorn
703	3	1	3	0	0	0	0	0	0	0	0	0	0	0	0	0	0	0	0	0	0	0	0	0	0	0	0	0	0	0	0	0	0	0	0	0	0	0	0	0	0	0	0	0	0	0	0	0	0
704	3	1	4	0	Bizon	Noord-Amerika	Neonjuffer	Zuid-Amerika	Luipaard	Azië	Withandgibbon	Zuid-Amerika	Tijgersalamander	Europa	Nijlkrokodil	Afrika	Das	Europa	Goudvink	Europa	Emoe	Zuid-Amerika	Capibara	Zuid-Amerika	Zwartvoetpinguïn	Afrika	Wombat	Australië	Secretarisvogel	Afrika	Poema	Noord-Amerika	Roodbuikpiranha	Zuid-Amerika	Stokstaartje	Savanne	Gems	Hooggebergte	Goudhaantje	Naaldbos	Okapi	Savanne	Damhert	Loofbos	Kruisbek	Naaldbos	Alpenmarmot	Hooggebergte	Rode eekhoorn
705	3	2	4	0	Bizon	Noord-Amerika	Neonjuffer	Zuid-Amerika	Luipaard	Afrika	Doodshoofdaapje	Afrika	Luipaardgekko	Australië	Zwarte kaaiman	Zuid-Amerika	Das	Europa	Roze bergvink	Europa	Nandoe	Australië	Capibara	Zuid-Amerika	Zwartvoetpinguïn	Afrika	Wombat	Australië	Secretarisvogel	Afrika	Poema	Noord-Amerika	Rode koraalduivel	Zuid-Amerika	0	0	0	0	0	0	0	0	0	0	0	0	0	0	0
706	2	2	3	0	Bizon	Zuid-Amerika	Kardinaaltetra	Zuid-Amerika	Jaguar	Afrika	Withandgibbon	Azië	Vuursalamander	Europa	Zwarte kaaiman	Zuid-Amerika	Das	Europa	Goudvink	Europa	Emoe	Australië	Capibara	Australië	Zwartvoetpinguïn	Antarctica	Wombat	Australië	Secretarisvogel	Afrika	Poema	Noord-Amerika	Roodbuikpiranha	Zuid-Amerika	0	0	0	0	0	0	0	0	0	0	0	0	0	0	0
707	5	2	4	1	0	0	0	0	0	0	0	0	0	0	0	0	0	0	0	0	0	0	0	0	0	0	0	0	0	0	0	0	0	0	0	0	0	0	0	0	0	0	0	0	0	0	0	0	0
708	4	1	3	0	0	0	0	0	0	0	0	0	0	0	0	0	0	0	0	0	0	0	0	0	0	0	0	0	0	0	0	0	0	0	0	0	0	0	0	0	0	0	0	0	0	0	0	0	0
709	2	2	3	1	Bizon	Zuid-Amerika	Kardinaaltetra	Azië	Luipaard	Afrika	Indri	Australië	Tijgersalamander	Europa	Zwarte kaaiman	Noord-Amerika	Das	Europa	Goudvink	Europa	Emoe	Australië	Capibara	Australië	Zwartvoetpinguïn	Antarctica	Grijze marmot	Australië	Secretarisvogel	Afrika	Goudkat	Afrika	Roodbuikpiranha	Zuid-Amerika	Stokstaartje	Savanne	Springbok	Hooggebergte	Goudhaantje	Grasland	Okapi	Savanne	Damhert	Loofbos	Kruisbek	Mangrovebos	Alpenmarmot	Hooggebergte	Rode eekhoorn
710	4	1	4	0	0	0	0	0	0	0	0	0	0	0	0	0	0	0	0	0	0	0	0	0	0	0	0	0	0	0	0	0	0	0	Stokstaartje	Savanne	Gems	Hooggebergte	Gele kwikstaart	Rietland	Okapi	Savanne	Damhert	Loofbos	Kruisbek	Naaldbos	Alpenmarmot	Hooggebergte	Rode eekhoorn
711	1	2	4	1	Bizon	Noord-Amerika	Kersenbuikcichlide	Zuid-Amerika	Luipaard	Afrika	Withandgibbon	Azië	Luipaardgekko	Azië	Mississippialligator	Noord-Amerika	Das	Europa	Goudvink	Europa	Struisvogel	Australië	Capibara	Australië	Zwartvoetpinguïn	Afrika	Wombat	Noord-Amerika	Kuifseriema	Australië	Poema	Noord-Amerika	Roodbuikpiranha	Australië	0	0	0	0	0	0	0	0	0	0	0	0	0	0	0
712	3	2	4	0	0	0	0	0	0	0	0	0	0	0	0	0	0	0	0	0	0	0	0	0	0	0	0	0	0	0	0	0	0	0	Stokstaartje	Savanne	Oribi	Poolgebied	Goudhaantje	Rietland	Okapi	Regenwoud	Rendier	Poolgebied	Schaarbek	Mangrovebos	Alpenmarmot	Gemengd bos (loof- en naaldbomen)	Rode eekhoorn
713	4	1	4	0	Bizon	Noord-Amerika	Kardinaaltetra	Australië	Luipaard	Afrika	Doodshoofdaapje	Azië	Vuursalamander	Europa	Zwarte kaaiman	Zuid-Amerika	Das	Europa	Goudvink	Europa	Emoe	Australië	Capibara	Zuid-Amerika	Zwartvoetpinguïn	Antarctica	Wombat	Australië	Secretarisvogel	Zuid-Amerika	Poema	Afrika	Roodbuikpiranha	Zuid-Amerika	0	0	0	0	0	0	0	0	0	0	0	0	0	0	0
714	3	1	4	0	0	0	0	0	0	0	0	0	0	0	0	0	0	0	0	0	0	0	0	0	0	0	0	0	0	0	0	0	0	0	0	0	0	0	0	0	0	0	0	0	0	0	0	0	0
715	3	2	4	0	Bizon	Noord-Amerika	Neonjuffer	Zuid-Amerika	Luipaard	Afrika	Withandgibbon	Azië	Luipaardgekko	Azië	Mississippialligator	Noord-Amerika	Das	Europa	Dennensijs	Europa	Emoe	Australië	Capibara	Australië	Adeliepinguïn	Antarctica	Wombat	Australië	Secretarisvogel	Azië	Poema	Noord-Amerika	Roodbuikpiranha	Zuid-Amerika	0	0	0	0	0	0	0	0	0	0	0	0	0	0	0
716	2	2	4	0	0	0	0	0	0	0	0	0	0	0	0	0	0	0	0	0	0	0	0	0	0	0	0	0	0	0	0	0	0	0	Stokstaartje	Savanne	Gems	Hooggebergte	Gele kwikstaart	Grasland	Okapi	Savanne	Sitkahert	Poolgebied	Schaarvink	Naaldbos	Zwartstaartprairiehond	Hooggebergte	Rode eekhoorn
717	3	1	4	1	Bizon	Noord-Amerika	Kersenbuikcichlide	Afrika	Jaguar	Azië	Withandgibbon	Azië	Vuursalamander	Europa	Mississippialligator	Noord-Amerika	Das	Europa	Goudvink	Australië	Nandoe	Australië	Capibara	Zuid-Amerika	Marmeralk	Antarctica	Wombat	Australië	Secretarisvogel	Afrika	Poema	Noord-Amerika	Roodbuikpiranha	Zuid-Amerika	0	0	0	0	0	0	0	0	0	0	0	0	0	0	0
718	4	2	4	0	Bizon	Noord-Amerika	Kardinaaltetra	Zuid-Amerika	Luipaard	Afrika	Withandgibbon	Azië	Tijgersalamander	Azië	Zwarte kaaiman	Azië	Das	Europa	Roze bergvink	Noord-Amerika	Emoe	Afrika	Capibara	Zuid-Amerika	Zwartvoetpinguïn	Antarctica	Wombat	Australië	Secretarisvogel	Zuid-Amerika	Poema	Noord-Amerika	Roodbuikpiranha	Zuid-Amerika	0	0	0	0	0	0	0	0	0	0	0	0	0	0	0
719	1	1	4	1	0	0	0	0	0	0	0	0	0	0	0	0	0	0	0	0	0	0	0	0	0	0	0	0	0	0	0	0	0	0	0	0	0	0	0	0	0	0	0	0	0	0	0	0	0
720	2	2	4	0	Bizon	Noord-Amerika	Kardinaaltetra	Azië	Jaguar	Zuid-Amerika	Withandgibbon	Azië	Vuursalamander	Europa	Mississippialligator	Noord-Amerika	Das	Europa	Roze bergvink	Europa	Emoe	Australië	Capibara	Zuid-Amerika	Zwartvoetpinguïn	Afrika	Wombat	Australië	Secretarisvogel	Afrika	Poema	Noord-Amerika	Roodbuikpiranha	Zuid-Amerika	Stokstaartje	Savanne	Springbok	Hooggebergte	Goudhaantje	Rietland	Okapi	Regenwoud	Damhert	Loofbos	Kruisbek	Naaldbos	Alpenmarmot	Hooggebergte	Rode eekhoorn
721	3	2	4	0	Bizon	Noord-Amerika	Kardinaaltetra	Zuid-Amerika	Jaguar	Zuid-Amerika	Withandgibbon	Azië	Tijgersalamander	Europa	Mississippialligator	Noord-Amerika	Das	Europa	Roze bergvink	Europa	Emoe	Australië	Capibara	Zuid-Amerika	Adeliepinguïn	Afrika	Wombat	Australië	Secretarisvogel	Afrika	Poema	Noord-Amerika	Roodbuikpiranha	Zuid-Amerika	0	0	0	0	0	0	0	0	0	0	0	0	0	0	0
722	5	2	4	0	0	0	0	0	0	0	0	0	0	0	0	0	0	0	0	0	0	0	0	0	0	0	0	0	0	0	0	0	0	0	Stokstaartje	Savanne	Springbok	Savanne	Goudhaantje	Naaldbos	Okapi	Savanne	Damhert	Loofbos	Kruisbek	Naaldbos	Alpenmarmot	Hooggebergte	Rode eekhoorn
723	2	1	4	0	0	0	0	0	0	0	0	0	0	0	0	0	0	0	0	0	0	0	0	0	0	0	0	0	0	0	0	0	0	0	Stokstaartje	Savanne	Springbok	Hooggebergte	Winterkoning	Naaldbos	Okapi	Woestijn	Rendier	Poolgebied	Schaarvink	Mangrovebos	Alpenmarmot	Hooggebergte	Rode eekhoorn
724	4	2	4	0	0	0	0	0	0	0	0	0	0	0	0	0	0	0	0	0	0	0	0	0	0	0	0	0	0	0	0	0	0	0	Stokstaartje	Savanne	Gems	Hooggebergte	Goudhaantje	Naaldbos	Okapi	Savanne	Damhert	Loofbos	Kruisbek	Naaldbos	Alpenmarmot	Hooggebergte	Rode eekhoorn
725	2	2	2	0	0	0	0	0	0	0	0	0	0	0	0	0	0	0	0	0	0	0	0	0	0	0	0	0	0	0	0	0	0	0	Stokstaartje	Savanne	Springbok	Hooggebergte	Goudhaantje	Rietland	Okapi	Woestijn	Damhert	Loofbos	Kruisbek	Mangrovebos	Zwartstaartprairiehond	Grasland	Rode eekhoorn
726	1	1	4	0	0	0	0	0	0	0	0	0	0	0	0	0	0	0	0	0	0	0	0	0	0	0	0	0	0	0	0	0	0	0	Stokstaartje	Savanne	Springbok	Hooggebergte	Winterkoning	Grasland	Okapi	Savanne	Damhert	Naaldbos	Kruisbek	Grasland	Zwartstaartprairiehond	Gemengd bos (loof- en naaldbomen)	Rode eekhoorn
727	5	1	4	0	Bizon	Noord-Amerika	Neonjuffer	Australië	Jaguar	Zuid-Amerika	Withandgibbon	Azië	Vuursalamander	Europa	Zwarte kaaiman	Afrika	Das	Europa	Goudvink	Europa	Emoe	Afrika	Capibara	Zuid-Amerika	Adeliepinguïn	Antarctica	Wombat	Australië	Jufferkraan	Afrika	Poema	Noord-Amerika	Roodbuikpiranha	Zuid-Amerika	0	0	0	0	0	0	0	0	0	0	0	0	0	0	0
728	2	1	4	0	0	0	0	0	0	0	0	0	0	0	0	0	0	0	0	0	0	0	0	0	0	0	0	0	0	0	0	0	0	0	0	0	0	0	0	0	0	0	0	0	0	0	0	0	0
729	3	1	4	0	Bizon	Noord-Amerika	Neonjuffer	Azië	Luipaard	Afrika	Doodshoofdaapje	Afrika	Vuursalamander	Europa	Nijlkrokodil	Afrika	Wasbeer	Noord-Amerika	Goudvink	Europa	Nandoe	Afrika	Capibara	Zuid-Amerika	Adeliepinguïn	Antarctica	Wombat	Noord-Amerika	Kasuaris	Afrika	Poema	Noord-Amerika	Roodbuikpiranha	Zuid-Amerika	Stokstaartje	Savanne	Gems	Hooggebergte	Winterkoning	Grasland	Okapi	Regenwoud	Damhert	Loofbos	Schaarbek	Rietland	Zwartstaartprairiehond	Grasland	Rode eekhoorn
730	5	1	4	0	0	0	0	0	0	0	0	0	0	0	0	0	0	0	0	0	0	0	0	0	0	0	0	0	0	0	0	0	0	0	Stokstaartje	Savanne	Gems	Hooggebergte	Winterkoning	Naaldbos	Okapi	Regenwoud	Damhert	Loofbos	Kruisbek	Rietland	Alpenmarmot	Hooggebergte	Rode eekhoorn
731	6	2	3	0	0	0	0	0	0	0	0	0	0	0	0	0	0	0	0	0	0	0	0	0	0	0	0	0	0	0	0	0	0	0	0	0	0	0	0	0	0	0	0	0	0	0	0	0	0
732	6	2	4	0	0	0	0	0	0	0	0	0	0	0	0	0	0	0	0	0	0	0	0	0	0	0	0	0	0	0	0	0	0	0	Stokstaartje	Savanne	Gems	Hooggebergte	Goudhaantje	Naaldbos	Okapi	Regenwoud	Damhert	Loofbos	Kruisbek	Naaldbos	Alpenmarmot	Gemengd bos (loof- en naaldbomen)	Rode eekhoorn
733	4	2	4	0	Bizon	Noord-Amerika	Neonjuffer	Australië	Luipaard	Afrika	Doodshoofdaapje	Afrika	Vuursalamander	Azië	Zwarte kaaiman	Afrika	Stinkdier	Noord-Amerika	Roze bergvink	Europa	Emoe	Australië	Capibara	Zuid-Amerika	Zwartvoetpinguïn	Antarctica	Wombat	Australië	Secretarisvogel	Afrika	Goudkat	Afrika	Roodbuikpiranha	Australië	0	0	0	0	0	0	0	0	0	0	0	0	0	0	0
734	4	1	4	0	Bizon	Noord-Amerika	Kersenbuikcichlide	Zuid-Amerika	Jaguar	Zuid-Amerika	Bonobo	Azië	Vuursalamander	Azië	Mississippialligator	Noord-Amerika	Das	Europa	Roze bergvink	Europa	Emoe	Australië	Capibara	Zuid-Amerika	Zwartvoetpinguïn	Antarctica	Wombat	Australië	Secretarisvogel	Azië	Poema	Noord-Amerika	Roodbuikpiranha	Zuid-Amerika	Stokstaartje	Savanne	Gems	Hooggebergte	Kleine vliegenvanger	Rietland	Okapi	Regenwoud	Damhert	Loofbos	Kruisbek	Mangrovebos	Alpenmarmot	Hooggebergte	Rode eekhoorn
735	4	1	4	1	Bizon	Noord-Amerika	Neonjuffer	Australië	Luipaard	Zuid-Amerika	Indri	Azië	Luipaardgekko	Europa	Zwarte kaaiman	Zuid-Amerika	Wasbeer	Noord-Amerika	Goudvink	Europa	Emoe	Australië	Capibara	Zuid-Amerika	Zwartvoetpinguïn	Antarctica	Wombat	Australië	Secretarisvogel	Afrika	Poema	Afrika	Vuurkeelcichlide	Afrika	0	0	0	0	0	0	0	0	0	0	0	0	0	0	0
736	3	1	3	0	0	0	0	0	0	0	0	0	0	0	0	0	0	0	0	0	0	0	0	0	0	0	0	0	0	0	0	0	0	0	Stokstaartje	Savanne	Springbok	Hooggebergte	Gele kwikstaart	Rietland	Okapi	Savanne	Damhert	Naaldbos	Schaarbek	Mangrovebos	Alpenmarmot	Hooggebergte	Rode eekhoorn
737	4	1	4	0	0	0	0	0	0	0	0	0	0	0	0	0	0	0	0	0	0	0	0	0	0	0	0	0	0	0	0	0	0	0	Stokstaartje	Savanne	Springbok	Hooggebergte	Goudhaantje	Naaldbos	Okapi	Regenwoud	Damhert	Loofbos	Kruisbek	Rietland	Alpenmarmot	Hooggebergte	Rode eekhoorn
738	4	1	4	0	0	0	0	0	0	0	0	0	0	0	0	0	0	0	0	0	0	0	0	0	0	0	0	0	0	0	0	0	0	0	0	0	0	0	0	0	0	0	0	0	0	0	0	0	0
739	4	1	3	0	Bizon	Noord-Amerika	Neonjuffer	Zuid-Amerika	Luipaard	Azië	Withandgibbon	Azië	Tokeh	Australië	Zwarte kaaiman	Noord-Amerika	Das	Europa	Dennensijs	Europa	Moa	Azië	Capibara	Zuid-Amerika	Zwartvoetpinguïn	Afrika	Korenwolf	Zuid-Amerika	Secretarisvogel	Azië	Goudkat	Afrika	Roodbuikpiranha	Zuid-Amerika	Stokstaartje	Savanne	Moeflon	Savanne	Goudhaantje	Grasland	Okapi	Savanne	Damhert	Naaldbos	Kruisvink	Rietland	Alpenmarmot	Hooggebergte	Rode eekhoorn
740	2	1	4	0	0	0	0	0	0	0	0	0	0	0	0	0	0	0	0	0	0	0	0	0	0	0	0	0	0	0	0	0	0	0	Stokstaartje	Savanne	Gems	Hooggebergte	Gele kwikstaart	Rietland	Okapi	Regenwoud	Damhert	Loofbos	Schaarbek	Mangrovebos	Alpenmarmot	Gemengd bos (loof- en naaldbomen)	Rode eekhoorn
741	5	1	4	0	0	0	0	0	0	0	0	0	0	0	0	0	0	0	0	0	0	0	0	0	0	0	0	0	0	0	0	0	0	0	Stokstaartje	Savanne	Gems	Hooggebergte	Goudhaantje	Naaldbos	Okapi	Regenwoud	Sitkahert	Loofbos	Kruisbek	Naaldbos	Alpenmarmot	Hooggebergte	Rode eekhoorn
742	2	2	4	0	Bizon	Noord-Amerika	Kersenbuikcichlide	Zuid-Amerika	Luipaard	Azië	Withandgibbon	Zuid-Amerika	Vuursalamander	Europa	Mississippialligator	Noord-Amerika	Das	Europa	Roze bergvink	Afrika	Emoe	Afrika	Capibara	Zuid-Amerika	Zwartvoetpinguïn	Afrika	Wombat	Australië	Kuifseriema	Afrika	Poema	Noord-Amerika	Roodbuikpiranha	Afrika	Stokstaartje	Savanne	Springbok	Hooggebergte	Winterkoning	Naaldbos	Okapi	Savanne	Damhert	Naaldbos	Kruisvink	Grasland	Zwartstaartprairiehond	Hooggebergte	Rode eekhoorn
743	2	2	4	1	Bizon	Noord-Amerika	Sherrybarbeel	Azië	Luipaard	Afrika	Withandgibbon	Afrika	Luipaardgekko	Europa	Mississippialligator	Noord-Amerika	Das	Europa	Goudvink	Europa	Emoe	Australië	Capibara	Australië	Adeliepinguïn	Antarctica	Wombat	Australië	Jufferkraan	Azië	Poema	Azië	Roodbuikpiranha	Zuid-Amerika	0	0	0	0	0	0	0	0	0	0	0	0	0	0	0
744	3	1	4	0	0	0	0	0	0	0	0	0	0	0	0	0	0	0	0	0	0	0	0	0	0	0	0	0	0	0	0	0	0	0	Stokstaartje	Savanne	Gems	Hooggebergte	Winterkoning	Rietland	Okapi	Savanne	Damhert	Loofbos	Kruisbek	Grasland	Alpenmarmot	Hooggebergte	Rode eekhoorn
745	3	2	4	0	0	0	0	0	0	0	0	0	0	0	0	0	0	0	0	0	0	0	0	0	0	0	0	0	0	0	0	0	0	0	0	0	0	0	0	0	0	0	0	0	0	0	0	0	0
746	4	1	4	0	Bizon	Noord-Amerika	Neonjuffer	Azië	Cheetah	Afrika	Doodshoofdaapje	Zuid-Amerika	Tijgersalamander	Europa	Zwarte kaaiman	Noord-Amerika	Das	Europa	Masker-agapornis	Afrika	Emoe	Zuid-Amerika	Pika	Australië	Zwartvoetpinguïn	Antarctica	Wombat	Noord-Amerika	Secretarisvogel	Azië	Goudkat	Azië	Roodbuikpiranha	Zuid-Amerika	Stokstaartje	Savanne	Oribi	Hooggebergte	Goudhaantje	Rietland	Okapi	Savanne	Sitkahert	Loofbos	Schaarvink	Grasland	Alpenmarmot	Hooggebergte	Harrisgrondeekhoorn
747	4	2	4	0	0	0	0	0	0	0	0	0	0	0	0	0	0	0	0	0	0	0	0	0	0	0	0	0	0	0	0	0	0	0	Stokstaartje	Savanne	Springbok	Hooggebergte	Goudhaantje	Rietland	Okapi	Savanne	Damhert	Loofbos	Kruisbek	Mangrovebos	Zwartstaartprairiehond	Hooggebergte	Rode eekhoorn
748	2	2	4	0	0	0	0	0	0	0	0	0	0	0	0	0	0	0	0	0	0	0	0	0	0	0	0	0	0	0	0	0	0	0	Stokstaartje	Savanne	Oribi	Hooggebergte	Gele kwikstaart	Rietland	Okapi	Savanne	Damhert	Naaldbos	Kruisbek	Mangrovebos	Zwartstaartprairiehond	Hooggebergte	Rode eekhoorn
749	99	99	4	0	Bizon	Afrika	Kardinaaltetra	Australië	Luipaard	Azië	Bonobo	Zuid-Amerika	Tijgersalamander	Azië	Zwarte kaaiman	Zuid-Amerika	Opossum	Zuid-Amerika	Roze bergvink	Europa	Emoe	Afrika	Capibara	Zuid-Amerika	Zwartvoetpinguïn	Antarctica	Wombat	Noord-Amerika	Jufferkraan	Azië	Poema	Afrika	Roodbuikpiranha	Australië	0	0	0	0	0	0	0	0	0	0	0	0	0	0	0
750	2	1	4	0	Bizon	Afrika	Neonjuffer	Zuid-Amerika	Luipaard	Afrika	Withandgibbon	Azië	Tijgersalamander	Noord-Amerika	Nijlkrokodil	Afrika	Wasbeer	Europa	Masker-agapornis	Noord-Amerika	Moa	Australië	Capibara	Australië	Adeliepinguïn	Antarctica	Wombat	Australië	Secretarisvogel	Zuid-Amerika	Pardellynx	Azië	Roodbuikpiranha	Zuid-Amerika	0	0	0	0	0	0	0	0	0	0	0	0	0	0	0
751	6	1	4	0	0	0	0	0	0	0	0	0	0	0	0	0	0	0	0	0	0	0	0	0	0	0	0	0	0	0	0	0	0	0	Stokstaartje	Savanne	Springbok	Hooggebergte	Gele kwikstaart	Rietland	Okapi	Savanne	Damhert	Loofbos	Schaarbek	Naaldbos	Alpenmarmot	Hooggebergte	Rode eekhoorn
752	2	2	4	1	Kafferbuffel	Afrika	Neonjuffer	Azië	Luipaard	Afrika	Indri	Zuid-Amerika	Luipaardgekko	Australië	Nijlkrokodil	Afrika	Opossum	Noord-Amerika	Goudvink	Europa	Emoe	Zuid-Amerika	Capibara	Australië	Adeliepinguïn	Antarctica	Wombat	Noord-Amerika	Secretarisvogel	Zuid-Amerika	Poema	Azië	Roodbuikpiranha	Zuid-Amerika	0	0	0	0	0	0	0	0	0	0	0	0	0	0	0
753	6	1	4	0	Bizon	Afrika	Kardinaaltetra	Zuid-Amerika	Luipaard	Afrika	Doodshoofdaapje	Zuid-Amerika	Vuursalamander	Azië	Zwarte kaaiman	Noord-Amerika	Opossum	Zuid-Amerika	Masker-agapornis	Australië	Emoe	Australië	Capibara	Zuid-Amerika	Zwartvoetpinguïn	Antarctica	Wombat	Australië	Secretarisvogel	Afrika	Goudkat	Azië	Roodbuikpiranha	Zuid-Amerika	0	0	0	0	0	0	0	0	0	0	0	0	0	0	0
754	1	1	3	0	Bizon	Noord-Amerika	Neonjuffer	Azië	Luipaard	Afrika	Doodshoofdaapje	Azië	Tijgersalamander	Australië	Zwarte kaaiman	Zuid-Amerika	Das	Europa	Roze bergvink	Europa	Struisvogel	Australië	Capibara	Australië	Adeliepinguïn	Antarctica	Wombat	Australië	Kuifseriema	Australië	Goudkat	Afrika	Roodbuikpiranha	Afrika	0	0	0	0	0	0	0	0	0	0	0	0	0	0	0
755	6	1	4	0	0	0	0	0	0	0	0	0	0	0	0	0	0	0	0	0	0	0	0	0	0	0	0	0	0	0	0	0	0	0	Stokstaartje	Savanne	Oribi	Savanne	Goudhaantje	Rietland	Okapi	Regenwoud	Sitkahert	Loofbos	Kruisvink	Mangrovebos	Zwartstaartprairiehond	Grasland	Rode eekhoorn
756	1	1	3	0	0	0	0	0	0	0	0	0	0	0	0	0	0	0	0	0	0	0	0	0	0	0	0	0	0	0	0	0	0	0	Stokstaartje	Savanne	Springbok	Hooggebergte	Gele kwikstaart	Mangrovebos	Okapi	Savanne	Sitkahert	Loofbos	Schaarvink	Rietland	Zwartstaartprairiehond	Grasland	Rode eekhoorn
757	3	2	4	0	Bizon	Afrika	Neonjuffer	Zuid-Amerika	Luipaard	Zuid-Amerika	Indri	Azië	Tijgersalamander	Azië	Nijlkrokodil	Afrika	Das	Europa	Roze bergvink	Europa	Emoe	Afrika	Capibara	Zuid-Amerika	Zwartvoetpinguïn	Antarctica	Wombat	Australië	Secretarisvogel	Afrika	Poema	Noord-Amerika	Roodbuikpiranha	Zuid-Amerika	Stokstaartje	Savanne	Oribi	Hooggebergte	Goudhaantje	Rietland	Okapi	Regenwoud	Damhert	Loofbos	Schaarvink	Mangrovebos	Zwartstaartprairiehond	Hooggebergte	Rode eekhoorn
758	4	2	4	0	Bizon	Noord-Amerika	Neonjuffer	Azië	Luipaard	Azië	Withandgibbon	Afrika	Luipaardgekko	Azië	Zwarte kaaiman	Zuid-Amerika	Das	Europa	Dennensijs	Europa	Emoe	Afrika	Capibara	Zuid-Amerika	Zwartvoetpinguïn	Antarctica	Wombat	Australië	Jufferkraan	Afrika	Poema	Noord-Amerika	Rode acara	Zuid-Amerika	Stokstaartje	Savanne	Gems	Hooggebergte	Goudhaantje	Rietland	Okapi	Savanne	Damhert	Poolgebied	Kruisbek	Grasland	Zwartstaartprairiehond	Gemengd bos (loof- en naaldbomen)	Rode eekhoorn
759	2	1	4	0	0	0	0	0	0	0	0	0	0	0	0	0	0	0	0	0	0	0	0	0	0	0	0	0	0	0	0	0	0	0	0	0	0	0	0	0	0	0	0	0	0	0	0	0	0
760	2	2	4	0	0	0	0	0	0	0	0	0	0	0	0	0	0	0	0	0	0	0	0	0	0	0	0	0	0	0	0	0	0	0	0	0	0	0	0	0	0	0	0	0	0	0	0	0	0
761	6	2	4	0	0	0	0	0	0	0	0	0	0	0	0	0	0	0	0	0	0	0	0	0	0	0	0	0	0	0	0	0	0	0	Stokstaartje	Regenwoud	Springbok	Hooggebergte	Gele kwikstaart	Rietland	Okapi	Savanne	Damhert	Loofbos	Kruisbek	Grasland	Alpenmarmot	Hooggebergte	Harrisgrondeekhoorn
762	2	1	4	0	0	0	0	0	0	0	0	0	0	0	0	0	0	0	0	0	0	0	0	0	0	0	0	0	0	0	0	0	0	0	Stokstaartje	Savanne	Gems	Hooggebergte	Kleine vliegenvanger	Rietland	Okapi	Savanne	Rendier	Naaldbos	Schaarbek	Naaldbos	Boslemming	Gemengd bos (loof- en naaldbomen)	Rode eekhoorn
763	2	1	4	0	0	0	0	0	0	0	0	0	0	0	0	0	0	0	0	0	0	0	0	0	0	0	0	0	0	0	0	0	0	0	Stokstaartje	Savanne	Springbok	Hooggebergte	Winterkoning	Naaldbos	Okapi	Savanne	Damhert	Loofbos	Schaarbek	Rietland	Zwartstaartprairiehond	Grasland	Rode eekhoorn
764	1	2	4	0	Bizon	Afrika	Kardinaaltetra	Azië	Cheetah	Afrika	Withandgibbon	Afrika	Tijgersalamander	Noord-Amerika	Nijlkrokodil	Zuid-Amerika	Wasbeer	Europa	Roze bergvink	Australië	Moa	Afrika	Muskusrat	Zuid-Amerika	Marmeralk	Antarctica	Degoe	Australië	Jufferkraan	Azië	Pardellynx	Noord-Amerika	Rode acara	Australië	0	0	0	0	0	0	0	0	0	0	0	0	0	0	0
765	5	1	4	0	Bizon	Noord-Amerika	Kersenbuikcichlide	Azië	Cheetah	Afrika	Withandgibbon	Afrika	Tijgersalamander	Azië	Mississippialligator	Noord-Amerika	Das	Europa	Roze bergvink	Europa	Struisvogel	Australië	Capibara	Zuid-Amerika	Zwartvoetpinguïn	Antarctica	Grijze marmot	Europa	Kuifseriema	Afrika	Goudkat	Afrika	Roodbuikpiranha	Zuid-Amerika	0	0	0	0	0	0	0	0	0	0	0	0	0	0	0
766	1	1	4	0	Bizon	Noord-Amerika	Neonjuffer	Zuid-Amerika	Jaguar	Zuid-Amerika	Doodshoofdaapje	Azië	Vuursalamander	Azië	Mississippialligator	Noord-Amerika	Stinkdier	Noord-Amerika	Roze bergvink	Australië	Nandoe	Australië	Capibara	Australië	Zwartvoetpinguïn	Antarctica	Wombat	Australië	Kuifseriema	Australië	Poema	Noord-Amerika	Roodbuikpiranha	Zuid-Amerika	Stokstaartje	Savanne	Oribi	Hooggebergte	Winterkoning	Grasland	Quagga	Savanne	Damhert	Naaldbos	Kruisbek	Mangrovebos	Noord-Afrikaanse goendi	Grasland	Rode eekhoorn
767	2	1	4	0	Jak	Azië	Neonjuffer	Azië	Luipaard	Afrika	Withandgibbon	Afrika	Vuursalamander	Europa	Mississippialligator	Noord-Amerika	Das	Europa	Roze bergvink	Australië	Emoe	Australië	Capibara	Australië	Adeliepinguïn	Antarctica	Wombat	Australië	Secretarisvogel	Afrika	Goudkat	Afrika	Roodbuikpiranha	Zuid-Amerika	0	0	0	0	0	0	0	0	0	0	0	0	0	0	0
768	6	1	4	0	Bizon	Noord-Amerika	Kardinaaltetra	Zuid-Amerika	Jaguar	Zuid-Amerika	Withandgibbon	Azië	Vuursalamander	Europa	Nijlkrokodil	Afrika	Das	Europa	Goudvink	Europa	Emoe	Australië	Capibara	Zuid-Amerika	Zwartvoetpinguïn	Antarctica	Wombat	Australië	Secretarisvogel	Afrika	Poema	Noord-Amerika	Roodbuikpiranha	Zuid-Amerika	Stokstaartje	Savanne	Gems	Hooggebergte	Goudhaantje	Naaldbos	Okapi	Regenwoud	Sitkahert	Loofbos	Kruisbek	Naaldbos	Alpenmarmot	Hooggebergte	Rode eekhoorn
769	99	99	4	0	Bizon	Afrika	Neonjuffer	Azië	Luipaard	Afrika	Withandgibbon	Azië	Vuursalamander	Europa	Zwarte kaaiman	Zuid-Amerika	Das	Europa	Roze bergvink	Europa	Emoe	Australië	Capibara	Europa	Adeliepinguïn	Antarctica	Wombat	Europa	Secretarisvogel	Afrika	Poema	Afrika	Roodbuikpiranha	Zuid-Amerika	Stokstaartje	Savanne	Springbok	Hooggebergte	Goudhaantje	Mangrovebos	Okapi	Savanne	Damhert	Loofbos	Kruisbek	Grasland	Alpenmarmot	Hooggebergte	Harrisgrondeekhoorn
770	5	1	4	0	Bizon	Noord-Amerika	Kardinaaltetra	Zuid-Amerika	Jaguar	Zuid-Amerika	Withandgibbon	Azië	Tijgersalamander	Azië	Mississippialligator	Noord-Amerika	Das	Europa	Goudvink	Europa	Emoe	Afrika	Capibara	Zuid-Amerika	Zwartvoetpinguïn	Afrika	Wombat	Australië	Secretarisvogel	Afrika	Poema	Noord-Amerika	Roodbuikpiranha	Zuid-Amerika	Stokstaartje	Savanne	Gems	Hooggebergte	Goudhaantje	Rietland	Okapi	Savanne	Sitkahert	Naaldbos	Schaarbek	Naaldbos	Zwartstaartprairiehond	Grasland	Suikereekhoorn
771	3	2	4	0	Bizon	Noord-Amerika	Neonjuffer	Zuid-Amerika	Cheetah	Azië	Withandgibbon	Azië	Vuursalamander	Australië	Nijlkrokodil	Afrika	Das	Europa	Roze bergvink	Noord-Amerika	Nandoe	Afrika	Capibara	Australië	Zwartvoetpinguïn	Noord-Amerika	Wombat	Europa	Secretarisvogel	Azië	Poema	Noord-Amerika	Roodbuikpiranha	Zuid-Amerika	Stokstaartje	Savanne	Gems	Hooggebergte	Gele kwikstaart	Grasland	Okapi	Savanne	Damhert	Loofbos	Kruisbek	Naaldbos	Alpenmarmot	Hooggebergte	Rode eekhoorn
772	1	2	4	0	0	0	0	0	0	0	0	0	0	0	0	0	0	0	0	0	0	0	0	0	0	0	0	0	0	0	0	0	0	0	Stokstaartje	Savanne	Springbok	Hooggebergte	Goudhaantje	Grasland	Oryx	Naaldbos	Damhert	Naaldbos	Kruisbek	Grasland	Zwartstaartprairiehond	Hooggebergte	Suikereekhoorn
773	3	1	4	0	Bizon	Noord-Amerika	Neonjuffer	Azië	Luipaard	Afrika	Doodshoofdaapje	Azië	Vuursalamander	Australië	Nijlkrokodil	Afrika	Opossum	Australië	Roze bergvink	Europa	Nandoe	Afrika	Capibara	Zuid-Amerika	Zwartvoetpinguïn	Antarctica	Wombat	Australië	Secretarisvogel	Zuid-Amerika	Goudkat	Noord-Amerika	Rode acara	Zuid-Amerika	0	0	0	0	0	0	0	0	0	0	0	0	0	0	0
774	4	2	4	0	0	0	0	0	0	0	0	0	0	0	0	0	0	0	0	0	0	0	0	0	0	0	0	0	0	0	0	0	0	0	Stokstaartje	Savanne	Springbok	Hooggebergte	Gele kwikstaart	Grasland	Okapi	Savanne	Damhert	Loofbos	Schaarbek	Rietland	Alpenmarmot	Hooggebergte	Rode eekhoorn
775	4	2	3	0	Bizon	Noord-Amerika	Kardinaaltetra	Zuid-Amerika	Luipaard	Azië	Withandgibbon	Zuid-Amerika	Tijgersalamander	Europa	Nijlkrokodil	Afrika	Das	Europa	Goudvink	Europa	Emoe	Australië	Capibara	Zuid-Amerika	Zwartvoetpinguïn	Antarctica	Wombat	Australië	Secretarisvogel	Afrika	Poema	Noord-Amerika	Roodbuikpiranha	Zuid-Amerika	0	0	0	0	0	0	0	0	0	0	0	0	0	0	0
776	2	1	4	0	0	0	0	0	0	0	0	0	0	0	0	0	0	0	0	0	0	0	0	0	0	0	0	0	0	0	0	0	0	0	Stokstaartje	Savanne	Springbok	Hooggebergte	Winterkoning	Naaldbos	Okapi	Savanne	Rendier	Loofbos	Kruisbek	Grasland	Zwartstaartprairiehond	Gemengd bos (loof- en naaldbomen)	Rode eekhoorn
777	5	1	4	0	0	0	0	0	0	0	0	0	0	0	0	0	0	0	0	0	0	0	0	0	0	0	0	0	0	0	0	0	0	0	0	0	0	0	0	0	0	0	0	0	0	0	0	0	0
778	3	2	3	0	Bizon	Noord-Amerika	Neonjuffer	Australië	Jaguar	Afrika	Withandgibbon	Azië	Tijgersalamander	Australië	Zwarte kaaiman	Afrika	Das	Europa	Goudvink	Europa	Emoe	Afrika	Capibara	Zuid-Amerika	Adeliepinguïn	Antarctica	Wombat	Australië	Secretarisvogel	Afrika	Poema	Noord-Amerika	Rode koraalduivel	Afrika	0	0	0	0	0	0	0	0	0	0	0	0	0	0	0
779	2	1	4	0	0	0	0	0	0	0	0	0	0	0	0	0	0	0	0	0	0	0	0	0	0	0	0	0	0	0	0	0	0	0	Stokstaartje	Savanne	Gems	Hooggebergte	Winterkoning	Naaldbos	Okapi	Savanne	Damhert	Loofbos	Schaarvink	Naaldbos	Zwartstaartprairiehond	Gemengd bos (loof- en naaldbomen)	Rode eekhoorn
780	4	1	3	0	0	0	0	0	0	0	0	0	0	0	0	0	0	0	0	0	0	0	0	0	0	0	0	0	0	0	0	0	0	0	Stokstaartje	Savanne	Springbok	Savanne	Goudhaantje	Rietland	Okapi	Regenwoud	Damhert	Loofbos	Kruisbek	Naaldbos	Zwartstaartprairiehond	Hooggebergte	Rode eekhoorn
781	3	1	4	0	Bizon	Noord-Amerika	Sherrybarbeel	Zuid-Amerika	Jaguar	Azië	Withandgibbon	Azië	Vuursalamander	Europa	Mississippialligator	Noord-Amerika	Das	Europa	Goudvink	Australië	Emoe	Australië	Capibara	Australië	Zwartvoetpinguïn	Antarctica	Wombat	Australië	Jufferkraan	Afrika	Goudkat	Azië	Roodbuikpiranha	Zuid-Amerika	0	0	0	0	0	0	0	0	0	0	0	0	0	0	0
782	2	2	4	0	Bizon	Afrika	Neonjuffer	Australië	Luipaard	Afrika	Withandgibbon	Australië	Vuursalamander	Europa	Nijlkrokodil	Afrika	Das	Europa	Roze bergvink	Europa	Struisvogel	Afrika	Muskusrat	Zuid-Amerika	Zwartvoetpinguïn	Antarctica	Grijze marmot	Australië	Kuifseriema	Australië	Poema	Azië	Roodbuikpiranha	Australië	0	0	0	0	0	0	0	0	0	0	0	0	0	0	0
783	1	1	4	0	0	0	0	0	0	0	0	0	0	0	0	0	0	0	0	0	0	0	0	0	0	0	0	0	0	0	0	0	0	0	Stokstaartje	Savanne	Springbok	Hooggebergte	Goudhaantje	Grasland	Okapi	Savanne	Damhert	Loofbos	Kruisbek	Naaldbos	Boslemming	Gemengd bos (loof- en naaldbomen)	Rode eekhoorn
784	3	2	4	99	0	0	0	0	0	0	0	0	0	0	0	0	0	0	0	0	0	0	0	0	0	0	0	0	0	0	0	0	0	0	Stokstaartje	Savanne	Gems	Savanne	Goudhaantje	Grasland	Okapi	Savanne	Damhert	Loofbos	Kruisbek	Naaldbos	Alpenmarmot	Gemengd bos (loof- en naaldbomen)	Rode eekhoorn
785	3	2	4	0	Bizon	Noord-Amerika	Kardinaaltetra	Azië	Luipaard	Afrika	Withandgibbon	Azië	Vuursalamander	Europa	Zwarte kaaiman	Zuid-Amerika	Das	Europa	Goudvink	Europa	Emoe	Afrika	Capibara	Zuid-Amerika	Zwartvoetpinguïn	Afrika	Wombat	Australië	Secretarisvogel	Azië	Goudkat	Azië	Roodbuikpiranha	Zuid-Amerika	Stokstaartje	Savanne	Springbok	Hooggebergte	Gele kwikstaart	Grasland	Okapi	Savanne	Sitkahert	Loofbos	Schaarbek	Mangrovebos	Zwartstaartprairiehond	Gemengd bos (loof- en naaldbomen)	Rode eekhoorn
786	99	99	3	99	Bizon	Noord-Amerika	Neonjuffer	Zuid-Amerika	Cheetah	Afrika	Withandgibbon	Azië	Vuursalamander	Azië	Nijlkrokodil	Afrika	Wasbeer	Europa	Roze bergvink	Afrika	Emoe	Australië	Capibara	Noord-Amerika	Zwartvoetpinguïn	Antarctica	Grijze marmot	Zuid-Amerika	Jufferkraan	Afrika	Pardellynx	Afrika	Roodbuikpiranha	Zuid-Amerika	0	0	0	0	0	0	0	0	0	0	0	0	0	0	0
787	3	2	4	1	0	0	0	0	0	0	0	0	0	0	0	0	0	0	0	0	0	0	0	0	0	0	0	0	0	0	0	0	0	0	0	0	0	0	0	0	0	0	0	0	0	0	0	0	0
788	4	1	4	0	0	0	0	0	0	0	0	0	0	0	0	0	0	0	0	0	0	0	0	0	0	0	0	0	0	0	0	0	0	0	Stokstaartje	Savanne	Moeflon	Hooggebergte	Kleine vliegenvanger	Rietland	Okapi	Savanne	Sitkahert	Naaldbos	Kruisbek	Naaldbos	Zwartstaartprairiehond	Grasland	Rode eekhoorn
789	1	1	3	0	Jak	Azië	Kersenbuikcichlide	Australië	Luipaard	Azië	Doodshoofdaapje	Azië	Tijgersalamander	Azië	Nijlkrokodil	Afrika	Wasbeer	Noord-Amerika	Dennensijs	Europa	Emoe	Australië	Capibara	Zuid-Amerika	Zwartvoetpinguïn	Noord-Amerika	Wombat	Australië	Secretarisvogel	Afrika	Poema	Azië	Roodbuikpiranha	Zuid-Amerika	Stokstaartje	Savanne	Gems	Hooggebergte	Winterkoning	Grasland	Okapi	Savanne	Rendier	Loofbos	Schaarbek	Mangrovebos	Alpenmarmot	Gemengd bos (loof- en naaldbomen)	Rode eekhoorn
790	3	3	4	0	0	0	0	0	0	0	0	0	0	0	0	0	0	0	0	0	0	0	0	0	0	0	0	0	0	0	0	0	0	0	0	0	0	0	0	0	0	0	0	0	0	0	0	0	0
791	5	2	4	0	0	0	0	0	0	0	0	0	0	0	0	0	0	0	0	0	0	0	0	0	0	0	0	0	0	0	0	0	0	0	0	0	0	0	0	0	0	0	0	0	0	0	0	0	0
792	2	1	4	0	Bizon	Noord-Amerika	Kardinaaltetra	Zuid-Amerika	Luipaard	Azië	Withandgibbon	Afrika	Luipaardgekko	Australië	Zwarte kaaiman	Noord-Amerika	Das	Europa	Roze bergvink	Australië	Emoe	Australië	Capibara	Zuid-Amerika	Zwartvoetpinguïn	Antarctica	Wombat	Zuid-Amerika	Secretarisvogel	Azië	Goudkat	Afrika	Roodbuikpiranha	Zuid-Amerika	Stokstaartje	Savanne	Oribi	Hooggebergte	Gele kwikstaart	Rietland	Oryx	Savanne	Damhert	Naaldbos	Schaarvink	Mangrovebos	Alpenmarmot	Hooggebergte	Rode eekhoorn
793	4	2	4	0	Bizon	Noord-Amerika	Neonjuffer	Australië	Luipaard	Afrika	Doodshoofdaapje	Azië	Luipaardgekko	Azië	Zwarte kaaiman	Afrika	Das	Europa	Goudvink	Europa	Emoe	Australië	Capibara	Australië	Zwartvoetpinguïn	Afrika	Wombat	Noord-Amerika	Secretarisvogel	Zuid-Amerika	Poema	Noord-Amerika	Roodbuikpiranha	Zuid-Amerika	Stokstaartje	Savanne	Gems	Hooggebergte	Gele kwikstaart	Naaldbos	Okapi	Savanne	Damhert	Loofbos	Schaarbek	Mangrovebos	Alpenmarmot	Hooggebergte	Rode eekhoorn
794	4	1	3	0	Bizon	Noord-Amerika	Neonjuffer	Azië	Jaguar	Azië	Withandgibbon	Afrika	Luipaardgekko	Azië	Zwarte kaaiman	Azië	Das	Europa	Roze bergvink	Europa	Moa	Zuid-Amerika	Capibara	Zuid-Amerika	Zwartvoetpinguïn	Antarctica	Wombat	Australië	Secretarisvogel	Zuid-Amerika	Poema	Noord-Amerika	Roodbuikpiranha	Zuid-Amerika	0	0	0	0	0	0	0	0	0	0	0	0	0	0	0
795	3	2	3	0	0	0	0	0	0	0	0	0	0	0	0	0	0	0	0	0	0	0	0	0	0	0	0	0	0	0	0	0	0	0	Stokstaartje	Savanne	Gems	Hooggebergte	Gele kwikstaart	Rietland	Okapi	Savanne	Sitkahert	Loofbos	Kruisbek	Mangrovebos	Zwartstaartprairiehond	Grasland	Rode eekhoorn
796	2	2	4	0	0	0	0	0	0	0	0	0	0	0	0	0	0	0	0	0	0	0	0	0	0	0	0	0	0	0	0	0	0	0	0	0	0	0	0	0	0	0	0	0	0	0	0	0	0
797	2	2	4	0	Bizon	Noord-Amerika	Kardinaaltetra	Azië	Luipaard	Azië	Withandgibbon	Azië	Tokeh	Noord-Amerika	Zwarte kaaiman	Afrika	Das	Noord-Amerika	Goudvink	Noord-Amerika	Emoe	Australië	Capibara	Australië	Adeliepinguïn	Afrika	Wombat	Australië	Secretarisvogel	Azië	Poema	Azië	Roodbuikpiranha	Zuid-Amerika	0	0	0	0	0	0	0	0	0	0	0	0	0	0	0
798	2	1	4	0	Bizon	Afrika	Kardinaaltetra	Zuid-Amerika	Cheetah	Azië	Doodshoofdaapje	Azië	Luipaardgekko	Noord-Amerika	Mississippialligator	Noord-Amerika	Das	Europa	Roze bergvink	Noord-Amerika	Nandoe	Australië	Muskusrat	Zuid-Amerika	Adeliepinguïn	Antarctica	Korenwolf	Europa	Secretarisvogel	Zuid-Amerika	Pardellynx	Noord-Amerika	Vuurkeelcichlide	Australië	Stokstaartje	Savanne	Springbok	Hooggebergte	Gele kwikstaart	Mangrovebos	Okapi	Savanne	Rendier	Loofbos	Schaarbek	Naaldbos	Alpenmarmot	Hooggebergte	Rode eekhoorn
799	4	99	4	1	0	0	0	0	0	0	0	0	0	0	0	0	0	0	0	0	0	0	0	0	0	0	0	0	0	0	0	0	0	0	0	0	0	0	0	0	0	0	0	0	0	0	0	0	0
800	4	2	4	0	0	0	0	0	0	0	0	0	0	0	0	0	0	0	0	0	0	0	0	0	0	0	0	0	0	0	0	0	0	0	Stokstaartje	Savanne	Gems	Hooggebergte	Goudhaantje	Naaldbos	Okapi	Savanne	Damhert	Loofbos	Kruisbek	Rietland	Alpenmarmot	Hooggebergte	Rode eekhoorn
801	99	99	1	0	0	0	0	0	0	0	0	0	0	0	0	0	0	0	0	0	0	0	0	0	0	0	0	0	0	0	0	0	0	0	Stokstaartje	Savanne	Gems	Hooggebergte	Winterkoning	Rietland	Okapi	Regenwoud	Rendier	Poolgebied	Kruisbek	Naaldbos	Alpenmarmot	Hooggebergte	Rode eekhoorn
802	5	2	4	0	Bizon	Noord-Amerika	Neonjuffer	Australië	Jaguar	Zuid-Amerika	Doodshoofdaapje	Afrika	Luipaardgekko	Azië	Nijlkrokodil	Azië	Stinkdier	Europa	Goudvink	Europa	Emoe	Afrika	Capibara	Zuid-Amerika	Zwartvoetpinguïn	Antarctica	Degoe	Australië	Kuifseriema	Azië	Poema	Noord-Amerika	Roodbuikpiranha	Zuid-Amerika	0	0	0	0	0	0	0	0	0	0	0	0	0	0	0
803	3	2	4	0	Jak	Afrika	Sherrybarbeel	Afrika	Luipaard	Afrika	Withandgibbon	Azië	Luipaardgekko	Australië	Zwarte kaaiman	Noord-Amerika	Stinkdier	Noord-Amerika	Goudvink	Australië	Emoe	Australië	Capibara	Zuid-Amerika	Adeliepinguïn	Antarctica	Wombat	Australië	Kuifseriema	Afrika	Goudkat	Noord-Amerika	Rode koraalduivel	Zuid-Amerika	0	0	0	0	0	0	0	0	0	0	0	0	0	0	0
804	5	2	2	0	Bizon	Noord-Amerika	Kersenbuikcichlide	Azië	Cheetah	Afrika	Withandgibbon	Azië	Tijgersalamander	Azië	Zwarte kaaiman	Afrika	Das	Europa	Roze bergvink	Europa	Emoe	Afrika	Reuzenkoeskoes	Zuid-Amerika	Zwartvoetpinguïn	Antarctica	Wombat	Australië	Kuifseriema	Afrika	Goudkat	Afrika	Roodbuikpiranha	Afrika	0	0	0	0	0	0	0	0	0	0	0	0	0	0	0
805	3	99	4	0	0	0	0	0	0	0	0	0	0	0	0	0	0	0	0	0	0	0	0	0	0	0	0	0	0	0	0	0	0	0	Stokstaartje	Savanne	Gems	Hooggebergte	Gele kwikstaart	Rietland	Okapi	Savanne	Rendier	Poolgebied	Schaarbek	Naaldbos	Alpenmarmot	Hooggebergte	Suikereekhoorn
806	2	2	4	0	Bizon	Zuid-Amerika	Neonjuffer	Azië	Luipaard	Afrika	Withandgibbon	Azië	Vuursalamander	Azië	Mississippialligator	Zuid-Amerika	Das	Europa	Roze bergvink	Europa	Emoe	Afrika	Capibara	Zuid-Amerika	Zwartvoetpinguïn	Antarctica	Wombat	Australië	Secretarisvogel	Australië	Poema	Azië	Roodbuikpiranha	Zuid-Amerika	0	0	0	0	0	0	0	0	0	0	0	0	0	0	0
807	3	2	4	0	0	0	0	0	0	0	0	0	0	0	0	0	0	0	0	0	0	0	0	0	0	0	0	0	0	0	0	0	0	0	Stokstaartje	Savanne	Springbok	Savanne	Goudhaantje	Grasland	Okapi	Savanne	Damhert	Loofbos	Kruisbek	Naaldbos	Alpenmarmot	Hooggebergte	Rode eekhoorn
808	5	2	4	0	Bizon	Noord-Amerika	Kardinaaltetra	Afrika	Luipaard	Azië	Withandgibbon	Azië	Tijgersalamander	Australië	Zwarte kaaiman	Noord-Amerika	Stinkdier	Noord-Amerika	Goudvink	Europa	Emoe	Afrika	Capibara	Zuid-Amerika	Marmeralk	Antarctica	Korenwolf	Europa	Kasuaris	Afrika	Nevelpanter	Afrika	Roodbuikpiranha	Zuid-Amerika	Stokstaartje	Savanne	Gems	Hooggebergte	Kleine vliegenvanger	Rietland	Okapi	Savanne	Rendier	Poolgebied	Kruisbek	Rietland	Alpenmarmot	Hooggebergte	Suikereekhoorn
809	4	2	4	99	Bizon	Noord-Amerika	Kersenbuikcichlide	Zuid-Amerika	Luipaard	Azië	Withandgibbon	Azië	Vuursalamander	Europa	Mississippialligator	Noord-Amerika	Das	Europa	Roze bergvink	Australië	Nandoe	Afrika	Capibara	Zuid-Amerika	Zwartvoetpinguïn	Antarctica	Wombat	Europa	Secretarisvogel	Afrika	Pardellynx	Azië	Roodbuikpiranha	Zuid-Amerika	Stokstaartje	Savanne	Gems	Hooggebergte	Goudhaantje	Rietland	Okapi	Savanne	Sitkahert	Loofbos	Kruisbek	Naaldbos	Alpenmarmot	Hooggebergte	Rode eekhoorn
810	4	2	4	0	0	0	0	0	0	0	0	0	0	0	0	0	0	0	0	0	0	0	0	0	0	0	0	0	0	0	0	0	0	0	0	0	0	0	0	0	0	0	0	0	0	0	0	0	0
811	4	2	4	0	0	0	0	0	0	0	0	0	0	0	0	0	0	0	0	0	0	0	0	0	0	0	0	0	0	0	0	0	0	0	0	0	0	0	0	0	0	0	0	0	0	0	0	0	0
812	4	1	4	0	Bizon	Noord-Amerika	Kardinaaltetra	Azië	Luipaard	Afrika	Withandgibbon	Azië	Vuursalamander	Noord-Amerika	Nijlkrokodil	Afrika	Das	Europa	Goudvink	Europa	Emoe	Zuid-Amerika	Capibara	Zuid-Amerika	Zwartvoetpinguïn	Antarctica	Wombat	Australië	Secretarisvogel	Afrika	Poema	Noord-Amerika	Roodbuikpiranha	Zuid-Amerika	Stokstaartje	Savanne	Gems	Hooggebergte	Goudhaantje	Rietland	Okapi	Savanne	Damhert	Loofbos	Kruisbek	Naaldbos	Alpenmarmot	Hooggebergte	Rode eekhoorn
813	2	2	3	0	0	0	0	0	0	0	0	0	0	0	0	0	0	0	0	0	0	0	0	0	0	0	0	0	0	0	0	0	0	0	Stokstaartje	Savanne	Moeflon	Savanne	Winterkoning	Grasland	Okapi	Savanne	Damhert	Loofbos	Schaarvink	Rietland	Zwartstaartprairiehond	Grasland	Rode eekhoorn
814	6	2	4	1	0	0	0	0	0	0	0	0	0	0	0	0	0	0	0	0	0	0	0	0	0	0	0	0	0	0	0	0	0	0	Stokstaartje	Savanne	Springbok	Savanne	Goudhaantje	Naaldbos	Okapi	Savanne	Damhert	Loofbos	Kruisbek	Naaldbos	Alpenmarmot	Hooggebergte	Rode eekhoorn
815	5	2	4	0	Bizon	Noord-Amerika	Neonjuffer	Azië	Luipaard	Afrika	Doodshoofdaapje	Afrika	Luipaardgekko	Azië	Mississippialligator	Zuid-Amerika	Das	Europa	Goudvink	Europa	Emoe	Australië	Capibara	Noord-Amerika	Zwartvoetpinguïn	Antarctica	Wombat	Australië	Jufferkraan	Afrika	Poema	Noord-Amerika	Roodbuikpiranha	Zuid-Amerika	0	0	0	0	0	0	0	0	0	0	0	0	0	0	0
816	5	1	3	1	0	0	0	0	0	0	0	0	0	0	0	0	0	0	0	0	0	0	0	0	0	0	0	0	0	0	0	0	0	0	0	0	0	0	0	0	0	0	0	0	0	0	0	0	0
817	2	2	4	1	Bizon	Noord-Amerika	Neonjuffer	Afrika	Luipaard	Azië	Withandgibbon	Azië	Vuursalamander	Europa	Nijlkrokodil	Afrika	Das	Europa	Goudvink	Europa	Emoe	Australië	Capibara	Zuid-Amerika	Marmeralk	Europa	Wombat	Australië	Secretarisvogel	Afrika	Poema	Noord-Amerika	Roodbuikpiranha	Zuid-Amerika	Stokstaartje	Savanne	Springbok	Hooggebergte	Goudhaantje	Naaldbos	Okapi	Regenwoud	Sitkahert	Loofbos	Kruisbek	Naaldbos	Alpenmarmot	Hooggebergte	Rode eekhoorn
818	4	2	4	0	Bizon	Noord-Amerika	Kardinaaltetra	Zuid-Amerika	Luipaard	Afrika	Withandgibbon	Azië	Vuursalamander	Europa	Mississippialligator	Noord-Amerika	Das	Europa	Goudvink	Europa	Emoe	Australië	Capibara	Australië	Zwartvoetpinguïn	Afrika	Wombat	Australië	Secretarisvogel	Afrika	Poema	Noord-Amerika	Roodbuikpiranha	Zuid-Amerika	0	0	0	0	0	0	0	0	0	0	0	0	0	0	0
819	2	2	4	0	Bizon	Noord-Amerika	Kardinaaltetra	Zuid-Amerika	Cheetah	Afrika	Withandgibbon	Azië	Luipaardgekko	Azië	Zwarte kaaiman	Afrika	Das	Europa	Goudvink	Europa	Emoe	Afrika	Capibara	Australië	Zwartvoetpinguïn	Antarctica	Wombat	Australië	Secretarisvogel	Zuid-Amerika	Poema	Noord-Amerika	Roodbuikpiranha	Zuid-Amerika	Stokstaartje	Savanne	Springbok	Hooggebergte	Goudhaantje	Rietland	Okapi	Savanne	Damhert	Loofbos	Kruisvink	Naaldbos	Alpenmarmot	Hooggebergte	Rode eekhoorn
820	6	2	4	0	Bizon	Zuid-Amerika	Neonjuffer	Azië	Luipaard	Afrika	Doodshoofdaapje	Zuid-Amerika	Luipaardgekko	Australië	Nijlkrokodil	Zuid-Amerika	Opossum	Noord-Amerika	Goudvink	Europa	Emoe	Afrika	Capibara	Australië	Zwartvoetpinguïn	Antarctica	Wombat	Australië	Secretarisvogel	Afrika	Poema	Afrika	Rode koraalduivel	Australië	Stokstaartje	Regenwoud	Gems	Hooggebergte	Gele kwikstaart	Rietland	Okapi	Savanne	Damhert	Loofbos	Schaarvink	Mangrovebos	Zwartstaartprairiehond	Grasland	Rode eekhoorn
821	5	1	4	0	0	0	0	0	0	0	0	0	0	0	0	0	0	0	0	0	0	0	0	0	0	0	0	0	0	0	0	0	0	0	Stokstaartje	Savanne	Gems	Hooggebergte	Gele kwikstaart	Rietland	Okapi	Savanne	Damhert	Loofbos	Kruisvink	Rietland	Alpenmarmot	Hooggebergte	Rode eekhoorn
822	3	1	4	1	Bizon	Noord-Amerika	Kersenbuikcichlide	Afrika	Luipaard	Afrika	Withandgibbon	Azië	Vuursalamander	Europa	Nijlkrokodil	Afrika	Das	Europa	Goudvink	Europa	Emoe	Australië	Capibara	Zuid-Amerika	Adeliepinguïn	Antarctica	Wombat	Australië	Secretarisvogel	Afrika	Poema	Noord-Amerika	Rode koraalduivel	Australië	Stokstaartje	Savanne	Moeflon	Hooggebergte	Gele kwikstaart	Rietland	Okapi	Woestijn	Damhert	Loofbos	Kruisbek	Naaldbos	Zwartstaartprairiehond	Grasland	Rode eekhoorn
823	4	99	4	0	0	0	0	0	0	0	0	0	0	0	0	0	0	0	0	0	0	0	0	0	0	0	0	0	0	0	0	0	0	0	0	0	0	0	0	0	0	0	0	0	0	0	0	0	0
824	2	1	4	0	0	0	0	0	0	0	0	0	0	0	0	0	0	0	0	0	0	0	0	0	0	0	0	0	0	0	0	0	0	0	0	0	0	0	0	0	0	0	0	0	0	0	0	0	0
825	2	2	4	0	Bizon	Zuid-Amerika	Neonjuffer	Azië	Luipaard	Azië	Withandgibbon	Zuid-Amerika	Vuursalamander	Europa	Nijlkrokodil	Afrika	Das	Europa	Goudvink	Europa	Emoe	Afrika	Capibara	Australië	Adeliepinguïn	Antarctica	Wombat	Australië	Secretarisvogel	Afrika	Poema	Noord-Amerika	Roodbuikpiranha	Australië	0	0	0	0	0	0	0	0	0	0	0	0	0	0	0
826	3	2	4	0	0	0	0	0	0	0	0	0	0	0	0	0	0	0	0	0	0	0	0	0	0	0	0	0	0	0	0	0	0	0	0	0	0	0	0	0	0	0	0	0	0	0	0	0	0
827	2	1	4	0	Bizon	Noord-Amerika	Kardinaaltetra	Zuid-Amerika	Jaguar	Zuid-Amerika	Doodshoofdaapje	Afrika	Vuursalamander	Europa	Zwarte kaaiman	Zuid-Amerika	Das	Europa	Roze bergvink	Europa	Emoe	Australië	Capibara	Zuid-Amerika	Adeliepinguïn	Antarctica	Wombat	Australië	Secretarisvogel	Afrika	Poema	Noord-Amerika	Roodbuikpiranha	Zuid-Amerika	0	0	0	0	0	0	0	0	0	0	0	0	0	0	0
828	3	2	4	0	Bizon	Noord-Amerika	Kersenbuikcichlide	Zuid-Amerika	Jaguar	Azië	Withandgibbon	Afrika	Tijgersalamander	Europa	Zwarte kaaiman	Noord-Amerika	Das	Europa	Dennensijs	Australië	Emoe	Afrika	Capibara	Zuid-Amerika	Zwartvoetpinguïn	Antarctica	Wombat	Australië	Secretarisvogel	Afrika	Pardellynx	Afrika	Roodbuikpiranha	Zuid-Amerika	0	0	0	0	0	0	0	0	0	0	0	0	0	0	0
829	3	2	4	0	0	0	0	0	0	0	0	0	0	0	0	0	0	0	0	0	0	0	0	0	0	0	0	0	0	0	0	0	0	0	Stokstaartje	Savanne	Springbok	Hooggebergte	Winterkoning	Grasland	Okapi	Savanne	Damhert	Loofbos	Schaarvink	Naaldbos	Alpenmarmot	Hooggebergte	Rode eekhoorn
830	4	1	4	0	Bizon	Noord-Amerika	Kersenbuikcichlide	Azië	Jaguar	Azië	Doodshoofdaapje	Azië	Tijgersalamander	Australië	Mississippialligator	Noord-Amerika	Das	Europa	Goudvink	Europa	Emoe	Afrika	Capibara	Australië	Zwartvoetpinguïn	Antarctica	Wombat	Australië	Kasuaris	Afrika	Poema	Afrika	Rode koraalduivel	Australië	Stokstaartje	Savanne	Gems	Hooggebergte	Gele kwikstaart	Rietland	Okapi	Savanne	Damhert	Loofbos	Schaarbek	Mangrovebos	Zwartstaartprairiehond	Grasland	Rode eekhoorn
831	5	2	4	0	Bizon	Noord-Amerika	Kardinaaltetra	Afrika	Jaguar	Zuid-Amerika	Withandgibbon	Azië	Tokeh	Azië	Nijlkrokodil	Afrika	Das	Europa	Goudvink	Europa	Nandoe	Afrika	Capibara	Zuid-Amerika	Zwartvoetpinguïn	Antarctica	Wombat	Australië	Secretarisvogel	Afrika	Poema	Noord-Amerika	Roodbuikpiranha	Zuid-Amerika	0	0	0	0	0	0	0	0	0	0	0	0	0	0	0
832	2	2	4	1	0	0	0	0	0	0	0	0	0	0	0	0	0	0	0	0	0	0	0	0	0	0	0	0	0	0	0	0	0	0	0	0	0	0	0	0	0	0	0	0	0	0	0	0	0
833	4	1	4	0	Bizon	Noord-Amerika	Neonjuffer	Australië	Jaguar	Zuid-Amerika	Withandgibbon	Azië	Luipaardgekko	Australië	Mississippialligator	Noord-Amerika	Das	Europa	Dennensijs	Europa	Nandoe	Afrika	Capibara	Zuid-Amerika	Adeliepinguïn	Antarctica	Wombat	Australië	Secretarisvogel	Azië	Poema	Noord-Amerika	Roodbuikpiranha	Zuid-Amerika	0	0	0	0	0	0	0	0	0	0	0	0	0	0	0
834	1	1	4	0	0	0	0	0	0	0	0	0	0	0	0	0	0	0	0	0	0	0	0	0	0	0	0	0	0	0	0	0	0	0	Stokstaartje	Savanne	Springbok	Hooggebergte	Gele kwikstaart	Rietland	Okapi	Regenwoud	Sitkahert	Loofbos	Schaarbek	Naaldbos	Boslemming	Gemengd bos (loof- en naaldbomen)	Harrisgrondeekhoorn
835	3	2	4	0	0	0	0	0	0	0	0	0	0	0	0	0	0	0	0	0	0	0	0	0	0	0	0	0	0	0	0	0	0	0	Stokstaartje	Savanne	Oribi	Hooggebergte	Goudhaantje	Naaldbos	Okapi	Regenwoud	Damhert	Loofbos	Kruisbek	Naaldbos	Alpenmarmot	Hooggebergte	Rode eekhoorn
836	4	1	3	0	0	0	0	0	0	0	0	0	0	0	0	0	0	0	0	0	0	0	0	0	0	0	0	0	0	0	0	0	0	0	Stokstaartje	Savanne	Moeflon	Savanne	Goudhaantje	Rietland	Okapi	Regenwoud	Damhert	Loofbos	Schaarvink	Mangrovebos	Alpenmarmot	Hooggebergte	Rode eekhoorn
837	4	1	4	0	Bizon	Noord-Amerika	Neonjuffer	Zuid-Amerika	Luipaard	Afrika	Withandgibbon	Azië	Tijgersalamander	Azië	Nijlkrokodil	Afrika	Das	Europa	Dennensijs	Noord-Amerika	Emoe	Afrika	Capibara	Noord-Amerika	Zwartvoetpinguïn	Antarctica	Wombat	Australië	Secretarisvogel	Afrika	Poema	Noord-Amerika	Roodbuikpiranha	Zuid-Amerika	Stokstaartje	Savanne	Springbok	Hooggebergte	Gele kwikstaart	Rietland	Okapi	Savanne	Rendier	Naaldbos	Kruisbek	Mangrovebos	Alpenmarmot	Hooggebergte	Harrisgrondeekhoorn
838	4	1	4	1	Bizon	Noord-Amerika	Neonjuffer	Azië	Luipaard	Azië	Withandgibbon	Zuid-Amerika	Vuursalamander	Europa	Mississippialligator	Noord-Amerika	Das	Europa	Goudvink	Europa	Nandoe	Australië	Capibara	Zuid-Amerika	Zwartvoetpinguïn	Antarctica	Wombat	Australië	Secretarisvogel	Afrika	Poema	Noord-Amerika	Roodbuikpiranha	Zuid-Amerika	0	0	0	0	0	0	0	0	0	0	0	0	0	0	0
839	4	2	4	0	Bizon	Noord-Amerika	Neonjuffer	Australië	Luipaard	Afrika	Bonobo	Afrika	Tijgersalamander	Europa	Mississippialligator	Noord-Amerika	Das	Europa	Goudvink	Europa	Emoe	Australië	Capibara	Zuid-Amerika	Zwartvoetpinguïn	Antarctica	Grijze marmot	Europa	Kasuaris	Afrika	Goudkat	Noord-Amerika	Roodbuikpiranha	Zuid-Amerika	0	0	0	0	0	0	0	0	0	0	0	0	0	0	0
840	2	1	4	0	0	0	0	0	0	0	0	0	0	0	0	0	0	0	0	0	0	0	0	0	0	0	0	0	0	0	0	0	0	0	Stokstaartje	Savanne	Gems	Hooggebergte	Winterkoning	Rietland	Okapi	Regenwoud	Sitkahert	Loofbos	Schaarbek	Mangrovebos	Zwartstaartprairiehond	Grasland	Rode eekhoorn
841	2	1	4	0	0	0	0	0	0	0	0	0	0	0	0	0	0	0	0	0	0	0	0	0	0	0	0	0	0	0	0	0	0	0	Stokstaartje	Savanne	Oribi	Savanne	Gele kwikstaart	Naaldbos	Okapi	Regenwoud	Damhert	Loofbos	Schaarvink	Mangrovebos	Alpenmarmot	Hooggebergte	Rode eekhoorn
842	2	1	4	0	Bizon	Afrika	Neonjuffer	Australië	Jaguar	Afrika	Doodshoofdaapje	Afrika	Vuursalamander	Azië	Zwarte kaaiman	Afrika	Wasbeer	Australië	Roze bergvink	Europa	Struisvogel	Australië	Pika	Australië	Adeliepinguïn	Antarctica	Wombat	Zuid-Amerika	Kuifseriema	Zuid-Amerika	Pardellynx	Afrika	Rode acara	Zuid-Amerika	0	0	0	0	0	0	0	0	0	0	0	0	0	0	0
843	4	2	4	0	0	0	0	0	0	0	0	0	0	0	0	0	0	0	0	0	0	0	0	0	0	0	0	0	0	0	0	0	0	0	Stokstaartje	Savanne	Gems	Hooggebergte	Goudhaantje	Naaldbos	Okapi	Savanne	Damhert	Loofbos	Schaarbek	Mangrovebos	Alpenmarmot	Hooggebergte	Rode eekhoorn
844	2	2	4	0	Jak	Noord-Amerika	Kardinaaltetra	Azië	Luipaard	Afrika	Withandgibbon	Zuid-Amerika	Tokeh	Azië	Zwarte kaaiman	Afrika	Opossum	Noord-Amerika	Roze bergvink	Australië	Emoe	Afrika	Reuzenkoeskoes	Australië	Zwartvoetpinguïn	Antarctica	Wombat	Australië	Secretarisvogel	Zuid-Amerika	Poema	Afrika	Roodbuikpiranha	Afrika	0	0	0	0	0	0	0	0	0	0	0	0	0	0	0
845	4	99	3	0	Bizon	Noord-Amerika	Neonjuffer	Zuid-Amerika	Luipaard	Afrika	Doodshoofdaapje	Afrika	Tijgersalamander	Azië	Zwarte kaaiman	Noord-Amerika	Wasbeer	Noord-Amerika	Roze bergvink	Europa	Emoe	Australië	Capibara	Zuid-Amerika	Zwartvoetpinguïn	Antarctica	Wombat	Noord-Amerika	Kuifseriema	Azië	Nevelpanter	Afrika	Vuurkeelcichlide	Afrika	0	0	0	0	0	0	0	0	0	0	0	0	0	0	0
846	3	1	4	0	Bizon	Noord-Amerika	Sherrybarbeel	Afrika	Luipaard	Afrika	Withandgibbon	Afrika	Vuursalamander	Azië	Zwarte kaaiman	Zuid-Amerika	Wasbeer	Noord-Amerika	Dennensijs	Europa	Emoe	Afrika	Capibara	Zuid-Amerika	Zwartvoetpinguïn	Afrika	Wombat	Australië	Secretarisvogel	Zuid-Amerika	Nevelpanter	Azië	Rode koraalduivel	Australië	0	0	0	0	0	0	0	0	0	0	0	0	0	0	0
847	5	1	4	0	Bizon	Noord-Amerika	Neonjuffer	Australië	Luipaard	Afrika	Withandgibbon	Azië	Vuursalamander	Azië	Nijlkrokodil	Afrika	Das	Europa	Goudvink	Europa	Nandoe	Zuid-Amerika	Capibara	Australië	Zwartvoetpinguïn	Antarctica	Wombat	Zuid-Amerika	Kuifseriema	Afrika	Poema	Afrika	Roodbuikpiranha	Noord-Amerika	Stokstaartje	Savanne	Oribi	Poolgebied	Goudhaantje	Grasland	Quagga	Savanne	Damhert	Loofbos	Schaarbek	Mangrovebos	Alpenmarmot	Hooggebergte	Rode eekhoorn
848	3	1	4	0	0	0	0	0	0	0	0	0	0	0	0	0	0	0	0	0	0	0	0	0	0	0	0	0	0	0	0	0	0	0	0	0	0	0	0	0	0	0	0	0	0	0	0	0	0
849	2	2	4	0	0	0	0	0	0	0	0	0	0	0	0	0	0	0	0	0	0	0	0	0	0	0	0	0	0	0	0	0	0	0	Stokstaartje	Savanne	Gems	Savanne	Gele kwikstaart	Naaldbos	Okapi	Savanne	Damhert	Loofbos	Kruisvink	Naaldbos	Alpenmarmot	Gemengd bos (loof- en naaldbomen)	Rode eekhoorn
850	1	2	4	1	Jak	Azië	Kersenbuikcichlide	Zuid-Amerika	Jaguar	Azië	Doodshoofdaapje	Azië	Vuursalamander	Noord-Amerika	Mississippialligator	Noord-Amerika	Das	Europa	Goudvink	Europa	Emoe	Afrika	Capibara	Australië	Adeliepinguïn	Antarctica	Wombat	Noord-Amerika	Secretarisvogel	Zuid-Amerika	Poema	Afrika	Rode acara	Zuid-Amerika	Stokstaartje	Savanne	Moeflon	Hooggebergte	Gele kwikstaart	Grasland	Okapi	Savanne	Damhert	Loofbos	Kruisbek	Naaldbos	Alpenmarmot	Hooggebergte	Rode eekhoorn
851	4	1	4	0	0	0	0	0	0	0	0	0	0	0	0	0	0	0	0	0	0	0	0	0	0	0	0	0	0	0	0	0	0	0	0	0	0	0	0	0	0	0	0	0	0	0	0	0	0
852	6	1	4	1	0	0	0	0	0	0	0	0	0	0	0	0	0	0	0	0	0	0	0	0	0	0	0	0	0	0	0	0	0	0	0	0	0	0	0	0	0	0	0	0	0	0	0	0	0
853	3	2	3	0	Bizon	Noord-Amerika	Kardinaaltetra	Australië	Luipaard	Afrika	Withandgibbon	Azië	Vuursalamander	Azië	Zwarte kaaiman	Zuid-Amerika	Das	Europa	Roze bergvink	Noord-Amerika	Emoe	Afrika	Capibara	Australië	Zwartvoetpinguïn	Antarctica	Degoe	Australië	Jufferkraan	Afrika	Poema	Noord-Amerika	Rode koraalduivel	Zuid-Amerika	Stokstaartje	Savanne	Moeflon	Savanne	Goudhaantje	Grasland	Okapi	Savanne	Damhert	Naaldbos	Kruisbek	Naaldbos	Alpenmarmot	Hooggebergte	Rode eekhoorn
854	4	2	2	0	0	0	0	0	0	0	0	0	0	0	0	0	0	0	0	0	0	0	0	0	0	0	0	0	0	0	0	0	0	0	Stokstaartje	Savanne	Springbok	Hooggebergte	Goudhaantje	Rietland	Okapi	Savanne	Rendier	Poolgebied	Kruisbek	Mangrovebos	Zwartstaartprairiehond	Gemengd bos (loof- en naaldbomen)	Harrisgrondeekhoorn
855	3	2	4	1	Bizon	Noord-Amerika	Kardinaaltetra	Azië	Jaguar	Zuid-Amerika	Withandgibbon	Afrika	Vuursalamander	Europa	Zwarte kaaiman	Zuid-Amerika	Das	Europa	Goudvink	Europa	Emoe	Australië	Capibara	Zuid-Amerika	Zwartvoetpinguïn	Afrika	Wombat	Australië	Secretarisvogel	Afrika	Poema	Noord-Amerika	Roodbuikpiranha	Zuid-Amerika	0	0	0	0	0	0	0	0	0	0	0	0	0	0	0
856	3	2	4	0	Bizon	Noord-Amerika	Neonjuffer	Azië	Luipaard	Afrika	Withandgibbon	Australië	Vuursalamander	Australië	Zwarte kaaiman	Noord-Amerika	Wasbeer	Noord-Amerika	Goudvink	Afrika	Emoe	Afrika	Capibara	Australië	Zwartvoetpinguïn	Antarctica	Wombat	Australië	Secretarisvogel	Afrika	Poema	Afrika	Rode koraalduivel	Australië	0	0	0	0	0	0	0	0	0	0	0	0	0	0	0
857	2	2	4	0	0	0	0	0	0	0	0	0	0	0	0	0	0	0	0	0	0	0	0	0	0	0	0	0	0	0	0	0	0	0	Stokstaartje	Savanne	Gems	Hooggebergte	Goudhaantje	Rietland	Okapi	Regenwoud	Damhert	Naaldbos	Kruisbek	Naaldbos	Zwartstaartprairiehond	Hooggebergte	Rode eekhoorn
858	5	2	3	0	0	0	0	0	0	0	0	0	0	0	0	0	0	0	0	0	0	0	0	0	0	0	0	0	0	0	0	0	0	0	Stokstaartje	Savanne	Oribi	Woestijn	Gele kwikstaart	Naaldbos	Okapi	Savanne	Sitkahert	Loofbos	Kruisbek	Rietland	Alpenmarmot	Hooggebergte	Rode eekhoorn
859	5	1	4	0	Bizon	Noord-Amerika	Kardinaaltetra	Zuid-Amerika	Jaguar	Zuid-Amerika	Withandgibbon	Azië	Tokeh	Azië	Nijlkrokodil	Afrika	Das	Europa	Dennensijs	Australië	Struisvogel	Afrika	Capibara	Zuid-Amerika	Zwartvoetpinguïn	Antarctica	Wombat	Australië	Secretarisvogel	Afrika	Poema	Noord-Amerika	Roodbuikpiranha	Zuid-Amerika	0	0	0	0	0	0	0	0	0	0	0	0	0	0	0
860	2	2	4	0	Bizon	Afrika	Kardinaaltetra	Azië	Cheetah	Afrika	Withandgibbon	Afrika	Tijgersalamander	Azië	Mississippialligator	Noord-Amerika	Das	Europa	Dennensijs	Europa	Emoe	Afrika	Capibara	Australië	Zwartvoetpinguïn	Antarctica	Wombat	Noord-Amerika	Secretarisvogel	Australië	Poema	Noord-Amerika	Roodbuikpiranha	Zuid-Amerika	0	0	0	0	0	0	0	0	0	0	0	0	0	0	0
861	4	1	4	0	0	0	0	0	0	0	0	0	0	0	0	0	0	0	0	0	0	0	0	0	0	0	0	0	0	0	0	0	0	0	Indische mangoeste	Savanne	Springbok	Savanne	Goudhaantje	Naaldbos	Okapi	Regenwoud	Damhert	Poolgebied	Kruisbek	Naaldbos	Alpenmarmot	Hooggebergte	Rode eekhoorn
862	4	1	2	0	0	0	0	0	0	0	0	0	0	0	0	0	0	0	0	0	0	0	0	0	0	0	0	0	0	0	0	0	0	0	Stokstaartje	Savanne	Oribi	Hooggebergte	Gele kwikstaart	Grasland	Okapi	Savanne	Damhert	Loofbos	Kruisbek	Naaldbos	Alpenmarmot	Hooggebergte	Rode eekhoorn
863	3	1	4	1	Bizon	Noord-Amerika	Kardinaaltetra	Zuid-Amerika	Luipaard	Zuid-Amerika	Withandgibbon	Azië	Vuursalamander	Europa	Mississippialligator	Noord-Amerika	Das	Europa	Dennensijs	Afrika	Emoe	Australië	Capibara	Zuid-Amerika	Zwartvoetpinguïn	Afrika	Wombat	Australië	Secretarisvogel	Afrika	Poema	Noord-Amerika	Roodbuikpiranha	Zuid-Amerika	0	0	0	0	0	0	0	0	0	0	0	0	0	0	0
864	2	1	4	1	Bizon	Noord-Amerika	Kersenbuikcichlide	Australië	Jaguar	Zuid-Amerika	Withandgibbon	Azië	Vuursalamander	Europa	Zwarte kaaiman	Noord-Amerika	Stinkdier	Noord-Amerika	Masker-agapornis	Afrika	Emoe	Afrika	Capibara	Zuid-Amerika	Zwartvoetpinguïn	Afrika	Wombat	Australië	Secretarisvogel	Afrika	Poema	Noord-Amerika	Roodbuikpiranha	Zuid-Amerika	0	0	0	0	0	0	0	0	0	0	0	0	0	0	0
865	6	2	4	0	0	0	0	0	0	0	0	0	0	0	0	0	0	0	0	0	0	0	0	0	0	0	0	0	0	0	0	0	0	0	Stokstaartje	Savanne	Springbok	Woestijn	Kleine vliegenvanger	Grasland	Okapi	Savanne	Damhert	Loofbos	Schaarbek	Rietland	Alpenmarmot	Hooggebergte	Rode eekhoorn
866	5	1	4	0	0	0	0	0	0	0	0	0	0	0	0	0	0	0	0	0	0	0	0	0	0	0	0	0	0	0	0	0	0	0	Stokstaartje	Savanne	Gems	Hooggebergte	Kleine vliegenvanger	Rietland	Okapi	Savanne	Damhert	Loofbos	Kruisbek	Naaldbos	Alpenmarmot	Hooggebergte	Rode eekhoorn
867	4	1	4	0	Bizon	Noord-Amerika	Kardinaaltetra	Zuid-Amerika	Jaguar	Zuid-Amerika	Withandgibbon	Afrika	Vuursalamander	Europa	Mississippialligator	Noord-Amerika	Das	Europa	Goudvink	Europa	Emoe	Australië	Capibara	Zuid-Amerika	Zwartvoetpinguïn	Antarctica	Wombat	Australië	Secretarisvogel	Afrika	Poema	Noord-Amerika	Roodbuikpiranha	Zuid-Amerika	0	0	0	0	0	0	0	0	0	0	0	0	0	0	0
868	4	1	2	1	Bizon	Noord-Amerika	Neonjuffer	Australië	Luipaard	Azië	Withandgibbon	Afrika	Luipaardgekko	Australië	Nijlkrokodil	Zuid-Amerika	Das	Europa	Masker-agapornis	Europa	Emoe	Afrika	Capibara	Zuid-Amerika	Zwartvoetpinguïn	Antarctica	Wombat	Australië	Secretarisvogel	Afrika	Poema	Noord-Amerika	Roodbuikpiranha	Zuid-Amerika	0	0	0	0	0	0	0	0	0	0	0	0	0	0	0
869	5	1	4	0	0	0	0	0	0	0	0	0	0	0	0	0	0	0	0	0	0	0	0	0	0	0	0	0	0	0	0	0	0	0	Stokstaartje	Savanne	Gems	Hooggebergte	Winterkoning	Grasland	Okapi	Savanne	Damhert	Loofbos	Kruisvink	Rietland	Alpenmarmot	Hooggebergte	Rode eekhoorn
870	6	2	3	0	0	0	0	0	0	0	0	0	0	0	0	0	0	0	0	0	0	0	0	0	0	0	0	0	0	0	0	0	0	0	Stokstaartje	Savanne	Springbok	Savanne	Goudhaantje	Naaldbos	Okapi	Regenwoud	Damhert	Loofbos	Schaarbek	Mangrovebos	Alpenmarmot	Hooggebergte	Rode eekhoorn
871	3	1	4	0	Jak	Azië	Kardinaaltetra	Azië	Jaguar	Zuid-Amerika	Withandgibbon	Afrika	Vuursalamander	Noord-Amerika	Zwarte kaaiman	Noord-Amerika	Stinkdier	Europa	Masker-agapornis	Europa	Emoe	Australië	Capibara	Australië	Zwartvoetpinguïn	Antarctica	Wombat	Australië	Secretarisvogel	Afrika	Poema	Afrika	Vuurkeelcichlide	Zuid-Amerika	0	0	0	0	0	0	0	0	0	0	0	0	0	0	0
872	1	1	4	0	0	0	0	0	0	0	0	0	0	0	0	0	0	0	0	0	0	0	0	0	0	0	0	0	0	0	0	0	0	0	Stokstaartje	Savanne	Springbok	Hooggebergte	Goudhaantje	Grasland	Okapi	Regenwoud	Rendier	Naaldbos	Schaarvink	Mangrovebos	Boslemming	Gemengd bos (loof- en naaldbomen)	Rode eekhoorn
873	2	1	4	1	Bizon	Noord-Amerika	Kersenbuikcichlide	Zuid-Amerika	Jaguar	Zuid-Amerika	Withandgibbon	Afrika	Vuursalamander	Europa	Nijlkrokodil	Afrika	Das	Europa	Dennensijs	Noord-Amerika	Emoe	Australië	Capibara	Zuid-Amerika	Zwartvoetpinguïn	Antarctica	Wombat	Australië	Secretarisvogel	Afrika	Poema	Noord-Amerika	Roodbuikpiranha	Zuid-Amerika	0	0	0	0	0	0	0	0	0	0	0	0	0	0	0
874	4	2	4	0	Bizon	Noord-Amerika	Kardinaaltetra	Zuid-Amerika	Luipaard	Afrika	Withandgibbon	Afrika	Vuursalamander	Europa	Nijlkrokodil	Afrika	Das	Europa	Goudvink	Europa	Emoe	Australië	Capibara	Zuid-Amerika	Zwartvoetpinguïn	Antarctica	Wombat	Australië	Kasuaris	Afrika	Poema	Noord-Amerika	Roodbuikpiranha	Zuid-Amerika	Stokstaartje	Savanne	Springbok	Hooggebergte	Goudhaantje	Naaldbos	Oryx	Savanne	Damhert	Naaldbos	Kruisbek	Naaldbos	Alpenmarmot	Hooggebergte	Rode eekhoorn
875	4	2	4	0	0	0	0	0	0	0	0	0	0	0	0	0	0	0	0	0	0	0	0	0	0	0	0	0	0	0	0	0	0	0	0	0	0	0	0	0	0	0	0	0	0	0	0	0	0
876	4	2	4	0	Bizon	Noord-Amerika	Kardinaaltetra	Zuid-Amerika	Luipaard	Afrika	Withandgibbon	Azië	Vuursalamander	Noord-Amerika	Nijlkrokodil	Afrika	Das	Europa	Goudvink	Europa	Emoe	Afrika	Capibara	Zuid-Amerika	Zwartvoetpinguïn	Antarctica	Wombat	Australië	Secretarisvogel	Afrika	Goudkat	Noord-Amerika	Roodbuikpiranha	Zuid-Amerika	Stokstaartje	Savanne	Gems	Hooggebergte	Goudhaantje	Grasland	Okapi	Savanne	Sitkahert	Moeras	Kruisbek	Rietland	Alpenmarmot	Hooggebergte	Rode eekhoorn
877	3	2	4	0	0	0	0	0	0	0	0	0	0	0	0	0	0	0	0	0	0	0	0	0	0	0	0	0	0	0	0	0	0	0	0	0	0	0	0	0	0	0	0	0	0	0	0	0	0
878	3	1	4	1	0	0	0	0	0	0	0	0	0	0	0	0	0	0	0	0	0	0	0	0	0	0	0	0	0	0	0	0	0	0	0	0	0	0	0	0	0	0	0	0	0	0	0	0	0
879	2	1	4	0	Bizon	Afrika	Kersenbuikcichlide	Azië	Cheetah	Afrika	Doodshoofdaapje	Azië	Tijgersalamander	Australië	Nijlkrokodil	Afrika	Das	Europa	Roze bergvink	Australië	Emoe	Zuid-Amerika	Capibara	Zuid-Amerika	Adeliepinguïn	Antarctica	Wombat	Australië	Secretarisvogel	Azië	Pardellynx	Afrika	Roodbuikpiranha	Zuid-Amerika	Stokstaartje	Savanne	Gems	Hooggebergte	Goudhaantje	Rietland	Oryx	Savanne	Damhert	Loofbos	Kruisbek	Naaldbos	Boslemming	Gemengd bos (loof- en naaldbomen)	Harrisgrondeekhoorn
880	2	2	4	1	Kafferbuffel	Afrika	Kardinaaltetra	Azië	Luipaard	Afrika	Doodshoofdaapje	Afrika	Tokeh	Australië	Zwarte kaaiman	Noord-Amerika	Das	Europa	Masker-agapornis	Europa	Emoe	Australië	Capibara	Zuid-Amerika	Zwartvoetpinguïn	Antarctica	Wombat	Noord-Amerika	Secretarisvogel	Azië	Poema	Noord-Amerika	Roodbuikpiranha	Zuid-Amerika	Stokstaartje	Savanne	Springbok	Hooggebergte	Winterkoning	Naaldbos	Okapi	Savanne	Damhert	Poolgebied	Schaarvink	Rietland	Boslemming	Gemengd bos (loof- en naaldbomen)	Rode eekhoorn
881	5	2	4	0	0	0	0	0	0	0	0	0	0	0	0	0	0	0	0	0	0	0	0	0	0	0	0	0	0	0	0	0	0	0	0	0	0	0	0	0	0	0	0	0	0	0	0	0	0
882	4	1	4	0	0	0	0	0	0	0	0	0	0	0	0	0	0	0	0	0	0	0	0	0	0	0	0	0	0	0	0	0	0	0	Stokstaartje	Savanne	Springbok	Hooggebergte	Winterkoning	Grasland	Okapi	Savanne	Damhert	Loofbos	Schaarvink	Grasland	Zwartstaartprairiehond	Poolgebied	Rode eekhoorn
883	4	2	4	0	Bizon	Azië	Kardinaaltetra	Australië	Cheetah	Afrika	Withandgibbon	Azië	Luipaardgekko	Azië	Mississippialligator	Noord-Amerika	Das	Europa	Goudvink	Europa	Emoe	Afrika	Capibara	Zuid-Amerika	Adeliepinguïn	Antarctica	Wombat	Australië	Secretarisvogel	Australië	Goudkat	Azië	Vuurkeelcichlide	Australië	Stokstaartje	Savanne	Gems	Hooggebergte	Goudhaantje	Grasland	Okapi	Savanne	Damhert	Loofbos	Schaarbek	Rietland	Alpenmarmot	Hooggebergte	Rode eekhoorn
884	3	2	4	0	0	0	0	0	0	0	0	0	0	0	0	0	0	0	0	0	0	0	0	0	0	0	0	0	0	0	0	0	0	0	0	0	0	0	0	0	0	0	0	0	0	0	0	0	0
885	2	2	4	0	Bizon	Noord-Amerika	Neonjuffer	Afrika	Luipaard	Azië	Withandgibbon	Azië	Luipaardgekko	Azië	Zwarte kaaiman	Afrika	Das	Europa	Roze bergvink	Noord-Amerika	Emoe	Australië	Capibara	Australië	Adeliepinguïn	Afrika	Wombat	Australië	Jufferkraan	Zuid-Amerika	Poema	Noord-Amerika	Roodbuikpiranha	Afrika	0	0	0	0	0	0	0	0	0	0	0	0	0	0	0
886	5	1	4	0	Bizon	Noord-Amerika	Kardinaaltetra	Azië	Jaguar	Zuid-Amerika	Withandgibbon	Zuid-Amerika	Vuursalamander	Europa	Nijlkrokodil	Afrika	Das	Europa	Goudvink	Europa	Nandoe	Zuid-Amerika	Capibara	Zuid-Amerika	Zwartvoetpinguïn	Afrika	Wombat	Australië	Secretarisvogel	Afrika	Poema	Noord-Amerika	Roodbuikpiranha	Zuid-Amerika	0	0	0	0	0	0	0	0	0	0	0	0	0	0	0
887	1	1	4	0	0	0	0	0	0	0	0	0	0	0	0	0	0	0	0	0	0	0	0	0	0	0	0	0	0	0	0	0	0	0	Stokstaartje	Savanne	Springbok	Hooggebergte	Winterkoning	Rietland	Okapi	Savanne	Damhert	Loofbos	Schaarbek	Rietland	Alpenmarmot	Gemengd bos (loof- en naaldbomen)	Rode eekhoorn
888	1	1	3	0	Kafferbuffel	Afrika	Neonjuffer	Australië	Cheetah	Azië	Doodshoofdaapje	Azië	Luipaardgekko	Azië	Nijlkrokodil	Afrika	Das	Europa	Roze bergvink	Noord-Amerika	Emoe	Afrika	Capibara	Australië	Zwartvoetpinguïn	Antarctica	Wombat	Australië	Secretarisvogel	Azië	Poema	Noord-Amerika	Roodbuikpiranha	Zuid-Amerika	0	0	0	0	0	0	0	0	0	0	0	0	0	0	0
889	6	2	2	99	0	0	0	0	0	0	0	0	0	0	0	0	0	0	0	0	0	0	0	0	0	0	0	0	0	0	0	0	0	0	0	0	0	0	0	0	0	0	0	0	0	0	0	0	0
890	2	2	4	0	0	0	0	0	0	0	0	0	0	0	0	0	0	0	0	0	0	0	0	0	0	0	0	0	0	0	0	0	0	0	Stokstaartje	Savanne	Gems	Hooggebergte	Winterkoning	Grasland	Okapi	Savanne	Damhert	Naaldbos	Kruisbek	Naaldbos	Zwartstaartprairiehond	Poolgebied	Rode eekhoorn
891	6	2	3	0	0	0	0	0	0	0	0	0	0	0	0	0	0	0	0	0	0	0	0	0	0	0	0	0	0	0	0	0	0	0	0	0	0	0	0	0	0	0	0	0	0	0	0	0	0
892	5	1	4	0	Bizon	Noord-Amerika	Kersenbuikcichlide	Zuid-Amerika	Jaguar	Afrika	Withandgibbon	Azië	Tijgersalamander	Europa	Zwarte kaaiman	Noord-Amerika	Wasbeer	Noord-Amerika	Goudvink	Europa	Emoe	Zuid-Amerika	Capibara	Zuid-Amerika	Zwartvoetpinguïn	Antarctica	Wombat	Australië	Secretarisvogel	Azië	Poema	Noord-Amerika	Roodbuikpiranha	Zuid-Amerika	Stokstaartje	Savanne	Gems	Hooggebergte	Goudhaantje	Rietland	Okapi	Savanne	Damhert	Loofbos	Kruisbek	Mangrovebos	Alpenmarmot	Hooggebergte	Rode eekhoorn
893	4	2	3	0	Jak	Afrika	Kardinaaltetra	Azië	Cheetah	Afrika	Withandgibbon	Azië	Luipaardgekko	Australië	Mississippialligator	Noord-Amerika	Das	Europa	Goudvink	Europa	Struisvogel	Afrika	Capibara	Zuid-Amerika	Adeliepinguïn	Antarctica	Wombat	Australië	Kasuaris	Afrika	Poema	Noord-Amerika	Rode acara	Zuid-Amerika	Stokstaartje	Gemengd bos (loof- en naaldbomen)	Springbok	Woestijn	Kleine vliegenvanger	Rietland	Okapi	Savanne	Sitkahert	Poolgebied	Kruisbek	Naaldbos	Alpenmarmot	Gemengd bos (loof- en naaldbomen)	Rode eekhoorn
894	3	1	4	0	Bizon	Noord-Amerika	Kardinaaltetra	Zuid-Amerika	Jaguar	Zuid-Amerika	Withandgibbon	Azië	Vuursalamander	Europa	Nijlkrokodil	Afrika	Das	Europa	Roze bergvink	Noord-Amerika	Emoe	Australië	Capibara	Zuid-Amerika	Zwartvoetpinguïn	Antarctica	Wombat	Australië	Secretarisvogel	Afrika	Poema	Noord-Amerika	Roodbuikpiranha	Zuid-Amerika	0	0	0	0	0	0	0	0	0	0	0	0	0	0	0
895	2	2	4	0	0	0	0	0	0	0	0	0	0	0	0	0	0	0	0	0	0	0	0	0	0	0	0	0	0	0	0	0	0	0	Stokstaartje	Savanne	Moeflon	Hooggebergte	Goudhaantje	Naaldbos	Okapi	Regenwoud	Damhert	Loofbos	Schaarbek	Mangrovebos	Zwartstaartprairiehond	Grasland	Rode eekhoorn
896	2	1	4	0	0	0	0	0	0	0	0	0	0	0	0	0	0	0	0	0	0	0	0	0	0	0	0	0	0	0	0	0	0	0	0	0	0	0	0	0	0	0	0	0	0	0	0	0	0
897	7	2	4	1	Kafferbuffel	Azië	Neonjuffer	Australië	Luipaard	Afrika	Doodshoofdaapje	Zuid-Amerika	Tijgersalamander	Azië	Zwarte kaaiman	Azië	Das	Europa	Goudvink	Europa	Emoe	Zuid-Amerika	Reuzenkoeskoes	Australië	Zwartvoetpinguïn	Antarctica	Korenwolf	Zuid-Amerika	Jufferkraan	Azië	Goudkat	Afrika	Vuurkeelcichlide	Australië	0	0	0	0	0	0	0	0	0	0	0	0	0	0	0
898	3	2	4	0	Jak	Azië	Kardinaaltetra	Australië	Jaguar	Afrika	Withandgibbon	Zuid-Amerika	Vuursalamander	Azië	Nijlkrokodil	Afrika	Das	Europa	Roze bergvink	Noord-Amerika	Emoe	Australië	Capibara	Zuid-Amerika	Zwartvoetpinguïn	Antarctica	Wombat	Australië	Secretarisvogel	Azië	Poema	Noord-Amerika	Roodbuikpiranha	Zuid-Amerika	Stokstaartje	Savanne	Springbok	Hooggebergte	Goudhaantje	Naaldbos	Oryx	Savanne	Damhert	Loofbos	Kruisbek	Naaldbos	Zwartstaartprairiehond	Hooggebergte	Rode eekhoorn
899	3	2	4	1	0	0	0	0	0	0	0	0	0	0	0	0	0	0	0	0	0	0	0	0	0	0	0	0	0	0	0	0	0	0	0	0	0	0	0	0	0	0	0	0	0	0	0	0	0
900	3	2	4	0	0	0	0	0	0	0	0	0	0	0	0	0	0	0	0	0	0	0	0	0	0	0	0	0	0	0	0	0	0	0	Stokstaartje	Savanne	Gems	Woestijn	Goudhaantje	Naaldbos	Okapi	Naaldbos	Damhert	Loofbos	Kruisvink	Rietland	Zwartstaartprairiehond	Hooggebergte	Rode eekhoorn
901	1	1	3	0	Bizon	Noord-Amerika	Kardinaaltetra	Zuid-Amerika	Jaguar	Zuid-Amerika	Withandgibbon	Azië	Vuursalamander	Europa	Mississippialligator	Noord-Amerika	Das	Europa	Goudvink	Australië	Emoe	Australië	Capibara	Zuid-Amerika	Zwartvoetpinguïn	Afrika	Wombat	Australië	Secretarisvogel	Afrika	Poema	Noord-Amerika	Roodbuikpiranha	Zuid-Amerika	0	0	0	0	0	0	0	0	0	0	0	0	0	0	0
902	3	1	4	1	0	0	0	0	0	0	0	0	0	0	0	0	0	0	0	0	0	0	0	0	0	0	0	0	0	0	0	0	0	0	Stokstaartje	Savanne	Gems	Hooggebergte	Goudhaantje	Naaldbos	Okapi	Regenwoud	Damhert	Loofbos	Kruisbek	Naaldbos	Alpenmarmot	Hooggebergte	Rode eekhoorn
903	1	2	4	0	0	0	0	0	0	0	0	0	0	0	0	0	0	0	0	0	0	0	0	0	0	0	0	0	0	0	0	0	0	0	Stokstaartje	Savanne	Springbok	Hooggebergte	Gele kwikstaart	Grasland	Okapi	Savanne	Rendier	Loofbos	Schaarbek	Naaldbos	Alpenmarmot	Gemengd bos (loof- en naaldbomen)	Rode eekhoorn
904	1	2	4	1	Bizon	Noord-Amerika	Kardinaaltetra	Zuid-Amerika	Jaguar	Zuid-Amerika	Withandgibbon	Afrika	Vuursalamander	Azië	Gaviaal	Zuid-Amerika	Das	Europa	Goudvink	Europa	Emoe	Australië	Capibara	Zuid-Amerika	Adeliepinguïn	Afrika	Wombat	Australië	Secretarisvogel	Afrika	Poema	Noord-Amerika	Roodbuikpiranha	Zuid-Amerika	0	0	0	0	0	0	0	0	0	0	0	0	0	0	0
905	6	2	4	0	0	0	0	0	0	0	0	0	0	0	0	0	0	0	0	0	0	0	0	0	0	0	0	0	0	0	0	0	0	0	Stokstaartje	Savanne	Moeflon	Savanne	Winterkoning	Naaldbos	Okapi	Savanne	Damhert	Naaldbos	Kruisbek	Naaldbos	Alpenmarmot	Hooggebergte	Rode eekhoorn
906	2	1	4	0	Bizon	Noord-Amerika	Kersenbuikcichlide	Azië	Jaguar	Zuid-Amerika	Doodshoofdaapje	Afrika	Luipaardgekko	Australië	Nijlkrokodil	Afrika	Das	Noord-Amerika	Roze bergvink	Europa	Nandoe	Azië	Capibara	Australië	Adeliepinguïn	Afrika	Wombat	Australië	Secretarisvogel	Afrika	Pardellynx	Azië	Roodbuikpiranha	Zuid-Amerika	0	0	0	0	0	0	0	0	0	0	0	0	0	0	0
907	4	2	4	0	0	0	0	0	0	0	0	0	0	0	0	0	0	0	0	0	0	0	0	0	0	0	0	0	0	0	0	0	0	0	Stokstaartje	Savanne	Gems	Hooggebergte	Goudhaantje	Rietland	Okapi	Savanne	Rendier	Poolgebied	Schaarbek	Mangrovebos	Alpenmarmot	Hooggebergte	Rode eekhoorn
908	5	2	4	0	0	0	0	0	0	0	0	0	0	0	0	0	0	0	0	0	0	0	0	0	0	0	0	0	0	0	0	0	0	0	Stokstaartje	Savanne	Gems	Hooggebergte	Goudhaantje	Naaldbos	Okapi	Savanne	Damhert	Loofbos	Kruisbek	Naaldbos	Alpenmarmot	Hooggebergte	Rode eekhoorn
909	3	1	4	0	Bizon	Noord-Amerika	Neonjuffer	Afrika	Luipaard	Afrika	Withandgibbon	Afrika	Tijgersalamander	Australië	Mississippialligator	Noord-Amerika	Das	Europa	Roze bergvink	Europa	Emoe	Afrika	Capibara	Zuid-Amerika	Adeliepinguïn	Afrika	Wombat	Australië	Jufferkraan	Azië	Goudkat	Afrika	Rode koraalduivel	Zuid-Amerika	0	0	0	0	0	0	0	0	0	0	0	0	0	0	0
910	2	99	4	0	0	0	0	0	0	0	0	0	0	0	0	0	0	0	0	0	0	0	0	0	0	0	0	0	0	0	0	0	0	0	Stokstaartje	Savanne	Gems	Hooggebergte	Goudhaantje	Naaldbos	Okapi	Savanne	Damhert	Loofbos	Kruisbek	Mangrovebos	Alpenmarmot	Hooggebergte	Rode eekhoorn
911	4	1	3	0	Bizon	Noord-Amerika	Kardinaaltetra	Azië	Cheetah	Zuid-Amerika	Withandgibbon	Afrika	Tijgersalamander	Azië	Nijlkrokodil	Afrika	Das	Europa	Goudvink	Europa	Emoe	Afrika	Capibara	Zuid-Amerika	Zwartvoetpinguïn	Antarctica	Wombat	Australië	Kuifseriema	Zuid-Amerika	Poema	Noord-Amerika	Vuurkeelcichlide	Zuid-Amerika	0	0	0	0	0	0	0	0	0	0	0	0	0	0	0
912	7	1	4	0	Bizon	Noord-Amerika	Neonjuffer	Azië	Luipaard	Afrika	Bonobo	Azië	Luipaardgekko	Azië	Mississippialligator	Noord-Amerika	Das	Europa	Goudvink	Europa	Nandoe	Afrika	Reuzenkoeskoes	Australië	Zwartvoetpinguïn	Antarctica	Wombat	Australië	Secretarisvogel	Australië	Goudkat	Afrika	Vuurkeelcichlide	Zuid-Amerika	0	0	0	0	0	0	0	0	0	0	0	0	0	0	0
913	4	1	4	0	Bizon	Noord-Amerika	Kersenbuikcichlide	Afrika	Luipaard	Afrika	Withandgibbon	Azië	Tijgersalamander	Australië	Mississippialligator	Noord-Amerika	Das	Europa	Roze bergvink	Europa	Struisvogel	Afrika	Capibara	Zuid-Amerika	Zwartvoetpinguïn	Afrika	Wombat	Australië	Secretarisvogel	Afrika	Goudkat	Noord-Amerika	Roodbuikpiranha	Zuid-Amerika	0	0	0	0	0	0	0	0	0	0	0	0	0	0	0
914	2	1	4	0	0	0	0	0	0	0	0	0	0	0	0	0	0	0	0	0	0	0	0	0	0	0	0	0	0	0	0	0	0	0	Stokstaartje	Savanne	Gems	Hooggebergte	Winterkoning	Rietland	Oryx	Savanne	Damhert	Loofbos	Schaarvink	Grasland	Alpenmarmot	Hooggebergte	Rode eekhoorn
915	4	1	3	1	Bizon	Noord-Amerika	Neonjuffer	Zuid-Amerika	Jaguar	Zuid-Amerika	Doodshoofdaapje	Azië	Vuursalamander	Europa	Nijlkrokodil	Afrika	Das	Europa	Goudvink	Europa	Emoe	Australië	Capibara	Zuid-Amerika	Zwartvoetpinguïn	Noord-Amerika	Wombat	Australië	Secretarisvogel	Afrika	Poema	Noord-Amerika	Roodbuikpiranha	Zuid-Amerika	0	0	0	0	0	0	0	0	0	0	0	0	0	0	0
916	2	1	3	0	0	0	0	0	0	0	0	0	0	0	0	0	0	0	0	0	0	0	0	0	0	0	0	0	0	0	0	0	0	0	Stokstaartje	Savanne	Oribi	Savanne	Goudhaantje	Rietland	Okapi	Regenwoud	Damhert	Loofbos	Kruisbek	Naaldbos	Boslemming	Hooggebergte	Rode eekhoorn
917	2	1	4	0	0	0	0	0	0	0	0	0	0	0	0	0	0	0	0	0	0	0	0	0	0	0	0	0	0	0	0	0	0	0	Stokstaartje	Savanne	Gems	Hooggebergte	Winterkoning	Naaldbos	Okapi	Savanne	Sitkahert	Poolgebied	Schaarvink	Rietland	Alpenmarmot	Hooggebergte	Harrisgrondeekhoorn
918	1	2	3	1	Bizon	Noord-Amerika	Kardinaaltetra	Zuid-Amerika	Jaguar	Zuid-Amerika	Withandgibbon	Zuid-Amerika	Tijgersalamander	Azië	Mississippialligator	Noord-Amerika	Das	Noord-Amerika	Goudvink	Europa	Nandoe	Azië	Capibara	Zuid-Amerika	Zwartvoetpinguïn	Afrika	Wombat	Australië	Kasuaris	Australië	Poema	Noord-Amerika	Roodbuikpiranha	Zuid-Amerika	0	0	0	0	0	0	0	0	0	0	0	0	0	0	0
919	4	1	3	0	Bizon	Noord-Amerika	Neonjuffer	Zuid-Amerika	Luipaard	Afrika	Withandgibbon	Zuid-Amerika	Vuursalamander	Azië	Nijlkrokodil	Afrika	Stinkdier	Noord-Amerika	Dennensijs	Europa	Emoe	Australië	Capibara	Australië	Zwartvoetpinguïn	Antarctica	Wombat	Australië	Secretarisvogel	Afrika	Poema	Noord-Amerika	Roodbuikpiranha	Zuid-Amerika	0	0	0	0	0	0	0	0	0	0	0	0	0	0	0
920	5	1	3	0	Bizon	Noord-Amerika	Neonjuffer	Zuid-Amerika	Jaguar	Zuid-Amerika	Withandgibbon	Afrika	Vuursalamander	Azië	Mississippialligator	Noord-Amerika	Das	Europa	Goudvink	Europa	Emoe	Australië	Capibara	Zuid-Amerika	Zwartvoetpinguïn	Afrika	Wombat	Australië	Secretarisvogel	Australië	Poema	Noord-Amerika	Roodbuikpiranha	Zuid-Amerika	0	0	0	0	0	0	0	0	0	0	0	0	0	0	0
921	5	2	4	0	0	0	0	0	0	0	0	0	0	0	0	0	0	0	0	0	0	0	0	0	0	0	0	0	0	0	0	0	0	0	Stokstaartje	Savanne	Gems	Hooggebergte	Goudhaantje	Rietland	Okapi	Savanne	Damhert	Naaldbos	Kruisbek	Mangrovebos	Alpenmarmot	Gemengd bos (loof- en naaldbomen)	Harrisgrondeekhoorn
922	2	2	3	0	0	0	0	0	0	0	0	0	0	0	0	0	0	0	0	0	0	0	0	0	0	0	0	0	0	0	0	0	0	0	Stokstaartje	Savanne	Springbok	Hooggebergte	Goudhaantje	Rietland	Okapi	Savanne	Damhert	Naaldbos	Kruisbek	Mangrovebos	Alpenmarmot	Hooggebergte	Rode eekhoorn
923	5	2	4	0	0	0	0	0	0	0	0	0	0	0	0	0	0	0	0	0	0	0	0	0	0	0	0	0	0	0	0	0	0	0	Stokstaartje	Savanne	Gems	Hooggebergte	Goudhaantje	Grasland	Okapi	Regenwoud	Damhert	Loofbos	Kruisbek	Naaldbos	Alpenmarmot	Hooggebergte	Rode eekhoorn
924	4	1	4	0	0	0	0	0	0	0	0	0	0	0	0	0	0	0	0	0	0	0	0	0	0	0	0	0	0	0	0	0	0	0	Stokstaartje	Savanne	Gems	Hooggebergte	Goudhaantje	Rietland	Okapi	Savanne	Damhert	Loofbos	Schaarvink	Naaldbos	Zwartstaartprairiehond	Grasland	Rode eekhoorn
925	5	1	4	0	0	0	0	0	0	0	0	0	0	0	0	0	0	0	0	0	0	0	0	0	0	0	0	0	0	0	0	0	0	0	0	0	0	0	0	0	0	0	0	0	0	0	0	0	0
926	4	2	3	0	Bizon	Noord-Amerika	Kardinaaltetra	Australië	Luipaard	Afrika	Withandgibbon	Zuid-Amerika	Vuursalamander	Azië	Zwarte kaaiman	Zuid-Amerika	Das	Europa	Roze bergvink	Europa	Emoe	Australië	Capibara	Australië	Adeliepinguïn	Afrika	Wombat	Australië	Secretarisvogel	Zuid-Amerika	Poema	Noord-Amerika	Roodbuikpiranha	Zuid-Amerika	Stokstaartje	Savanne	Springbok	Savanne	Goudhaantje	Rietland	Okapi	Savanne	Damhert	Loofbos	Schaarbek	Naaldbos	Zwartstaartprairiehond	Grasland	Rode eekhoorn
927	3	1	4	0	Bizon	Noord-Amerika	Kersenbuikcichlide	Australië	Luipaard	Afrika	Doodshoofdaapje	Zuid-Amerika	Vuursalamander	Azië	Nijlkrokodil	Afrika	Das	Europa	Masker-agapornis	Noord-Amerika	Struisvogel	Afrika	Capibara	Zuid-Amerika	Zwartvoetpinguïn	Antarctica	Wombat	Australië	Secretarisvogel	Zuid-Amerika	Poema	Noord-Amerika	Roodbuikpiranha	Zuid-Amerika	0	0	0	0	0	0	0	0	0	0	0	0	0	0	0
928	2	1	4	1	0	0	0	0	0	0	0	0	0	0	0	0	0	0	0	0	0	0	0	0	0	0	0	0	0	0	0	0	0	0	Stokstaartje	Savanne	Springbok	Hooggebergte	Goudhaantje	Naaldbos	Okapi	Regenwoud	Damhert	Loofbos	Kruisbek	Naaldbos	Zwartstaartprairiehond	Grasland	Rode eekhoorn
929	3	1	4	0	Bizon	Noord-Amerika	Kardinaaltetra	Australië	Luipaard	Azië	Doodshoofdaapje	Afrika	Luipaardgekko	Azië	Mississippialligator	Noord-Amerika	Stinkdier	Noord-Amerika	Roze bergvink	Europa	Emoe	Australië	Capibara	Zuid-Amerika	Zwartvoetpinguïn	Antarctica	Wombat	Australië	Secretarisvogel	Zuid-Amerika	Poema	Noord-Amerika	Roodbuikpiranha	Zuid-Amerika	Stokstaartje	Savanne	Springbok	Hooggebergte	Goudhaantje	Grasland	Okapi	Savanne	Damhert	Loofbos	Schaarvink	Grasland	Alpenmarmot	Hooggebergte	Rode eekhoorn
930	1	1	4	1	0	0	0	0	0	0	0	0	0	0	0	0	0	0	0	0	0	0	0	0	0	0	0	0	0	0	0	0	0	0	0	0	0	0	0	0	0	0	0	0	0	0	0	0	0
931	4	2	4	0	0	0	0	0	0	0	0	0	0	0	0	0	0	0	0	0	0	0	0	0	0	0	0	0	0	0	0	0	0	0	Stokstaartje	Savanne	Gems	Hooggebergte	Goudhaantje	Rietland	Okapi	Savanne	Damhert	Loofbos	Schaarvink	Naaldbos	Alpenmarmot	Hooggebergte	Rode eekhoorn
932	4	1	4	0	Bizon	Noord-Amerika	Kardinaaltetra	Azië	Jaguar	Zuid-Amerika	Withandgibbon	Azië	Tijgersalamander	Azië	Nijlkrokodil	Afrika	Das	Europa	Roze bergvink	Europa	Nandoe	Australië	Capibara	Zuid-Amerika	Zwartvoetpinguïn	Antarctica	Wombat	Zuid-Amerika	Secretarisvogel	Afrika	Goudkat	Afrika	Roodbuikpiranha	Zuid-Amerika	0	0	0	0	0	0	0	0	0	0	0	0	0	0	0
933	4	2	3	0	0	0	0	0	0	0	0	0	0	0	0	0	0	0	0	0	0	0	0	0	0	0	0	0	0	0	0	0	0	0	Stokstaartje	Savanne	Gems	Hooggebergte	Gele kwikstaart	Rietland	Okapi	Woestijn	Damhert	Naaldbos	Schaarbek	Rietland	Alpenmarmot	Hooggebergte	Rode eekhoorn
934	3	1	4	0	Bizon	Noord-Amerika	Neonjuffer	Afrika	Jaguar	Zuid-Amerika	Withandgibbon	Afrika	Vuursalamander	Azië	Mississippialligator	Noord-Amerika	Das	Europa	Roze bergvink	Australië	Emoe	Australië	Capibara	Zuid-Amerika	Zwartvoetpinguïn	Afrika	Wombat	Australië	Secretarisvogel	Afrika	Poema	Noord-Amerika	Roodbuikpiranha	Zuid-Amerika	0	0	0	0	0	0	0	0	0	0	0	0	0	0	0
935	5	1	2	0	Bizon	Noord-Amerika	Kardinaaltetra	Zuid-Amerika	Jaguar	Zuid-Amerika	Withandgibbon	Azië	Vuursalamander	Europa	Mississippialligator	Noord-Amerika	Das	Europa	Goudvink	Europa	Emoe	Australië	Capibara	Zuid-Amerika	Adeliepinguïn	Afrika	Wombat	Australië	Secretarisvogel	Afrika	Poema	Noord-Amerika	Roodbuikpiranha	Zuid-Amerika	0	0	0	0	0	0	0	0	0	0	0	0	0	0	0
936	4	1	4	0	0	0	0	0	0	0	0	0	0	0	0	0	0	0	0	0	0	0	0	0	0	0	0	0	0	0	0	0	0	0	Stokstaartje	Savanne	Gems	Hooggebergte	Winterkoning	Naaldbos	Okapi	Savanne	Damhert	Loofbos	Schaarvink	Mangrovebos	Alpenmarmot	Gemengd bos (loof- en naaldbomen)	Rode eekhoorn
937	5	1	2	1	0	0	0	0	0	0	0	0	0	0	0	0	0	0	0	0	0	0	0	0	0	0	0	0	0	0	0	0	0	0	Stokstaartje	Savanne	Gems	Hooggebergte	Winterkoning	Grasland	Okapi	Savanne	Damhert	Naaldbos	Schaarbek	Grasland	Alpenmarmot	Gemengd bos (loof- en naaldbomen)	Rode eekhoorn
938	5	1	4	0	Bizon	Noord-Amerika	Kardinaaltetra	Zuid-Amerika	Luipaard	Afrika	Withandgibbon	Zuid-Amerika	Vuursalamander	Europa	Nijlkrokodil	Afrika	Das	Europa	Roze bergvink	Noord-Amerika	Emoe	Afrika	Capibara	Zuid-Amerika	Adeliepinguïn	Antarctica	Wombat	Noord-Amerika	Secretarisvogel	Afrika	Poema	Noord-Amerika	Vuurkeelcichlide	Afrika	Stokstaartje	Savanne	Springbok	Savanne	Kleine vliegenvanger	Grasland	Okapi	Savanne	Sitkahert	Naaldbos	Kruisbek	Naaldbos	Alpenmarmot	Hooggebergte	Rode eekhoorn
939	3	2	4	0	Bizon	Noord-Amerika	Neonjuffer	Azië	Luipaard	Afrika	Withandgibbon	Azië	Vuursalamander	Europa	Nijlkrokodil	Afrika	Das	Europa	Roze bergvink	Europa	Emoe	Afrika	Capibara	Australië	Adeliepinguïn	Afrika	Wombat	Australië	Jufferkraan	Azië	Poema	Noord-Amerika	Roodbuikpiranha	Zuid-Amerika	0	0	0	0	0	0	0	0	0	0	0	0	0	0	0
940	2	1	4	0	0	0	0	0	0	0	0	0	0	0	0	0	0	0	0	0	0	0	0	0	0	0	0	0	0	0	0	0	0	0	Stokstaartje	Savanne	Gems	Savanne	Gele kwikstaart	Grasland	Okapi	Regenwoud	Damhert	Loofbos	Kruisbek	Naaldbos	Alpenmarmot	Hooggebergte	Rode eekhoorn
941	1	1	4	0	Bizon	Noord-Amerika	Kersenbuikcichlide	Zuid-Amerika	Luipaard	Azië	Withandgibbon	Afrika	Vuursalamander	Europa	Mississippialligator	Noord-Amerika	Das	Europa	Roze bergvink	Noord-Amerika	Emoe	Australië	Capibara	Noord-Amerika	Zwartvoetpinguïn	Afrika	Wombat	Australië	Jufferkraan	Afrika	Poema	Noord-Amerika	Roodbuikpiranha	Zuid-Amerika	0	0	0	0	0	0	0	0	0	0	0	0	0	0	0
942	1	2	4	0	0	0	0	0	0	0	0	0	0	0	0	0	0	0	0	0	0	0	0	0	0	0	0	0	0	0	0	0	0	0	0	0	0	0	0	0	0	0	0	0	0	0	0	0	0
943	3	2	3	0	Bizon	Afrika	Kardinaaltetra	Zuid-Amerika	Luipaard	Azië	Withandgibbon	Afrika	Tijgersalamander	Noord-Amerika	Nijlkrokodil	Afrika	Das	Europa	Goudvink	Europa	Emoe	Zuid-Amerika	Capibara	Zuid-Amerika	Zwartvoetpinguïn	Antarctica	Wombat	Australië	Secretarisvogel	Afrika	Poema	Noord-Amerika	Roodbuikpiranha	Zuid-Amerika	Stokstaartje	Savanne	Springbok	Hooggebergte	Goudhaantje	Naaldbos	Okapi	Savanne	Damhert	Loofbos	Kruisbek	Rietland	Alpenmarmot	Hooggebergte	Rode eekhoorn
944	2	1	4	0	0	0	0	0	0	0	0	0	0	0	0	0	0	0	0	0	0	0	0	0	0	0	0	0	0	0	0	0	0	0	0	0	0	0	0	0	0	0	0	0	0	0	0	0	0
945	2	2	4	1	Bizon	Noord-Amerika	Kardinaaltetra	Azië	Luipaard	Afrika	Withandgibbon	Zuid-Amerika	Vuursalamander	Europa	Nijlkrokodil	Afrika	Das	Europa	Goudvink	Europa	Emoe	Australië	Capibara	Zuid-Amerika	Zwartvoetpinguïn	Afrika	Wombat	Australië	Secretarisvogel	Afrika	Poema	Noord-Amerika	Roodbuikpiranha	Zuid-Amerika	0	0	0	0	0	0	0	0	0	0	0	0	0	0	0
946	3	2	4	0	Bizon	Noord-Amerika	Kardinaaltetra	Zuid-Amerika	Jaguar	Zuid-Amerika	Withandgibbon	Zuid-Amerika	Vuursalamander	Europa	Mississippialligator	Noord-Amerika	Das	Europa	Goudvink	Europa	Emoe	Australië	Capibara	Zuid-Amerika	Adeliepinguïn	Afrika	Wombat	Australië	Secretarisvogel	Afrika	Poema	Noord-Amerika	Roodbuikpiranha	Zuid-Amerika	0	0	0	0	0	0	0	0	0	0	0	0	0	0	0
947	2	1	3	0	0	0	0	0	0	0	0	0	0	0	0	0	0	0	0	0	0	0	0	0	0	0	0	0	0	0	0	0	0	0	Stokstaartje	Savanne	Springbok	Hooggebergte	Goudhaantje	Naaldbos	Okapi	Savanne	Damhert	Loofbos	Kruisbek	Naaldbos	Alpenmarmot	Gemengd bos (loof- en naaldbomen)	Rode eekhoorn
948	4	1	4	0	0	0	0	0	0	0	0	0	0	0	0	0	0	0	0	0	0	0	0	0	0	0	0	0	0	0	0	0	0	0	Stokstaartje	Savanne	Moeflon	Hooggebergte	Goudhaantje	Grasland	Okapi	Savanne	Damhert	Loofbos	Kruisbek	Naaldbos	Alpenmarmot	Hooggebergte	Rode eekhoorn
949	3	2	4	0	Bizon	Noord-Amerika	Kersenbuikcichlide	Zuid-Amerika	Luipaard	Afrika	Withandgibbon	Azië	Luipaardgekko	Europa	Nijlkrokodil	Afrika	Das	Europa	Roze bergvink	Noord-Amerika	Emoe	Australië	Capibara	Australië	Zwartvoetpinguïn	Antarctica	Wombat	Australië	Secretarisvogel	Afrika	Nevelpanter	Afrika	Roodbuikpiranha	Zuid-Amerika	0	0	0	0	0	0	0	0	0	0	0	0	0	0	0
950	2	1	4	0	Bizon	Noord-Amerika	Neonjuffer	Zuid-Amerika	Cheetah	Azië	Withandgibbon	Azië	Vuursalamander	Azië	Nijlkrokodil	Afrika	Das	Europa	Goudvink	Europa	Emoe	Afrika	Capibara	Zuid-Amerika	Zwartvoetpinguïn	Antarctica	Wombat	Australië	Secretarisvogel	Afrika	Poema	Europa	Rode koraalduivel	Australië	0	0	0	0	0	0	0	0	0	0	0	0	0	0	0
951	3	1	4	0	Bizon	Noord-Amerika	Neonjuffer	Australië	Luipaard	Azië	Doodshoofdaapje	Afrika	Vuursalamander	Australië	Nijlkrokodil	Afrika	Das	Europa	Roze bergvink	Europa	Emoe	Australië	Capibara	Australië	Adeliepinguïn	Antarctica	Wombat	Australië	Secretarisvogel	Zuid-Amerika	Poema	Afrika	Rode koraalduivel	Zuid-Amerika	0	0	0	0	0	0	0	0	0	0	0	0	0	0	0
952	4	1	4	0	0	0	0	0	0	0	0	0	0	0	0	0	0	0	0	0	0	0	0	0	0	0	0	0	0	0	0	0	0	0	Stokstaartje	Savanne	Moeflon	Savanne	Winterkoning	Grasland	Okapi	Savanne	Sitkahert	Loofbos	Kruisvink	Grasland	Alpenmarmot	Hooggebergte	Rode eekhoorn
953	2	2	3	0	0	0	0	0	0	0	0	0	0	0	0	0	0	0	0	0	0	0	0	0	0	0	0	0	0	0	0	0	0	0	Stokstaartje	Savanne	Oribi	Savanne	Gele kwikstaart	Grasland	Okapi	Savanne	Sitkahert	Naaldbos	Schaarvink	Mangrovebos	Zwartstaartprairiehond	Hooggebergte	Rode eekhoorn
954	4	2	4	1	0	0	0	0	0	0	0	0	0	0	0	0	0	0	0	0	0	0	0	0	0	0	0	0	0	0	0	0	0	0	Stokstaartje	Savanne	Gems	Hooggebergte	Goudhaantje	Naaldbos	Okapi	Savanne	Sitkahert	Loofbos	Kruisbek	Naaldbos	Alpenmarmot	Hooggebergte	Rode eekhoorn
955	3	2	4	0	Bizon	Noord-Amerika	Kardinaaltetra	Zuid-Amerika	Jaguar	Zuid-Amerika	Withandgibbon	Afrika	Vuursalamander	Europa	Nijlkrokodil	Afrika	Das	Europa	Roze bergvink	Europa	Nandoe	Zuid-Amerika	Capibara	Zuid-Amerika	Zwartvoetpinguïn	Antarctica	Wombat	Australië	Kasuaris	Azië	Poema	Noord-Amerika	Roodbuikpiranha	Zuid-Amerika	0	0	0	0	0	0	0	0	0	0	0	0	0	0	0
956	3	1	4	0	Bizon	Noord-Amerika	Kersenbuikcichlide	Zuid-Amerika	Luipaard	Afrika	Withandgibbon	Afrika	Luipaardgekko	Noord-Amerika	Mississippialligator	Noord-Amerika	Das	Europa	Dennensijs	Noord-Amerika	Emoe	Azië	Capibara	Zuid-Amerika	Zwartvoetpinguïn	Antarctica	Wombat	Australië	Secretarisvogel	Afrika	Poema	Noord-Amerika	Vuurkeelcichlide	Noord-Amerika	Stokstaartje	Savanne	Gems	Hooggebergte	Gele kwikstaart	Naaldbos	Okapi	Savanne	Damhert	Loofbos	Schaarvink	Mangrovebos	Zwartstaartprairiehond	Grasland	Harrisgrondeekhoorn
957	3	1	4	1	0	0	0	0	0	0	0	0	0	0	0	0	0	0	0	0	0	0	0	0	0	0	0	0	0	0	0	0	0	0	0	0	0	0	0	0	0	0	0	0	0	0	0	0	0
958	3	2	3	99	0	0	0	0	0	0	0	0	0	0	0	0	0	0	0	0	0	0	0	0	0	0	0	0	0	0	0	0	0	0	Stokstaartje	Savanne	Gems	Hooggebergte	Goudhaantje	Naaldbos	Okapi	Regenwoud	Damhert	Naaldbos	Kruisbek	Naaldbos	Alpenmarmot	Hooggebergte	Rode eekhoorn
959	3	2	4	1	Bizon	Noord-Amerika	Kardinaaltetra	Azië	Jaguar	Azië	Withandgibbon	Azië	Vuursalamander	Azië	Nijlkrokodil	Afrika	Das	Europa	Roze bergvink	Europa	Emoe	Afrika	Capibara	Zuid-Amerika	Zwartvoetpinguïn	Afrika	Wombat	Australië	Kasuaris	Australië	Poema	Noord-Amerika	Roodbuikpiranha	Zuid-Amerika	0	0	0	0	0	0	0	0	0	0	0	0	0	0	0
960	7	1	4	0	0	0	0	0	0	0	0	0	0	0	0	0	0	0	0	0	0	0	0	0	0	0	0	0	0	0	0	0	0	0	Stokstaartje	Savanne	Springbok	Savanne	Goudhaantje	Naaldbos	Okapi	Savanne	Damhert	Loofbos	Kruisbek	Naaldbos	Alpenmarmot	Hooggebergte	Harrisgrondeekhoorn
961	1	1	3	1	Bizon	Noord-Amerika	Kardinaaltetra	Zuid-Amerika	Jaguar	Zuid-Amerika	Bonobo	Azië	Vuursalamander	Europa	Nijlkrokodil	Afrika	Das	Europa	Goudvink	Europa	Emoe	Afrika	Capibara	Noord-Amerika	Zwartvoetpinguïn	Afrika	Wombat	Australië	Secretarisvogel	Azië	Goudkat	Noord-Amerika	Roodbuikpiranha	Noord-Amerika	0	0	0	0	0	0	0	0	0	0	0	0	0	0	0
962	2	1	4	0	0	0	0	0	0	0	0	0	0	0	0	0	0	0	0	0	0	0	0	0	0	0	0	0	0	0	0	0	0	0	Stokstaartje	Savanne	Gems	Savanne	Goudhaantje	Naaldbos	Okapi	Regenwoud	Rendier	Poolgebied	Kruisvink	Mangrovebos	Alpenmarmot	Hooggebergte	Rode eekhoorn
963	5	2	4	0	0	0	0	0	0	0	0	0	0	0	0	0	0	0	0	0	0	0	0	0	0	0	0	0	0	0	0	0	0	0	Stokstaartje	Savanne	Gems	Hooggebergte	Winterkoning	Mangrovebos	Okapi	Woestijn	Damhert	Loofbos	Kruisbek	Rietland	Alpenmarmot	Hooggebergte	Rode eekhoorn
964	2	3	4	0	Bizon	Noord-Amerika	Neonjuffer	Australië	Luipaard	Azië	Doodshoofdaapje	Afrika	Luipaardgekko	Europa	Zwarte kaaiman	Afrika	Wasbeer	Noord-Amerika	Goudvink	Europa	Emoe	Afrika	Capibara	Zuid-Amerika	Zwartvoetpinguïn	Antarctica	Wombat	Noord-Amerika	Secretarisvogel	Afrika	Poema	Azië	Rode koraalduivel	Afrika	0	0	0	0	0	0	0	0	0	0	0	0	0	0	0
965	5	1	4	0	0	0	0	0	0	0	0	0	0	0	0	0	0	0	0	0	0	0	0	0	0	0	0	0	0	0	0	0	0	0	Stokstaartje	Savanne	Gems	Hooggebergte	Goudhaantje	Naaldbos	Okapi	Savanne	Damhert	Loofbos	Kruisbek	Naaldbos	Alpenmarmot	Hooggebergte	Rode eekhoorn
966	3	2	4	0	Bizon	Noord-Amerika	Kardinaaltetra	Azië	Luipaard	Zuid-Amerika	Withandgibbon	Azië	Vuursalamander	Azië	Nijlkrokodil	Afrika	Das	Europa	Roze bergvink	Europa	Nandoe	Afrika	Capibara	Zuid-Amerika	Adeliepinguïn	Antarctica	Wombat	Australië	Secretarisvogel	Afrika	Poema	Noord-Amerika	Roodbuikpiranha	Zuid-Amerika	Stokstaartje	Savanne	Gems	Hooggebergte	Winterkoning	Grasland	Okapi	Regenwoud	Damhert	Moeras	Kruisbek	Mangrovebos	Alpenmarmot	Hooggebergte	Suikereekhoorn
967	5	1	3	0	Bizon	Noord-Amerika	Kersenbuikcichlide	Australië	Jaguar	Afrika	Doodshoofdaapje	Azië	Vuursalamander	Europa	Gaviaal	Zuid-Amerika	Das	Europa	Goudvink	Europa	Moa	Azië	Capibara	Zuid-Amerika	Adeliepinguïn	Antarctica	Wombat	Australië	Secretarisvogel	Afrika	Poema	Noord-Amerika	Rode koraalduivel	Australië	Stokstaartje	Savanne	Gems	Hooggebergte	Goudhaantje	Rietland	Okapi	Regenwoud	Damhert	Loofbos	Kruisbek	Naaldbos	Zwartstaartprairiehond	Grasland	Rode eekhoorn
968	1	2	2	0	Bizon	Zuid-Amerika	Neonjuffer	Australië	Luipaard	Azië	Doodshoofdaapje	Australië	Luipaardgekko	Noord-Amerika	Mississippialligator	Azië	Stinkdier	Australië	Roze bergvink	Noord-Amerika	Struisvogel	Australië	Muskusrat	Zuid-Amerika	Adeliepinguïn	Antarctica	Wombat	Noord-Amerika	Jufferkraan	Azië	Pardellynx	Noord-Amerika	Roodbuikpiranha	Zuid-Amerika	0	0	0	0	0	0	0	0	0	0	0	0	0	0	0
969	3	2	4	0	0	0	0	0	0	0	0	0	0	0	0	0	0	0	0	0	0	0	0	0	0	0	0	0	0	0	0	0	0	0	Stokstaartje	Savanne	Moeflon	Hooggebergte	Goudhaantje	Grasland	Okapi	Savanne	Damhert	Naaldbos	Kruisbek	Rietland	Alpenmarmot	Hooggebergte	Rode eekhoorn
970	4	2	2	0	Kafferbuffel	Azië	Neonjuffer	Zuid-Amerika	Luipaard	Afrika	Withandgibbon	Azië	Tijgersalamander	Noord-Amerika	Nijlkrokodil	Afrika	Stinkdier	Europa	Roze bergvink	Europa	Struisvogel	Afrika	Capibara	Zuid-Amerika	Zwartvoetpinguïn	Noord-Amerika	Wombat	Europa	Jufferkraan	Australië	Pardellynx	Afrika	Roodbuikpiranha	Zuid-Amerika	0	0	0	0	0	0	0	0	0	0	0	0	0	0	0
971	3	1	4	0	0	0	0	0	0	0	0	0	0	0	0	0	0	0	0	0	0	0	0	0	0	0	0	0	0	0	0	0	0	0	Stokstaartje	Savanne	Gems	Hooggebergte	Winterkoning	Rietland	Okapi	Savanne	Damhert	Loofbos	Kruisvink	Naaldbos	Alpenmarmot	Hooggebergte	Rode eekhoorn
972	5	1	4	0	Kafferbuffel	Noord-Amerika	Neonjuffer	Azië	Jaguar	Afrika	Doodshoofdaapje	Afrika	Vuursalamander	Australië	Nijlkrokodil	Afrika	Das	Europa	Roze bergvink	Europa	Nandoe	Afrika	Capibara	Zuid-Amerika	Zwartvoetpinguïn	Afrika	Wombat	Europa	Kasuaris	Afrika	Poema	Afrika	Rode acara	Australië	0	0	0	0	0	0	0	0	0	0	0	0	0	0	0
973	3	2	4	0	0	0	0	0	0	0	0	0	0	0	0	0	0	0	0	0	0	0	0	0	0	0	0	0	0	0	0	0	0	0	0	0	0	0	0	0	0	0	0	0	0	0	0	0	0
974	4	1	2	0	0	0	0	0	0	0	0	0	0	0	0	0	0	0	0	0	0	0	0	0	0	0	0	0	0	0	0	0	0	0	0	0	0	0	0	0	0	0	0	0	0	0	0	0	0
975	6	2	4	1	0	0	0	0	0	0	0	0	0	0	0	0	0	0	0	0	0	0	0	0	0	0	0	0	0	0	0	0	0	0	Stokstaartje	Savanne	Oribi	Hooggebergte	Gele kwikstaart	Rietland	Okapi	Savanne	Sitkahert	Naaldbos	Schaarbek	Mangrovebos	Alpenmarmot	Hooggebergte	Rode eekhoorn
976	2	2	4	0	Bizon	Zuid-Amerika	Kardinaaltetra	Australië	Luipaard	Azië	Doodshoofdaapje	Azië	Vuursalamander	Europa	Mississippialligator	Noord-Amerika	Das	Noord-Amerika	Goudvink	Europa	Emoe	Australië	Capibara	Zuid-Amerika	Adeliepinguïn	Antarctica	Wombat	Australië	Secretarisvogel	Afrika	Poema	Afrika	Roodbuikpiranha	Zuid-Amerika	0	0	0	0	0	0	0	0	0	0	0	0	0	0	0
977	6	2	4	0	Bizon	Noord-Amerika	Kardinaaltetra	Zuid-Amerika	Luipaard	Azië	Withandgibbon	Afrika	Vuursalamander	Europa	Gaviaal	Zuid-Amerika	Das	Europa	Goudvink	Europa	Struisvogel	Afrika	Capibara	Australië	Zwartvoetpinguïn	Antarctica	Wombat	Australië	Kuifseriema	Afrika	Poema	Azië	Rode acara	Australië	Stokstaartje	Savanne	Springbok	Hooggebergte	Goudhaantje	Naaldbos	Okapi	Savanne	Damhert	Loofbos	Kruisbek	Naaldbos	Alpenmarmot	Hooggebergte	Rode eekhoorn
978	3	2	4	99	Bizon	Noord-Amerika	Kersenbuikcichlide	Afrika	Luipaard	Afrika	Withandgibbon	Zuid-Amerika	Vuursalamander	Europa	Zwarte kaaiman	Noord-Amerika	Das	Europa	Goudvink	Europa	Emoe	Australië	Capibara	Zuid-Amerika	Adeliepinguïn	Antarctica	Wombat	Australië	Secretarisvogel	Afrika	Poema	Noord-Amerika	Vuurkeelcichlide	Afrika	Stokstaartje	Savanne	Oribi	Hooggebergte	Gele kwikstaart	Grasland	Okapi	Savanne	Damhert	Loofbos	Kruisvink	Mangrovebos	Alpenmarmot	Hooggebergte	Rode eekhoorn
979	6	1	4	0	0	0	0	0	0	0	0	0	0	0	0	0	0	0	0	0	0	0	0	0	0	0	0	0	0	0	0	0	0	0	Stokstaartje	Savanne	Gems	Hooggebergte	Goudhaantje	Rietland	Okapi	Savanne	Damhert	Naaldbos	Kruisbek	Naaldbos	Alpenmarmot	Hooggebergte	Rode eekhoorn
980	3	2	4	1	0	0	0	0	0	0	0	0	0	0	0	0	0	0	0	0	0	0	0	0	0	0	0	0	0	0	0	0	0	0	Stokstaartje	Savanne	Gems	Hooggebergte	Goudhaantje	Grasland	Okapi	Savanne	Damhert	Loofbos	Kruisbek	Mangrovebos	Alpenmarmot	Grasland	Rode eekhoorn
981	4	2	4	0	0	0	0	0	0	0	0	0	0	0	0	0	0	0	0	0	0	0	0	0	0	0	0	0	0	0	0	0	0	0	Stokstaartje	Savanne	Gems	Hooggebergte	Kleine vliegenvanger	Rietland	Okapi	Savanne	Damhert	Loofbos	Kruisbek	Rietland	Alpenmarmot	Hooggebergte	Rode eekhoorn
982	3	1	4	0	Bizon	Noord-Amerika	Neonjuffer	Azië	Luipaard	Zuid-Amerika	Doodshoofdaapje	Afrika	Tijgersalamander	Australië	Mississippialligator	Noord-Amerika	Das	Europa	Roze bergvink	Australië	Moa	Australië	Capibara	Zuid-Amerika	Zwartvoetpinguïn	Antarctica	Wombat	Australië	Jufferkraan	Afrika	Poema	Noord-Amerika	Roodbuikpiranha	Zuid-Amerika	0	0	0	0	0	0	0	0	0	0	0	0	0	0	0
983	3	1	4	0	Bizon	Afrika	Kardinaaltetra	Zuid-Amerika	Luipaard	Zuid-Amerika	Withandgibbon	Azië	Tokeh	Australië	Nijlkrokodil	Afrika	Das	Europa	Dennensijs	Europa	Emoe	Australië	Capibara	Zuid-Amerika	Adeliepinguïn	Antarctica	Wombat	Australië	Secretarisvogel	Azië	Goudkat	Noord-Amerika	Rode acara	Zuid-Amerika	0	0	0	0	0	0	0	0	0	0	0	0	0	0	0
984	6	2	4	0	Bizon	Noord-Amerika	Kardinaaltetra	Azië	Jaguar	Zuid-Amerika	Withandgibbon	Azië	Vuursalamander	Europa	Nijlkrokodil	Afrika	Das	Europa	Goudvink	Europa	Emoe	Australië	Capibara	Zuid-Amerika	Zwartvoetpinguïn	Afrika	Wombat	Australië	Secretarisvogel	Afrika	Poema	Noord-Amerika	Roodbuikpiranha	Zuid-Amerika	0	0	0	0	0	0	0	0	0	0	0	0	0	0	0
985	3	1	4	0	0	0	0	0	0	0	0	0	0	0	0	0	0	0	0	0	0	0	0	0	0	0	0	0	0	0	0	0	0	0	Stokstaartje	Savanne	Gems	Hooggebergte	Goudhaantje	Rietland	Okapi	Regenwoud	Sitkahert	Naaldbos	Kruisbek	Naaldbos	Zwartstaartprairiehond	Grasland	Rode eekhoorn
986	3	1	3	1	Bizon	Noord-Amerika	Kardinaaltetra	Zuid-Amerika	Jaguar	Zuid-Amerika	Withandgibbon	Azië	Vuursalamander	Europa	Zwarte kaaiman	Afrika	Das	Europa	Goudvink	Europa	Emoe	Australië	Capibara	Zuid-Amerika	Zwartvoetpinguïn	Noord-Amerika	Wombat	Australië	Secretarisvogel	Afrika	Poema	Noord-Amerika	Roodbuikpiranha	Zuid-Amerika	0	0	0	0	0	0	0	0	0	0	0	0	0	0	0
987	5	2	3	0	Bizon	Afrika	Kardinaaltetra	Azië	Luipaard	Azië	Withandgibbon	Azië	Vuursalamander	Europa	Mississippialligator	Noord-Amerika	Das	Europa	Dennensijs	Europa	Emoe	Afrika	Capibara	Australië	Zwartvoetpinguïn	Antarctica	Wombat	Noord-Amerika	Secretarisvogel	Australië	Goudkat	Europa	Roodbuikpiranha	Australië	0	0	0	0	0	0	0	0	0	0	0	0	0	0	0
988	2	1	4	1	0	0	0	0	0	0	0	0	0	0	0	0	0	0	0	0	0	0	0	0	0	0	0	0	0	0	0	0	0	0	Stokstaartje	Savanne	Gems	Hooggebergte	Goudhaantje	Naaldbos	Okapi	Regenwoud	Damhert	Loofbos	Kruisbek	Naaldbos	Zwartstaartprairiehond	Grasland	Rode eekhoorn
989	5	2	3	0	Bizon	Noord-Amerika	Kardinaaltetra	Zuid-Amerika	Jaguar	Zuid-Amerika	Withandgibbon	Azië	Vuursalamander	Azië	Zwarte kaaiman	Afrika	Das	Europa	Roze bergvink	Europa	Emoe	Afrika	Capibara	Zuid-Amerika	Zwartvoetpinguïn	Antarctica	Wombat	Australië	Secretarisvogel	Afrika	Poema	Noord-Amerika	Roodbuikpiranha	Zuid-Amerika	0	0	0	0	0	0	0	0	0	0	0	0	0	0	0
990	1	1	4	1	0	0	0	0	0	0	0	0	0	0	0	0	0	0	0	0	0	0	0	0	0	0	0	0	0	0	0	0	0	0	0	0	0	0	0	0	0	0	0	0	0	0	0	0	0
991	3	99	4	1	0	0	0	0	0	0	0	0	0	0	0	0	0	0	0	0	0	0	0	0	0	0	0	0	0	0	0	0	0	0	Stokstaartje	Savanne	Springbok	Savanne	Goudhaantje	Naaldbos	Okapi	Woestijn	Sitkahert	Poolgebied	Kruisbek	Naaldbos	Alpenmarmot	Hooggebergte	Rode eekhoorn
992	5	1	4	0	Bizon	Noord-Amerika	Neonjuffer	Zuid-Amerika	Cheetah	Azië	Doodshoofdaapje	Afrika	Vuursalamander	Europa	Zwarte kaaiman	Afrika	Das	Europa	Goudvink	Europa	Nandoe	Australië	Capibara	Zuid-Amerika	Zwartvoetpinguïn	Antarctica	Wombat	Australië	Secretarisvogel	Zuid-Amerika	Poema	Europa	Roodbuikpiranha	Zuid-Amerika	Stokstaartje	Savanne	Gems	Hooggebergte	Goudhaantje	Naaldbos	Okapi	Savanne	Damhert	Loofbos	Kruisbek	Rietland	Boslemming	Gemengd bos (loof- en naaldbomen)	Rode eekhoorn
993	2	2	4	0	Bizon	Noord-Amerika	Kardinaaltetra	Azië	Luipaard	Zuid-Amerika	Doodshoofdaapje	Zuid-Amerika	Vuursalamander	Europa	Mississippialligator	Noord-Amerika	Das	Europa	Dennensijs	Europa	Emoe	Australië	Capibara	Australië	Adeliepinguïn	Afrika	Wombat	Australië	Kasuaris	Azië	Poema	Noord-Amerika	Roodbuikpiranha	Zuid-Amerika	0	0	0	0	0	0	0	0	0	0	0	0	0	0	0
994	4	1	4	0	0	0	0	0	0	0	0	0	0	0	0	0	0	0	0	0	0	0	0	0	0	0	0	0	0	0	0	0	0	0	0	0	0	0	0	0	0	0	0	0	0	0	0	0	0
995	5	1	4	0	0	0	0	0	0	0	0	0	0	0	0	0	0	0	0	0	0	0	0	0	0	0	0	0	0	0	0	0	0	0	Stokstaartje	Savanne	Gems	Hooggebergte	Goudhaantje	Naaldbos	Okapi	Savanne	Damhert	Loofbos	Kruisbek	Naaldbos	Alpenmarmot	Hooggebergte	Rode eekhoorn
996	1	1	4	0	0	0	0	0	0	0	0	0	0	0	0	0	0	0	0	0	0	0	0	0	0	0	0	0	0	0	0	0	0	0	Stokstaartje	Savanne	Gems	Hooggebergte	Goudhaantje	Naaldbos	Okapi	Regenwoud	Damhert	Loofbos	Kruisbek	Naaldbos	Alpenmarmot	Hooggebergte	Rode eekhoorn
997	6	2	2	1	Bizon	Afrika	Neonjuffer	Azië	Luipaard	Afrika	Withandgibbon	Afrika	Luipaardgekko	Australië	Mississippialligator	Zuid-Amerika	Das	Europa	Roze bergvink	Europa	Emoe	Afrika	Capibara	Australië	Zwartvoetpinguïn	Antarctica	Wombat	Australië	Kasuaris	Zuid-Amerika	Poema	Noord-Amerika	Roodbuikpiranha	Zuid-Amerika	0	0	0	0	0	0	0	0	0	0	0	0	0	0	0
998	4	1	3	0	0	0	0	0	0	0	0	0	0	0	0	0	0	0	0	0	0	0	0	0	0	0	0	0	0	0	0	0	0	0	Stokstaartje	Savanne	Gems	Hooggebergte	Goudhaantje	Naaldbos	Okapi	Regenwoud	Damhert	Loofbos	Kruisbek	Naaldbos	Zwartstaartprairiehond	Grasland	Rode eekhoorn
999	2	2	4	0	0	0	0	0	0	0	0	0	0	0	0	0	0	0	0	0	0	0	0	0	0	0	0	0	0	0	0	0	0	0	Stokstaartje	Savanne	Springbok	Savanne	Gele kwikstaart	Mangrovebos	Okapi	Savanne	Damhert	Naaldbos	Kruisvink	Grasland	Alpenmarmot	Hooggebergte	Rode eekhoorn
1000	5	1	2	0	Bizon	Noord-Amerika	Neonjuffer	Zuid-Amerika	Luipaard	Afrika	Withandgibbon	Azië	Vuursalamander	Europa	Mississippialligator	Noord-Amerika	Das	Europa	Goudvink	Europa	Nandoe	Zuid-Amerika	Capibara	Zuid-Amerika	Adeliepinguïn	Antarctica	Grijze marmot	Noord-Amerika	Secretarisvogel	Afrika	Poema	Noord-Amerika	Roodbuikpiranha	Zuid-Amerika	0	0	0	0	0	0	0	0	0	0	0	0	0	0	0
1001	4	2	4	0	Bizon	Noord-Amerika	Sherrybarbeel	Azië	Luipaard	Azië	Withandgibbon	Afrika	Vuursalamander	Azië	Mississippialligator	Zuid-Amerika	Wasbeer	Europa	Roze bergvink	Europa	Emoe	Australië	Capibara	Zuid-Amerika	Zwartvoetpinguïn	Afrika	Wombat	Australië	Secretarisvogel	Afrika	Poema	Noord-Amerika	Vuurkeelcichlide	Zuid-Amerika	0	0	0	0	0	0	0	0	0	0	0	0	0	0	0
1002	4	1	4	0	Bizon	Noord-Amerika	Kardinaaltetra	Zuid-Amerika	Jaguar	Zuid-Amerika	Withandgibbon	Azië	Vuursalamander	Europa	Mississippialligator	Noord-Amerika	Das	Europa	Goudvink	Europa	Emoe	Australië	Capibara	Zuid-Amerika	Zwartvoetpinguïn	Afrika	Wombat	Australië	Secretarisvogel	Afrika	Poema	Noord-Amerika	Roodbuikpiranha	Zuid-Amerika	Stokstaartje	Savanne	Gems	Hooggebergte	Kleine vliegenvanger	Rietland	Okapi	Regenwoud	Damhert	Loofbos	Kruisbek	Naaldbos	Zwartstaartprairiehond	Grasland	Rode eekhoorn
1003	2	2	4	0	0	0	0	0	0	0	0	0	0	0	0	0	0	0	0	0	0	0	0	0	0	0	0	0	0	0	0	0	0	0	0	0	0	0	0	0	0	0	0	0	0	0	0	0	0
1004	5	1	4	0	0	0	0	0	0	0	0	0	0	0	0	0	0	0	0	0	0	0	0	0	0	0	0	0	0	0	0	0	0	0	Stokstaartje	Savanne	Oribi	Hooggebergte	Kleine vliegenvanger	Rietland	Okapi	Savanne	Damhert	Loofbos	Kruisbek	Naaldbos	Alpenmarmot	Gemengd bos (loof- en naaldbomen)	Rode eekhoorn
1005	4	99	3	1	0	0	0	0	0	0	0	0	0	0	0	0	0	0	0	0	0	0	0	0	0	0	0	0	0	0	0	0	0	0	Stokstaartje	Savanne	Gems	Hooggebergte	Goudhaantje	Grasland	Okapi	Savanne	Damhert	Loofbos	Schaarbek	Grasland	Boslemming	Gemengd bos (loof- en naaldbomen)	Rode eekhoorn
1006	3	1	4	0	Bizon	Noord-Amerika	Kardinaaltetra	Zuid-Amerika	Jaguar	Zuid-Amerika	Withandgibbon	Afrika	Tijgersalamander	Azië	Mississippialligator	Noord-Amerika	Das	Europa	Roze bergvink	Europa	Emoe	Australië	Capibara	Zuid-Amerika	Adeliepinguïn	Antarctica	Wombat	Australië	Secretarisvogel	Afrika	Poema	Noord-Amerika	Roodbuikpiranha	Zuid-Amerika	0	0	0	0	0	0	0	0	0	0	0	0	0	0	0
1007	4	2	4	0	0	0	0	0	0	0	0	0	0	0	0	0	0	0	0	0	0	0	0	0	0	0	0	0	0	0	0	0	0	0	Stokstaartje	Gemengd bos (loof- en naaldbomen)	Oribi	Hooggebergte	Goudhaantje	Rietland	Okapi	Savanne	Damhert	Naaldbos	Schaarbek	Rietland	Zwartstaartprairiehond	Grasland	Rode eekhoorn
1008	1	1	4	0	0	0	0	0	0	0	0	0	0	0	0	0	0	0	0	0	0	0	0	0	0	0	0	0	0	0	0	0	0	0	0	0	0	0	0	0	0	0	0	0	0	0	0	0	0
1009	3	2	3	0	Bizon	Noord-Amerika	Kersenbuikcichlide	Australië	Luipaard	Afrika	Withandgibbon	Zuid-Amerika	Tijgersalamander	Australië	Mississippialligator	Noord-Amerika	Das	Europa	Goudvink	Europa	Emoe	Australië	Capibara	Australië	Zwartvoetpinguïn	Antarctica	Wombat	Noord-Amerika	Secretarisvogel	Azië	Poema	Afrika	Roodbuikpiranha	Zuid-Amerika	0	0	0	0	0	0	0	0	0	0	0	0	0	0	0
1010	2	1	4	0	0	0	0	0	0	0	0	0	0	0	0	0	0	0	0	0	0	0	0	0	0	0	0	0	0	0	0	0	0	0	Stokstaartje	Savanne	Gems	Hooggebergte	Goudhaantje	Naaldbos	Okapi	Savanne	Damhert	Loofbos	Kruisbek	Grasland	Alpenmarmot	Grasland	Rode eekhoorn
1011	4	2	4	0	Bizon	Noord-Amerika	Kardinaaltetra	Zuid-Amerika	Luipaard	Azië	Withandgibbon	Afrika	Vuursalamander	Azië	Nijlkrokodil	Afrika	Stinkdier	Noord-Amerika	Masker-agapornis	Australië	Emoe	Australië	Capibara	Zuid-Amerika	Zwartvoetpinguïn	Antarctica	Wombat	Australië	Secretarisvogel	Azië	Poema	Noord-Amerika	Roodbuikpiranha	Zuid-Amerika	0	0	0	0	0	0	0	0	0	0	0	0	0	0	0
1012	4	2	4	0	0	0	0	0	0	0	0	0	0	0	0	0	0	0	0	0	0	0	0	0	0	0	0	0	0	0	0	0	0	0	Stokstaartje	Savanne	Oribi	Savanne	Goudhaantje	Rietland	Okapi	Savanne	Damhert	Loofbos	Schaarbek	Naaldbos	Alpenmarmot	Gemengd bos (loof- en naaldbomen)	Suikereekhoorn
1013	2	1	4	0	Bizon	Noord-Amerika	Neonjuffer	Azië	Luipaard	Afrika	Doodshoofdaapje	Azië	Luipaardgekko	Azië	Zwarte kaaiman	Zuid-Amerika	Wasbeer	Europa	Dennensijs	Noord-Amerika	Emoe	Australië	Capibara	Zuid-Amerika	Zwartvoetpinguïn	Antarctica	Wombat	Noord-Amerika	Secretarisvogel	Afrika	Poema	Azië	Roodbuikpiranha	Zuid-Amerika	Stokstaartje	Savanne	Gems	Hooggebergte	Goudhaantje	Grasland	Okapi	Savanne	Rendier	Poolgebied	Kruisvink	Mangrovebos	Alpenmarmot	Hooggebergte	Rode eekhoorn
1014	4	2	4	0	Bizon	Noord-Amerika	Kardinaaltetra	Zuid-Amerika	Jaguar	Afrika	Withandgibbon	Azië	Vuursalamander	Azië	Zwarte kaaiman	Noord-Amerika	Das	Europa	Goudvink	Europa	Emoe	Australië	Capibara	Zuid-Amerika	Zwartvoetpinguïn	Afrika	Wombat	Australië	Secretarisvogel	Afrika	Poema	Noord-Amerika	Roodbuikpiranha	Zuid-Amerika	0	0	0	0	0	0	0	0	0	0	0	0	0	0	0
1015	5	1	4	0	0	0	0	0	0	0	0	0	0	0	0	0	0	0	0	0	0	0	0	0	0	0	0	0	0	0	0	0	0	0	Stokstaartje	Savanne	Oribi	Savanne	Winterkoning	Grasland	Oryx	Woestijn	Damhert	Loofbos	Schaarbek	Naaldbos	Alpenmarmot	Hooggebergte	Rode eekhoorn
1016	5	2	4	1	Bizon	Noord-Amerika	Kersenbuikcichlide	Australië	Luipaard	Afrika	Withandgibbon	Australië	Tijgersalamander	Noord-Amerika	Zwarte kaaiman	Noord-Amerika	Das	Europa	Goudvink	Europa	Emoe	Australië	Capibara	Zuid-Amerika	Zwartvoetpinguïn	Afrika	Wombat	Australië	Secretarisvogel	Afrika	Poema	Noord-Amerika	Roodbuikpiranha	Noord-Amerika	0	0	0	0	0	0	0	0	0	0	0	0	0	0	0
1017	1	2	3	0	0	0	0	0	0	0	0	0	0	0	0	0	0	0	0	0	0	0	0	0	0	0	0	0	0	0	0	0	0	0	Stokstaartje	Savanne	Springbok	Hooggebergte	Goudhaantje	Naaldbos	Okapi	Savanne	Damhert	Loofbos	Schaarbek	Mangrovebos	Zwartstaartprairiehond	Grasland	Rode eekhoorn
1018	2	1	4	0	Bizon	Noord-Amerika	Kardinaaltetra	Azië	Luipaard	Afrika	Doodshoofdaapje	Zuid-Amerika	Tijgersalamander	Australië	Zwarte kaaiman	Zuid-Amerika	Das	Europa	Goudvink	Afrika	Emoe	Australië	Capibara	Australië	Zwartvoetpinguïn	Antarctica	Grijze marmot	Noord-Amerika	Kuifseriema	Australië	Poema	Noord-Amerika	Roodbuikpiranha	Zuid-Amerika	0	0	0	0	0	0	0	0	0	0	0	0	0	0	0
1019	2	1	3	0	0	0	0	0	0	0	0	0	0	0	0	0	0	0	0	0	0	0	0	0	0	0	0	0	0	0	0	0	0	0	Stokstaartje	Savanne	Gems	Hooggebergte	Goudhaantje	Grasland	Okapi	Savanne	Damhert	Loofbos	Kruisbek	Mangrovebos	Alpenmarmot	Hooggebergte	Harrisgrondeekhoorn
1020	2	1	4	0	0	0	0	0	0	0	0	0	0	0	0	0	0	0	0	0	0	0	0	0	0	0	0	0	0	0	0	0	0	0	Stokstaartje	Savanne	Gems	Hooggebergte	Goudhaantje	Rietland	Okapi	Savanne	Damhert	Loofbos	Schaarvink	Mangrovebos	Alpenmarmot	Hooggebergte	Rode eekhoorn
1021	1	2	4	0	0	0	0	0	0	0	0	0	0	0	0	0	0	0	0	0	0	0	0	0	0	0	0	0	0	0	0	0	0	0	Stokstaartje	Savanne	Gems	Hooggebergte	Gele kwikstaart	Grasland	Okapi	Savanne	Sitkahert	Loofbos	Kruisbek	Mangrovebos	Alpenmarmot	Hooggebergte	Suikereekhoorn
1022	2	2	4	1	0	0	0	0	0	0	0	0	0	0	0	0	0	0	0	0	0	0	0	0	0	0	0	0	0	0	0	0	0	0	Stokstaartje	Savanne	Gems	Hooggebergte	Goudhaantje	Naaldbos	Okapi	Regenwoud	Damhert	Loofbos	Kruisbek	Naaldbos	Alpenmarmot	Hooggebergte	Rode eekhoorn
1023	2	1	4	0	Jak	Azië	Neonjuffer	Zuid-Amerika	Cheetah	Afrika	Withandgibbon	Zuid-Amerika	Tijgersalamander	Noord-Amerika	Zwarte kaaiman	Afrika	Das	Europa	Roze bergvink	Europa	Emoe	Afrika	Capibara	Australië	Zwartvoetpinguïn	Antarctica	Wombat	Australië	Kasuaris	Azië	Goudkat	Afrika	Roodbuikpiranha	Zuid-Amerika	0	0	0	0	0	0	0	0	0	0	0	0	0	0	0
1024	4	1	4	0	0	0	0	0	0	0	0	0	0	0	0	0	0	0	0	0	0	0	0	0	0	0	0	0	0	0	0	0	0	0	0	0	0	0	0	0	0	0	0	0	0	0	0	0	0
1025	3	2	4	0	Bizon	Noord-Amerika	Kardinaaltetra	Australië	Luipaard	Afrika	Doodshoofdaapje	Azië	Luipaardgekko	Azië	Zwarte kaaiman	Noord-Amerika	Das	Europa	Roze bergvink	Noord-Amerika	Nandoe	Afrika	Capibara	Zuid-Amerika	Zwartvoetpinguïn	Antarctica	Degoe	Australië	Kuifseriema	Zuid-Amerika	Goudkat	Afrika	Roodbuikpiranha	Zuid-Amerika	Stokstaartje	Savanne	Springbok	Savanne	Gele kwikstaart	Grasland	Okapi	Naaldbos	Damhert	Loofbos	Schaarbek	Mangrovebos	Alpenmarmot	Hooggebergte	Rode eekhoorn
1026	4	99	4	1	Bizon	Noord-Amerika	Kardinaaltetra	Zuid-Amerika	Jaguar	Zuid-Amerika	Withandgibbon	Afrika	Vuursalamander	Europa	Mississippialligator	Noord-Amerika	Das	Europa	Roze bergvink	Afrika	Nandoe	Afrika	Capibara	Zuid-Amerika	Zwartvoetpinguïn	Noord-Amerika	Wombat	Australië	Secretarisvogel	Afrika	Poema	Noord-Amerika	Roodbuikpiranha	Zuid-Amerika	Stokstaartje	Savanne	Gems	Hooggebergte	Goudhaantje	Rietland	Okapi	Savanne	Damhert	Loofbos	Kruisbek	Naaldbos	Zwartstaartprairiehond	Grasland	Rode eekhoorn
1027	4	2	4	0	Bizon	Noord-Amerika	Neonjuffer	Azië	Jaguar	Zuid-Amerika	Withandgibbon	Azië	Vuursalamander	Europa	Nijlkrokodil	Afrika	Das	Europa	Goudvink	Europa	Struisvogel	Afrika	Capibara	Zuid-Amerika	Zwartvoetpinguïn	Afrika	Wombat	Australië	Secretarisvogel	Afrika	Poema	Noord-Amerika	Roodbuikpiranha	Zuid-Amerika	Stokstaartje	Savanne	Gems	Hooggebergte	Goudhaantje	Naaldbos	Okapi	Savanne	Sitkahert	Naaldbos	Kruisbek	Naaldbos	Alpenmarmot	Hooggebergte	Rode eekhoorn
1028	2	2	4	0	0	0	0	0	0	0	0	0	0	0	0	0	0	0	0	0	0	0	0	0	0	0	0	0	0	0	0	0	0	0	0	0	0	0	0	0	0	0	0	0	0	0	0	0	0
1029	3	1	4	0	Bizon	Afrika	Kardinaaltetra	Zuid-Amerika	Luipaard	Afrika	Withandgibbon	Azië	Luipaardgekko	Australië	Nijlkrokodil	Zuid-Amerika	Das	Europa	Roze bergvink	Noord-Amerika	Emoe	Afrika	Capibara	Australië	Zwartvoetpinguïn	Antarctica	Wombat	Australië	Secretarisvogel	Afrika	Pardellynx	Noord-Amerika	Rode acara	Zuid-Amerika	0	0	0	0	0	0	0	0	0	0	0	0	0	0	0
1030	3	1	4	0	Bizon	Noord-Amerika	Kardinaaltetra	Zuid-Amerika	Jaguar	Afrika	Withandgibbon	Afrika	Tijgersalamander	Europa	Nijlkrokodil	Afrika	Das	Europa	Goudvink	Europa	Emoe	Australië	Capibara	Zuid-Amerika	Marmeralk	Antarctica	Wombat	Zuid-Amerika	Secretarisvogel	Azië	Poema	Azië	Roodbuikpiranha	Zuid-Amerika	0	0	0	0	0	0	0	0	0	0	0	0	0	0	0
1031	1	2	2	0	0	0	0	0	0	0	0	0	0	0	0	0	0	0	0	0	0	0	0	0	0	0	0	0	0	0	0	0	0	0	0	0	0	0	0	0	0	0	0	0	0	0	0	0	0
1032	4	1	3	0	0	0	0	0	0	0	0	0	0	0	0	0	0	0	0	0	0	0	0	0	0	0	0	0	0	0	0	0	0	0	Stokstaartje	Savanne	Gems	Hooggebergte	Winterkoning	Grasland	Okapi	Savanne	Damhert	Naaldbos	Kruisbek	Naaldbos	Alpenmarmot	Hooggebergte	Rode eekhoorn
1033	3	1	4	0	Bizon	Afrika	Neonjuffer	Azië	Luipaard	Afrika	Doodshoofdaapje	Afrika	Vuursalamander	Australië	Nijlkrokodil	Afrika	Wasbeer	Zuid-Amerika	Dennensijs	Europa	Emoe	Australië	Capibara	Australië	Zwartvoetpinguïn	Antarctica	Wombat	Zuid-Amerika	Secretarisvogel	Afrika	Poema	Afrika	Roodbuikpiranha	Zuid-Amerika	Stokstaartje	Savanne	Gems	Poolgebied	Gele kwikstaart	Naaldbos	Okapi	Savanne	Damhert	Naaldbos	Schaarbek	Mangrovebos	Zwartstaartprairiehond	Grasland	Rode eekhoorn
1034	5	1	2	0	Bizon	Noord-Amerika	Neonjuffer	Zuid-Amerika	Jaguar	Zuid-Amerika	Withandgibbon	Zuid-Amerika	Vuursalamander	Europa	Zwarte kaaiman	Zuid-Amerika	Das	Europa	Goudvink	Europa	Nandoe	Zuid-Amerika	Capibara	Zuid-Amerika	Adeliepinguïn	Antarctica	Wombat	Australië	Secretarisvogel	Afrika	Poema	Noord-Amerika	Roodbuikpiranha	Zuid-Amerika	0	0	0	0	0	0	0	0	0	0	0	0	0	0	0
1035	2	2	4	0	0	0	0	0	0	0	0	0	0	0	0	0	0	0	0	0	0	0	0	0	0	0	0	0	0	0	0	0	0	0	Stokstaartje	Savanne	Springbok	Hooggebergte	Goudhaantje	Rietland	Okapi	Savanne	Rendier	Naaldbos	Schaarvink	Mangrovebos	Boslemming	Gemengd bos (loof- en naaldbomen)	Rode eekhoorn
1036	1	1	3	0	0	0	0	0	0	0	0	0	0	0	0	0	0	0	0	0	0	0	0	0	0	0	0	0	0	0	0	0	0	0	0	0	0	0	0	0	0	0	0	0	0	0	0	0	0
1037	2	1	4	0	0	0	0	0	0	0	0	0	0	0	0	0	0	0	0	0	0	0	0	0	0	0	0	0	0	0	0	0	0	0	0	0	0	0	0	0	0	0	0	0	0	0	0	0	0
1038	4	1	3	0	Bizon	Noord-Amerika	Kardinaaltetra	Afrika	Cheetah	Afrika	Withandgibbon	Azië	Tijgersalamander	Australië	Zwarte kaaiman	Zuid-Amerika	Wasbeer	Europa	Roze bergvink	Europa	Emoe	Australië	Pika	Noord-Amerika	Zwartvoetpinguïn	Afrika	Korenwolf	Europa	Secretarisvogel	Afrika	Goudkat	Azië	Roodbuikpiranha	Zuid-Amerika	0	0	0	0	0	0	0	0	0	0	0	0	0	0	0
1039	2	2	4	0	0	0	0	0	0	0	0	0	0	0	0	0	0	0	0	0	0	0	0	0	0	0	0	0	0	0	0	0	0	0	Stokstaartje	Savanne	Gems	Hooggebergte	Winterkoning	Naaldbos	Okapi	Savanne	Damhert	Naaldbos	Kruisvink	Naaldbos	Zwartstaartprairiehond	Hooggebergte	Rode eekhoorn
1040	5	1	4	0	0	0	0	0	0	0	0	0	0	0	0	0	0	0	0	0	0	0	0	0	0	0	0	0	0	0	0	0	0	0	Stokstaartje	Savanne	Oribi	Hooggebergte	Goudhaantje	Rietland	Okapi	Woestijn	Damhert	Naaldbos	Schaarbek	Mangrovebos	Zwartstaartprairiehond	Poolgebied	Rode eekhoorn
1041	3	2	4	0	Bizon	Noord-Amerika	Neonjuffer	Afrika	Luipaard	Afrika	Withandgibbon	Azië	Vuursalamander	Europa	Mississippialligator	Zuid-Amerika	Das	Europa	Goudvink	Europa	Emoe	Australië	Capibara	Zuid-Amerika	Zwartvoetpinguïn	Antarctica	Wombat	Australië	Secretarisvogel	Afrika	Poema	Azië	Roodbuikpiranha	Zuid-Amerika	0	0	0	0	0	0	0	0	0	0	0	0	0	0	0
1042	1	1	2	1	0	0	0	0	0	0	0	0	0	0	0	0	0	0	0	0	0	0	0	0	0	0	0	0	0	0	0	0	0	0	Stokstaartje	Savanne	Moeflon	Hooggebergte	Gele kwikstaart	Grasland	Oryx	Savanne	Rendier	Naaldbos	Schaarbek	Grasland	Boslemming	Gemengd bos (loof- en naaldbomen)	Rode eekhoorn
1043	3	2	4	0	Bizon	Noord-Amerika	Kardinaaltetra	Zuid-Amerika	Jaguar	Zuid-Amerika	Withandgibbon	Azië	Vuursalamander	Europa	Nijlkrokodil	Afrika	Das	Europa	Goudvink	Europa	Nandoe	Zuid-Amerika	Capibara	Zuid-Amerika	Zwartvoetpinguïn	Afrika	Wombat	Australië	Secretarisvogel	Afrika	Poema	Noord-Amerika	Roodbuikpiranha	Zuid-Amerika	Stokstaartje	Savanne	Gems	Hooggebergte	Goudhaantje	Naaldbos	Okapi	Savanne	Damhert	Loofbos	Kruisbek	Naaldbos	Alpenmarmot	Hooggebergte	Rode eekhoorn
1044	3	2	3	0	Bizon	Zuid-Amerika	Kardinaaltetra	Azië	Luipaard	Afrika	Withandgibbon	Azië	Vuursalamander	Europa	Gaviaal	Noord-Amerika	Das	Europa	Goudvink	Europa	Nandoe	Zuid-Amerika	Capibara	Zuid-Amerika	Zwartvoetpinguïn	Afrika	Wombat	Australië	Secretarisvogel	Zuid-Amerika	Poema	Afrika	Roodbuikpiranha	Zuid-Amerika	0	0	0	0	0	0	0	0	0	0	0	0	0	0	0
1045	1	2	4	99	0	0	0	0	0	0	0	0	0	0	0	0	0	0	0	0	0	0	0	0	0	0	0	0	0	0	0	0	0	0	Stokstaartje	Savanne	Oribi	Savanne	Gele kwikstaart	Grasland	Okapi	Savanne	Damhert	Naaldbos	Schaarbek	Mangrovebos	Alpenmarmot	Hooggebergte	Rode eekhoorn
1046	1	1	3	0	0	0	0	0	0	0	0	0	0	0	0	0	0	0	0	0	0	0	0	0	0	0	0	0	0	0	0	0	0	0	0	0	0	0	0	0	0	0	0	0	0	0	0	0	0
1047	5	2	4	0	Bizon	Afrika	Neonjuffer	Azië	Luipaard	Afrika	Withandgibbon	Azië	Vuursalamander	Azië	Zwarte kaaiman	Zuid-Amerika	Das	Europa	Masker-agapornis	Australië	Emoe	Afrika	Capibara	Zuid-Amerika	Zwartvoetpinguïn	Antarctica	Wombat	Noord-Amerika	Kasuaris	Australië	Poema	Azië	Rode koraalduivel	Australië	Stokstaartje	Savanne	Gems	Woestijn	Gele kwikstaart	Grasland	Okapi	Savanne	Sitkahert	Loofbos	Kruisbek	Rietland	Alpenmarmot	Hooggebergte	Rode eekhoorn
1048	4	1	4	0	Bizon	Noord-Amerika	Sherrybarbeel	Australië	Jaguar	Zuid-Amerika	Withandgibbon	Azië	Vuursalamander	Europa	Nijlkrokodil	Afrika	Das	Europa	Goudvink	Europa	Moa	Azië	Capibara	Zuid-Amerika	Adeliepinguïn	Afrika	Wombat	Australië	Secretarisvogel	Afrika	Poema	Noord-Amerika	Roodbuikpiranha	Zuid-Amerika	0	0	0	0	0	0	0	0	0	0	0	0	0	0	0
1049	5	2	3	0	Bizon	Noord-Amerika	Neonjuffer	Australië	Jaguar	Afrika	Withandgibbon	Afrika	Vuursalamander	Europa	Gaviaal	Afrika	Stinkdier	Noord-Amerika	Roze bergvink	Europa	Emoe	Australië	Capibara	Zuid-Amerika	Zwartvoetpinguïn	Antarctica	Wombat	Australië	Secretarisvogel	Afrika	Poema	Azië	Roodbuikpiranha	Noord-Amerika	0	0	0	0	0	0	0	0	0	0	0	0	0	0	0
1050	5	1	4	0	Bizon	Noord-Amerika	Kardinaaltetra	Zuid-Amerika	Jaguar	Zuid-Amerika	Withandgibbon	Azië	Vuursalamander	Noord-Amerika	Nijlkrokodil	Afrika	Das	Europa	Goudvink	Europa	Emoe	Azië	Capibara	Zuid-Amerika	Zwartvoetpinguïn	Antarctica	Wombat	Australië	Kuifseriema	Afrika	Poema	Noord-Amerika	Roodbuikpiranha	Zuid-Amerika	0	0	0	0	0	0	0	0	0	0	0	0	0	0	0
1051	1	1	3	1	0	0	0	0	0	0	0	0	0	0	0	0	0	0	0	0	0	0	0	0	0	0	0	0	0	0	0	0	0	0	Stokstaartje	Savanne	Gems	Hooggebergte	Goudhaantje	Naaldbos	Okapi	Regenwoud	Damhert	Loofbos	Kruisbek	Naaldbos	Alpenmarmot	Hooggebergte	Rode eekhoorn
1052	4	1	4	0	Bizon	Noord-Amerika	Kersenbuikcichlide	Afrika	Jaguar	Zuid-Amerika	Withandgibbon	Afrika	Vuursalamander	Noord-Amerika	Mississippialligator	Noord-Amerika	Das	Europa	Roze bergvink	Europa	Nandoe	Zuid-Amerika	Capibara	Zuid-Amerika	Adeliepinguïn	Afrika	Wombat	Australië	Secretarisvogel	Afrika	Poema	Europa	Roodbuikpiranha	Zuid-Amerika	0	0	0	0	0	0	0	0	0	0	0	0	0	0	0
1053	4	2	4	0	0	0	0	0	0	0	0	0	0	0	0	0	0	0	0	0	0	0	0	0	0	0	0	0	0	0	0	0	0	0	Stokstaartje	Savanne	Gems	Hooggebergte	Winterkoning	Grasland	Okapi	Savanne	Damhert	Loofbos	Kruisbek	Naaldbos	Alpenmarmot	Hooggebergte	Harrisgrondeekhoorn
1054	3	2	4	0	0	0	0	0	0	0	0	0	0	0	0	0	0	0	0	0	0	0	0	0	0	0	0	0	0	0	0	0	0	0	Stokstaartje	Savanne	Oribi	Hooggebergte	Goudhaantje	Rietland	Okapi	Regenwoud	Sitkahert	Naaldbos	Schaarbek	Grasland	Noord-Afrikaanse goendi	Gemengd bos (loof- en naaldbomen)	Rode eekhoorn
1055	6	2	4	0	0	0	0	0	0	0	0	0	0	0	0	0	0	0	0	0	0	0	0	0	0	0	0	0	0	0	0	0	0	0	Stokstaartje	Savanne	Gems	Savanne	Goudhaantje	Grasland	Pronghorn	Savanne	Damhert	Naaldbos	Kruisvink	Rietland	Alpenmarmot	Hooggebergte	Rode eekhoorn
1056	4	1	4	0	Bizon	Noord-Amerika	Kersenbuikcichlide	Afrika	Jaguar	Zuid-Amerika	Withandgibbon	Azië	Tijgersalamander	Azië	Mississippialligator	Noord-Amerika	Das	Europa	Roze bergvink	Europa	Emoe	Afrika	Capibara	Zuid-Amerika	Zwartvoetpinguïn	Afrika	Wombat	Australië	Secretarisvogel	Afrika	Poema	Noord-Amerika	Roodbuikpiranha	Zuid-Amerika	0	0	0	0	0	0	0	0	0	0	0	0	0	0	0
1057	4	1	4	0	0	0	0	0	0	0	0	0	0	0	0	0	0	0	0	0	0	0	0	0	0	0	0	0	0	0	0	0	0	0	Stokstaartje	Savanne	Springbok	Savanne	Kleine vliegenvanger	Naaldbos	Okapi	Savanne	Sitkahert	Loofbos	Kruisbek	Rietland	Alpenmarmot	Hooggebergte	Rode eekhoorn
1058	3	1	4	0	Bizon	Noord-Amerika	Kardinaaltetra	Zuid-Amerika	Jaguar	Zuid-Amerika	Withandgibbon	Afrika	Vuursalamander	Azië	Nijlkrokodil	Afrika	Das	Europa	Goudvink	Europa	Emoe	Australië	Capibara	Zuid-Amerika	Zwartvoetpinguïn	Antarctica	Wombat	Australië	Secretarisvogel	Zuid-Amerika	Poema	Noord-Amerika	Roodbuikpiranha	Zuid-Amerika	0	0	0	0	0	0	0	0	0	0	0	0	0	0	0
1059	2	1	4	0	Bizon	Noord-Amerika	Kersenbuikcichlide	Australië	Jaguar	Afrika	Doodshoofdaapje	Azië	Luipaardgekko	Azië	Mississippialligator	Noord-Amerika	Stinkdier	Europa	Roze bergvink	Noord-Amerika	Nandoe	Azië	Capibara	Zuid-Amerika	Adeliepinguïn	Antarctica	Wombat	Noord-Amerika	Jufferkraan	Azië	Poema	Afrika	Roodbuikpiranha	Zuid-Amerika	Stokstaartje	Savanne	Gems	Hooggebergte	Gele kwikstaart	Grasland	Okapi	Regenwoud	Damhert	Loofbos	Schaarvink	Mangrovebos	Alpenmarmot	Hooggebergte	Harrisgrondeekhoorn
1060	4	2	4	0	0	0	0	0	0	0	0	0	0	0	0	0	0	0	0	0	0	0	0	0	0	0	0	0	0	0	0	0	0	0	Stokstaartje	Savanne	Gems	Hooggebergte	Goudhaantje	Naaldbos	Okapi	Savanne	Damhert	Loofbos	Kruisbek	Naaldbos	Alpenmarmot	Hooggebergte	Rode eekhoorn
1061	1	1	4	0	0	0	0	0	0	0	0	0	0	0	0	0	0	0	0	0	0	0	0	0	0	0	0	0	0	0	0	0	0	0	Stokstaartje	Savanne	Springbok	Hooggebergte	Gele kwikstaart	Mangrovebos	Okapi	Savanne	Rendier	Poolgebied	Schaarvink	Grasland	Zwartstaartprairiehond	Hooggebergte	Rode eekhoorn
1062	4	2	4	0	Bizon	Noord-Amerika	Neonjuffer	Australië	Luipaard	Azië	Doodshoofdaapje	Zuid-Amerika	Tijgersalamander	Australië	Zwarte kaaiman	Zuid-Amerika	Wasbeer	Europa	Roze bergvink	Europa	Struisvogel	Australië	Capibara	Noord-Amerika	Zwartvoetpinguïn	Antarctica	Wombat	Australië	Jufferkraan	Zuid-Amerika	Goudkat	Afrika	Vuurkeelcichlide	Australië	0	0	0	0	0	0	0	0	0	0	0	0	0	0	0
1063	3	1	4	0	Kafferbuffel	Afrika	Kersenbuikcichlide	Afrika	Jaguar	Zuid-Amerika	Withandgibbon	Azië	Tijgersalamander	Europa	Mississippialligator	Noord-Amerika	Wasbeer	Noord-Amerika	Goudvink	Europa	Emoe	Australië	Capibara	Zuid-Amerika	Zwartvoetpinguïn	Afrika	Wombat	Australië	Secretarisvogel	Afrika	Poema	Noord-Amerika	Roodbuikpiranha	Zuid-Amerika	0	0	0	0	0	0	0	0	0	0	0	0	0	0	0
1064	2	1	4	0	0	0	0	0	0	0	0	0	0	0	0	0	0	0	0	0	0	0	0	0	0	0	0	0	0	0	0	0	0	0	Stokstaartje	Savanne	Oribi	Hooggebergte	Gele kwikstaart	Naaldbos	Okapi	Regenwoud	Sitkahert	Poolgebied	Schaarbek	Mangrovebos	Boslemming	Gemengd bos (loof- en naaldbomen)	Rode eekhoorn
1065	4	2	4	0	Bizon	Noord-Amerika	Kardinaaltetra	Zuid-Amerika	Jaguar	Zuid-Amerika	Withandgibbon	Azië	Vuursalamander	Europa	Zwarte kaaiman	Azië	Wasbeer	Europa	Goudvink	Europa	Nandoe	Australië	Capibara	Zuid-Amerika	Adeliepinguïn	Antarctica	Wombat	Zuid-Amerika	Secretarisvogel	Australië	Poema	Noord-Amerika	Roodbuikpiranha	Zuid-Amerika	0	0	0	0	0	0	0	0	0	0	0	0	0	0	0
1066	2	2	4	0	0	0	0	0	0	0	0	0	0	0	0	0	0	0	0	0	0	0	0	0	0	0	0	0	0	0	0	0	0	0	Stokstaartje	Savanne	Gems	Hooggebergte	Winterkoning	Naaldbos	Okapi	Savanne	Damhert	Loofbos	Kruisvink	Mangrovebos	Alpenmarmot	Gemengd bos (loof- en naaldbomen)	Rode eekhoorn
1067	2	1	4	0	0	0	0	0	0	0	0	0	0	0	0	0	0	0	0	0	0	0	0	0	0	0	0	0	0	0	0	0	0	0	Stokstaartje	Savanne	Gems	Hooggebergte	Gele kwikstaart	Rietland	Okapi	Savanne	Waterree	Loofbos	Schaarbek	Mangrovebos	Alpenmarmot	Hooggebergte	Rode eekhoorn
1068	2	2	4	0	Bizon	Noord-Amerika	Kardinaaltetra	Zuid-Amerika	Jaguar	Zuid-Amerika	Doodshoofdaapje	Azië	Vuursalamander	Europa	Nijlkrokodil	Afrika	Das	Europa	Masker-agapornis	Noord-Amerika	Emoe	Australië	Capibara	Zuid-Amerika	Adeliepinguïn	Antarctica	Wombat	Australië	Kuifseriema	Afrika	Poema	Noord-Amerika	Roodbuikpiranha	Zuid-Amerika	0	0	0	0	0	0	0	0	0	0	0	0	0	0	0
1069	1	2	4	0	Kafferbuffel	Afrika	Sherrybarbeel	Australië	Jaguar	Afrika	Doodshoofdaapje	Zuid-Amerika	Vuursalamander	Europa	Zwarte kaaiman	Noord-Amerika	Stinkdier	Noord-Amerika	Dennensijs	Europa	Struisvogel	Australië	Capibara	Australië	Zwartvoetpinguïn	Afrika	Wombat	Australië	Secretarisvogel	Afrika	Pardellynx	Azië	Roodbuikpiranha	Australië	0	0	0	0	0	0	0	0	0	0	0	0	0	0	0
1070	2	2	4	0	0	0	0	0	0	0	0	0	0	0	0	0	0	0	0	0	0	0	0	0	0	0	0	0	0	0	0	0	0	0	Stokstaartje	Savanne	Springbok	Hooggebergte	Gele kwikstaart	Naaldbos	Okapi	Woestijn	Damhert	Naaldbos	Kruisvink	Rietland	Zwartstaartprairiehond	Grasland	Rode eekhoorn
1071	3	2	3	0	0	0	0	0	0	0	0	0	0	0	0	0	0	0	0	0	0	0	0	0	0	0	0	0	0	0	0	0	0	0	Stokstaartje	Savanne	Gems	Hooggebergte	Goudhaantje	Rietland	Okapi	Regenwoud	Damhert	Loofbos	Kruisbek	Rietland	Alpenmarmot	Hooggebergte	Rode eekhoorn
1072	2	2	4	0	Bizon	Noord-Amerika	Neonjuffer	Azië	Luipaard	Afrika	Doodshoofdaapje	Afrika	Luipaardgekko	Australië	Nijlkrokodil	Afrika	Stinkdier	Europa	Roze bergvink	Europa	Emoe	Australië	Capibara	Zuid-Amerika	Adeliepinguïn	Afrika	Wombat	Australië	Jufferkraan	Zuid-Amerika	Poema	Noord-Amerika	Roodbuikpiranha	Zuid-Amerika	0	0	0	0	0	0	0	0	0	0	0	0	0	0	0
1073	2	2	4	1	Bizon	Noord-Amerika	Kardinaaltetra	Australië	Cheetah	Azië	Doodshoofdaapje	Azië	Luipaardgekko	Australië	Mississippialligator	Noord-Amerika	Das	Europa	Roze bergvink	Afrika	Emoe	Australië	Capibara	Zuid-Amerika	Adeliepinguïn	Afrika	Wombat	Australië	Secretarisvogel	Zuid-Amerika	Pardellynx	Noord-Amerika	Roodbuikpiranha	Zuid-Amerika	Stokstaartje	Savanne	Springbok	Hooggebergte	Gele kwikstaart	Naaldbos	Okapi	Naaldbos	Damhert	Loofbos	Schaarvink	Mangrovebos	Boslemming	Gemengd bos (loof- en naaldbomen)	Rode eekhoorn
1074	6	1	4	0	Bizon	Noord-Amerika	Kardinaaltetra	Zuid-Amerika	Cheetah	Zuid-Amerika	Doodshoofdaapje	Afrika	Tijgersalamander	Australië	Nijlkrokodil	Azië	Wasbeer	Europa	Goudvink	Europa	Struisvogel	Afrika	Capibara	Zuid-Amerika	Zwartvoetpinguïn	Antarctica	Wombat	Australië	Secretarisvogel	Australië	Poema	Afrika	Rode acara	Zuid-Amerika	Stokstaartje	Savanne	Oribi	Woestijn	Goudhaantje	Rietland	Okapi	Savanne	Damhert	Loofbos	Schaarbek	Mangrovebos	Alpenmarmot	Hooggebergte	Harrisgrondeekhoorn
1075	2	1	4	0	0	0	0	0	0	0	0	0	0	0	0	0	0	0	0	0	0	0	0	0	0	0	0	0	0	0	0	0	0	0	0	0	0	0	0	0	0	0	0	0	0	0	0	0	0
1076	1	1	3	0	0	0	0	0	0	0	0	0	0	0	0	0	0	0	0	0	0	0	0	0	0	0	0	0	0	0	0	0	0	0	0	0	0	0	0	0	0	0	0	0	0	0	0	0	0
1077	1	2	2	0	Bizon	Afrika	Sherrybarbeel	Azië	Jaguar	Afrika	Doodshoofdaapje	Zuid-Amerika	Vuursalamander	Europa	Zwarte kaaiman	Noord-Amerika	Das	Europa	Roze bergvink	Australië	Struisvogel	Afrika	Capibara	Noord-Amerika	Zwartvoetpinguïn	Antarctica	Wombat	Australië	Jufferkraan	Afrika	Poema	Europa	Roodbuikpiranha	Zuid-Amerika	0	0	0	0	0	0	0	0	0	0	0	0	0	0	0
1078	6	2	4	0	Bizon	Noord-Amerika	Neonjuffer	Zuid-Amerika	Jaguar	Azië	Withandgibbon	Azië	Luipaardgekko	Noord-Amerika	Nijlkrokodil	Afrika	Das	Europa	Goudvink	Europa	Emoe	Afrika	Capibara	Australië	Zwartvoetpinguïn	Antarctica	Grijze marmot	Noord-Amerika	Secretarisvogel	Afrika	Poema	Noord-Amerika	Roodbuikpiranha	Zuid-Amerika	0	0	0	0	0	0	0	0	0	0	0	0	0	0	0
1079	3	2	3	0	0	0	0	0	0	0	0	0	0	0	0	0	0	0	0	0	0	0	0	0	0	0	0	0	0	0	0	0	0	0	Stokstaartje	Savanne	Gems	Hooggebergte	Goudhaantje	Naaldbos	Okapi	Regenwoud	Damhert	Loofbos	Kruisbek	Naaldbos	Alpenmarmot	Hooggebergte	Rode eekhoorn
1080	3	2	4	0	Bizon	Noord-Amerika	Sherrybarbeel	Zuid-Amerika	Luipaard	Azië	Withandgibbon	Azië	Tijgersalamander	Azië	Nijlkrokodil	Afrika	Das	Europa	Dennensijs	Europa	Emoe	Afrika	Capibara	Zuid-Amerika	Zwartvoetpinguïn	Antarctica	Degoe	Australië	Secretarisvogel	Afrika	Pardellynx	Noord-Amerika	Rode koraalduivel	Australië	Stokstaartje	Savanne	Moeflon	Hooggebergte	Gele kwikstaart	Naaldbos	Okapi	Savanne	Damhert	Loofbos	Schaarvink	Mangrovebos	Alpenmarmot	Hooggebergte	Rode eekhoorn
1081	5	1	4	1	Bizon	Noord-Amerika	Neonjuffer	Azië	Luipaard	Afrika	Doodshoofdaapje	Azië	Vuursalamander	Noord-Amerika	Mississippialligator	Noord-Amerika	Das	Europa	Goudvink	Afrika	Emoe	Afrika	Pika	Australië	Adeliepinguïn	Antarctica	Wombat	Australië	Secretarisvogel	Zuid-Amerika	Poema	Noord-Amerika	Rode acara	Zuid-Amerika	Stokstaartje	Savanne	Gems	Hooggebergte	Goudhaantje	Grasland	Okapi	Savanne	Damhert	Loofbos	Schaarbek	Naaldbos	Noord-Afrikaanse goendi	Gemengd bos (loof- en naaldbomen)	Rode eekhoorn
1082	2	1	4	0	0	0	0	0	0	0	0	0	0	0	0	0	0	0	0	0	0	0	0	0	0	0	0	0	0	0	0	0	0	0	0	0	0	0	0	0	0	0	0	0	0	0	0	0	0
1083	1	1	4	0	0	0	0	0	0	0	0	0	0	0	0	0	0	0	0	0	0	0	0	0	0	0	0	0	0	0	0	0	0	0	Stokstaartje	Savanne	Springbok	Hooggebergte	Goudhaantje	Grasland	Okapi	Savanne	Rendier	Loofbos	Schaarbek	Mangrovebos	Zwartstaartprairiehond	Grasland	Rode eekhoorn
1084	1	2	4	0	Bizon	Noord-Amerika	Kersenbuikcichlide	Zuid-Amerika	Luipaard	Azië	Withandgibbon	Afrika	Tijgersalamander	Europa	Nijlkrokodil	Afrika	Das	Europa	Goudvink	Europa	Emoe	Australië	Capibara	Zuid-Amerika	Zwartvoetpinguïn	Antarctica	Wombat	Zuid-Amerika	Secretarisvogel	Afrika	Poema	Afrika	Roodbuikpiranha	Zuid-Amerika	0	0	0	0	0	0	0	0	0	0	0	0	0	0	0
1085	2	2	4	0	0	0	0	0	0	0	0	0	0	0	0	0	0	0	0	0	0	0	0	0	0	0	0	0	0	0	0	0	0	0	Boommarter	Savanne	Springbok	Hooggebergte	Gele kwikstaart	Mangrovebos	Okapi	Regenwoud	Sitkahert	Naaldbos	Schaarvink	Naaldbos	Alpenmarmot	Hooggebergte	Harrisgrondeekhoorn
1086	3	3	3	1	Bizon	Noord-Amerika	Kardinaaltetra	Zuid-Amerika	Jaguar	Azië	Withandgibbon	Azië	Vuursalamander	Europa	Nijlkrokodil	Afrika	Das	Europa	Goudvink	Europa	Nandoe	Zuid-Amerika	Capibara	Zuid-Amerika	Adeliepinguïn	Afrika	Wombat	Australië	Secretarisvogel	Afrika	Poema	Noord-Amerika	Roodbuikpiranha	Zuid-Amerika	0	0	0	0	0	0	0	0	0	0	0	0	0	0	0
1087	2	2	3	0	Bizon	Noord-Amerika	Kardinaaltetra	Azië	Jaguar	Afrika	Withandgibbon	Zuid-Amerika	Luipaardgekko	Azië	Nijlkrokodil	Afrika	Das	Europa	Roze bergvink	Noord-Amerika	Emoe	Australië	Capibara	Australië	Zwartvoetpinguïn	Antarctica	Wombat	Australië	Secretarisvogel	Afrika	Poema	Noord-Amerika	Roodbuikpiranha	Zuid-Amerika	0	0	0	0	0	0	0	0	0	0	0	0	0	0	0
1088	3	1	3	0	0	0	0	0	0	0	0	0	0	0	0	0	0	0	0	0	0	0	0	0	0	0	0	0	0	0	0	0	0	0	0	0	0	0	0	0	0	0	0	0	0	0	0	0	0
1089	3	1	3	0	0	0	0	0	0	0	0	0	0	0	0	0	0	0	0	0	0	0	0	0	0	0	0	0	0	0	0	0	0	0	Stokstaartje	Savanne	Gems	Woestijn	Winterkoning	Naaldbos	Okapi	Savanne	Sitkahert	Loofbos	Schaarbek	Mangrovebos	Zwartstaartprairiehond	Gemengd bos (loof- en naaldbomen)	Rode eekhoorn
1090	5	2	4	0	0	0	0	0	0	0	0	0	0	0	0	0	0	0	0	0	0	0	0	0	0	0	0	0	0	0	0	0	0	0	Stokstaartje	Savanne	Gems	Hooggebergte	Goudhaantje	Naaldbos	Okapi	Savanne	Damhert	Loofbos	Kruisbek	Naaldbos	Alpenmarmot	Hooggebergte	Rode eekhoorn
1091	6	1	2	1	Bizon	Noord-Amerika	Kardinaaltetra	Zuid-Amerika	Luipaard	Afrika	Withandgibbon	Azië	Vuursalamander	Europa	Zwarte kaaiman	Azië	Das	Europa	Goudvink	Europa	Emoe	Zuid-Amerika	Capibara	Zuid-Amerika	Adeliepinguïn	Antarctica	Wombat	Australië	Secretarisvogel	Zuid-Amerika	Poema	Noord-Amerika	Roodbuikpiranha	Zuid-Amerika	0	0	0	0	0	0	0	0	0	0	0	0	0	0	0
1092	3	1	4	0	Bizon	Noord-Amerika	Kardinaaltetra	Zuid-Amerika	Jaguar	Zuid-Amerika	Withandgibbon	Azië	Vuursalamander	Europa	Mississippialligator	Noord-Amerika	Das	Europa	Goudvink	Europa	Emoe	Australië	Capibara	Zuid-Amerika	Zwartvoetpinguïn	Afrika	Wombat	Australië	Secretarisvogel	Afrika	Poema	Noord-Amerika	Roodbuikpiranha	Zuid-Amerika	0	0	0	0	0	0	0	0	0	0	0	0	0	0	0
1093	99	99	4	0	0	0	0	0	0	0	0	0	0	0	0	0	0	0	0	0	0	0	0	0	0	0	0	0	0	0	0	0	0	0	Indische mangoeste	Savanne	Springbok	Hooggebergte	Gele kwikstaart	Grasland	Okapi	Savanne	Damhert	Loofbos	Kruisbek	Mangrovebos	Alpenmarmot	Gemengd bos (loof- en naaldbomen)	Suikereekhoorn
1094	3	1	3	0	0	0	0	0	0	0	0	0	0	0	0	0	0	0	0	0	0	0	0	0	0	0	0	0	0	0	0	0	0	0	Stokstaartje	Savanne	Springbok	Hooggebergte	Goudhaantje	Grasland	Okapi	Savanne	Damhert	Loofbos	Kruisbek	Mangrovebos	Alpenmarmot	Hooggebergte	Rode eekhoorn
1095	2	2	4	0	Bizon	Afrika	Kardinaaltetra	Azië	Jaguar	Azië	Withandgibbon	Azië	Tijgersalamander	Australië	Zwarte kaaiman	Zuid-Amerika	Das	Europa	Roze bergvink	Australië	Emoe	Azië	Capibara	Zuid-Amerika	Adeliepinguïn	Antarctica	Wombat	Australië	Kasuaris	Afrika	Poema	Azië	Roodbuikpiranha	Australië	0	0	0	0	0	0	0	0	0	0	0	0	0	0	0
1096	3	1	4	1	0	0	0	0	0	0	0	0	0	0	0	0	0	0	0	0	0	0	0	0	0	0	0	0	0	0	0	0	0	0	Stokstaartje	Savanne	Oribi	Hooggebergte	Gele kwikstaart	Rietland	Quagga	Savanne	Damhert	Loofbos	Kruisbek	Grasland	Alpenmarmot	Hooggebergte	Rode eekhoorn
1097	5	1	4	0	Bizon	Noord-Amerika	Neonjuffer	Afrika	Luipaard	Afrika	Doodshoofdaapje	Azië	Tijgersalamander	Europa	Nijlkrokodil	Afrika	Wasbeer	Noord-Amerika	Roze bergvink	Europa	Emoe	Zuid-Amerika	Capibara	Zuid-Amerika	Adeliepinguïn	Afrika	Wombat	Australië	Secretarisvogel	Afrika	Poema	Noord-Amerika	Roodbuikpiranha	Zuid-Amerika	0	0	0	0	0	0	0	0	0	0	0	0	0	0	0
1098	3	2	4	0	Bizon	Noord-Amerika	Kersenbuikcichlide	Azië	Luipaard	Afrika	Doodshoofdaapje	Azië	Luipaardgekko	Australië	Zwarte kaaiman	Zuid-Amerika	Das	Europa	Masker-agapornis	Australië	Nandoe	Afrika	Capibara	Australië	Zwartvoetpinguïn	Antarctica	Wombat	Noord-Amerika	Secretarisvogel	Azië	Pardellynx	Noord-Amerika	Roodbuikpiranha	Zuid-Amerika	0	0	0	0	0	0	0	0	0	0	0	0	0	0	0
1099	1	2	3	1	0	0	0	0	0	0	0	0	0	0	0	0	0	0	0	0	0	0	0	0	0	0	0	0	0	0	0	0	0	0	Stokstaartje	Savanne	Springbok	Hooggebergte	Goudhaantje	Rietland	Okapi	Savanne	Damhert	Loofbos	Schaarvink	Mangrovebos	Alpenmarmot	Hooggebergte	Rode eekhoorn
1100	1	2	3	1	Jak	Noord-Amerika	Kardinaaltetra	Zuid-Amerika	Luipaard	Afrika	Doodshoofdaapje	Australië	Vuursalamander	Noord-Amerika	Nijlkrokodil	Afrika	Das	Zuid-Amerika	Goudvink	Afrika	Emoe	Australië	Pika	Zuid-Amerika	Zwartvoetpinguïn	Antarctica	Wombat	Noord-Amerika	Jufferkraan	Azië	Nevelpanter	Afrika	Vuurkeelcichlide	Noord-Amerika	0	0	0	0	0	0	0	0	0	0	0	0	0	0	0
1101	1	1	4	0	Bizon	Noord-Amerika	Kardinaaltetra	Zuid-Amerika	Jaguar	Zuid-Amerika	Withandgibbon	Afrika	Vuursalamander	Europa	Mississippialligator	Noord-Amerika	Das	Europa	Goudvink	Australië	Nandoe	Australië	Capibara	Zuid-Amerika	Zwartvoetpinguïn	Antarctica	Wombat	Australië	Secretarisvogel	Azië	Poema	Afrika	Roodbuikpiranha	Zuid-Amerika	0	0	0	0	0	0	0	0	0	0	0	0	0	0	0
1102	1	2	3	0	0	0	0	0	0	0	0	0	0	0	0	0	0	0	0	0	0	0	0	0	0	0	0	0	0	0	0	0	0	0	Stokstaartje	Savanne	Springbok	Hooggebergte	Gele kwikstaart	Mangrovebos	Okapi	Savanne	Damhert	Naaldbos	Schaarbek	Mangrovebos	Zwartstaartprairiehond	Grasland	Suikereekhoorn
1103	1	2	2	0	0	0	0	0	0	0	0	0	0	0	0	0	0	0	0	0	0	0	0	0	0	0	0	0	0	0	0	0	0	0	Stokstaartje	Savanne	Gems	Hooggebergte	Goudhaantje	Grasland	Okapi	Regenwoud	Damhert	Loofbos	Schaarbek	Mangrovebos	Alpenmarmot	Hooggebergte	Rode eekhoorn
1104	3	2	4	0	0	0	0	0	0	0	0	0	0	0	0	0	0	0	0	0	0	0	0	0	0	0	0	0	0	0	0	0	0	0	Stokstaartje	Regenwoud	Gems	Hooggebergte	Goudhaantje	Grasland	Quagga	Savanne	Rendier	Naaldbos	Kruisbek	Grasland	Alpenmarmot	Hooggebergte	Suikereekhoorn
1105	2	1	4	0	Bizon	Noord-Amerika	Neonjuffer	Zuid-Amerika	Jaguar	Zuid-Amerika	Doodshoofdaapje	Azië	Tijgersalamander	Noord-Amerika	Nijlkrokodil	Afrika	Das	Europa	Roze bergvink	Europa	Emoe	Australië	Capibara	Zuid-Amerika	Zwartvoetpinguïn	Antarctica	Wombat	Australië	Secretarisvogel	Afrika	Poema	Noord-Amerika	Roodbuikpiranha	Zuid-Amerika	Stokstaartje	Savanne	Gems	Hooggebergte	Goudhaantje	Naaldbos	Okapi	Savanne	Damhert	Loofbos	Kruisbek	Naaldbos	Alpenmarmot	Hooggebergte	Rode eekhoorn
1106	3	1	3	0	Bizon	Noord-Amerika	Kersenbuikcichlide	Afrika	Jaguar	Zuid-Amerika	Withandgibbon	Afrika	Vuursalamander	Azië	Zwarte kaaiman	Azië	Das	Europa	Masker-agapornis	Europa	Emoe	Australië	Capibara	Australië	Zwartvoetpinguïn	Antarctica	Wombat	Australië	Secretarisvogel	Afrika	Poema	Noord-Amerika	Roodbuikpiranha	Zuid-Amerika	0	0	0	0	0	0	0	0	0	0	0	0	0	0	0
1107	4	2	4	0	Bizon	Noord-Amerika	Kardinaaltetra	Zuid-Amerika	Jaguar	Zuid-Amerika	Withandgibbon	Azië	Vuursalamander	Europa	Mississippialligator	Noord-Amerika	Das	Europa	Goudvink	Europa	Emoe	Australië	Capibara	Zuid-Amerika	Zwartvoetpinguïn	Afrika	Wombat	Australië	Kuifseriema	Zuid-Amerika	Poema	Noord-Amerika	Roodbuikpiranha	Zuid-Amerika	0	0	0	0	0	0	0	0	0	0	0	0	0	0	0
1108	6	1	4	1	0	0	0	0	0	0	0	0	0	0	0	0	0	0	0	0	0	0	0	0	0	0	0	0	0	0	0	0	0	0	0	0	0	0	0	0	0	0	0	0	0	0	0	0	0
1109	3	1	4	0	0	0	0	0	0	0	0	0	0	0	0	0	0	0	0	0	0	0	0	0	0	0	0	0	0	0	0	0	0	0	Stokstaartje	Savanne	Gems	Hooggebergte	Goudhaantje	Rietland	Okapi	Savanne	Damhert	Loofbos	Schaarbek	Grasland	Alpenmarmot	Hooggebergte	Rode eekhoorn
1110	1	1	4	0	Bizon	Noord-Amerika	Kersenbuikcichlide	Australië	Jaguar	Zuid-Amerika	Withandgibbon	Azië	Vuursalamander	Europa	Zwarte kaaiman	Noord-Amerika	Das	Europa	Masker-agapornis	Australië	Emoe	Australië	Capibara	Zuid-Amerika	Zwartvoetpinguïn	Afrika	Wombat	Australië	Secretarisvogel	Afrika	Poema	Noord-Amerika	Roodbuikpiranha	Zuid-Amerika	0	0	0	0	0	0	0	0	0	0	0	0	0	0	0
1111	3	1	4	0	Bizon	Noord-Amerika	Neonjuffer	Azië	Jaguar	Zuid-Amerika	Withandgibbon	Afrika	Luipaardgekko	Australië	Nijlkrokodil	Afrika	Das	Europa	Dennensijs	Europa	Emoe	Australië	Capibara	Zuid-Amerika	Adeliepinguïn	Antarctica	Wombat	Australië	Secretarisvogel	Afrika	Poema	Noord-Amerika	Roodbuikpiranha	Zuid-Amerika	Stokstaartje	Savanne	Gems	Hooggebergte	Winterkoning	Rietland	Okapi	Savanne	Damhert	Loofbos	Kruisbek	Mangrovebos	Alpenmarmot	Hooggebergte	Rode eekhoorn
1112	3	1	4	0	0	0	0	0	0	0	0	0	0	0	0	0	0	0	0	0	0	0	0	0	0	0	0	0	0	0	0	0	0	0	0	0	0	0	0	0	0	0	0	0	0	0	0	0	0
1113	1	1	4	0	Bizon	Noord-Amerika	Kersenbuikcichlide	Azië	Jaguar	Zuid-Amerika	Withandgibbon	Azië	Tijgersalamander	Azië	Mississippialligator	Noord-Amerika	Das	Europa	Roze bergvink	Afrika	Emoe	Australië	Capibara	Zuid-Amerika	Zwartvoetpinguïn	Antarctica	Wombat	Australië	Secretarisvogel	Azië	Poema	Noord-Amerika	Roodbuikpiranha	Zuid-Amerika	Stokstaartje	Savanne	Gems	Hooggebergte	Gele kwikstaart	Rietland	Okapi	Regenwoud	Damhert	Loofbos	Schaarvink	Mangrovebos	Zwartstaartprairiehond	Grasland	Suikereekhoorn
1114	3	1	4	0	0	0	0	0	0	0	0	0	0	0	0	0	0	0	0	0	0	0	0	0	0	0	0	0	0	0	0	0	0	0	Stokstaartje	Savanne	Gems	Hooggebergte	Goudhaantje	Naaldbos	Okapi	Regenwoud	Damhert	Naaldbos	Kruisbek	Naaldbos	Zwartstaartprairiehond	Grasland	Rode eekhoorn
1115	2	1	4	0	Bizon	Noord-Amerika	Neonjuffer	Australië	Luipaard	Afrika	Doodshoofdaapje	Afrika	Vuursalamander	Azië	Nijlkrokodil	Afrika	Das	Europa	Masker-agapornis	Europa	Emoe	Australië	Capibara	Zuid-Amerika	Zwartvoetpinguïn	Antarctica	Wombat	Australië	Secretarisvogel	Azië	Poema	Azië	Vuurkeelcichlide	Zuid-Amerika	0	0	0	0	0	0	0	0	0	0	0	0	0	0	0
1116	1	2	4	0	Bizon	Noord-Amerika	Kersenbuikcichlide	Australië	Luipaard	Afrika	Withandgibbon	Zuid-Amerika	Tijgersalamander	Australië	Mississippialligator	Noord-Amerika	Das	Europa	Goudvink	Europa	Emoe	Australië	Capibara	Australië	Adeliepinguïn	Noord-Amerika	Wombat	Noord-Amerika	Kuifseriema	Afrika	Poema	Noord-Amerika	Roodbuikpiranha	Zuid-Amerika	0	0	0	0	0	0	0	0	0	0	0	0	0	0	0
1117	3	1	3	0	0	0	0	0	0	0	0	0	0	0	0	0	0	0	0	0	0	0	0	0	0	0	0	0	0	0	0	0	0	0	Stokstaartje	Savanne	Springbok	Hooggebergte	Kleine vliegenvanger	Rietland	Okapi	Regenwoud	Damhert	Loofbos	Schaarbek	Mangrovebos	Alpenmarmot	Hooggebergte	Rode eekhoorn
1118	3	1	4	1	Bizon	Noord-Amerika	Kardinaaltetra	Zuid-Amerika	Jaguar	Zuid-Amerika	Withandgibbon	Azië	Luipaardgekko	Azië	Mississippialligator	Noord-Amerika	Das	Europa	Goudvink	Europa	Emoe	Australië	Capibara	Zuid-Amerika	Adeliepinguïn	Antarctica	Wombat	Australië	Secretarisvogel	Afrika	Poema	Noord-Amerika	Roodbuikpiranha	Zuid-Amerika	0	0	0	0	0	0	0	0	0	0	0	0	0	0	0
1119	2	2	4	0	0	0	0	0	0	0	0	0	0	0	0	0	0	0	0	0	0	0	0	0	0	0	0	0	0	0	0	0	0	0	Stokstaartje	Savanne	Springbok	Hooggebergte	Winterkoning	Grasland	Okapi	Savanne	Rendier	Poolgebied	Schaarbek	Mangrovebos	Alpenmarmot	Hooggebergte	Suikereekhoorn
1120	4	2	3	1	Bizon	Noord-Amerika	Neonjuffer	Azië	Luipaard	Afrika	Bonobo	Zuid-Amerika	Luipaardgekko	Australië	Zwarte kaaiman	Afrika	Das	Europa	Goudvink	Europa	Emoe	Australië	Capibara	Australië	Zwartvoetpinguïn	Afrika	Wombat	Australië	Secretarisvogel	Australië	Poema	Noord-Amerika	Roodbuikpiranha	Zuid-Amerika	0	0	0	0	0	0	0	0	0	0	0	0	0	0	0
1121	4	2	4	0	Bizon	Noord-Amerika	Kersenbuikcichlide	Azië	Luipaard	Afrika	Withandgibbon	Azië	Vuursalamander	Azië	Zwarte kaaiman	Azië	Das	Europa	Masker-agapornis	Noord-Amerika	Emoe	Zuid-Amerika	Capibara	Zuid-Amerika	Adeliepinguïn	Afrika	Wombat	Australië	Kasuaris	Zuid-Amerika	Poema	Afrika	Roodbuikpiranha	Zuid-Amerika	0	0	0	0	0	0	0	0	0	0	0	0	0	0	0
1122	2	1	4	0	0	0	0	0	0	0	0	0	0	0	0	0	0	0	0	0	0	0	0	0	0	0	0	0	0	0	0	0	0	0	Stokstaartje	Savanne	Oribi	Hooggebergte	Goudhaantje	Grasland	Okapi	Savanne	Damhert	Naaldbos	Schaarbek	Grasland	Alpenmarmot	Hooggebergte	Rode eekhoorn
1123	2	2	4	0	Kafferbuffel	Zuid-Amerika	Kardinaaltetra	Azië	Cheetah	Australië	Doodshoofdaapje	Australië	Luipaardgekko	Noord-Amerika	Zwarte kaaiman	Noord-Amerika	Stinkdier	Europa	Roze bergvink	Europa	Emoe	Australië	Capibara	Zuid-Amerika	Adeliepinguïn	Europa	Wombat	Australië	Secretarisvogel	Azië	Poema	Afrika	Roodbuikpiranha	Zuid-Amerika	0	0	0	0	0	0	0	0	0	0	0	0	0	0	0
1124	3	1	4	0	Bizon	Afrika	Kardinaaltetra	Zuid-Amerika	Luipaard	Afrika	Doodshoofdaapje	Zuid-Amerika	Vuursalamander	Azië	Nijlkrokodil	Afrika	Das	Europa	Roze bergvink	Australië	Struisvogel	Australië	Capibara	Zuid-Amerika	Zwartvoetpinguïn	Antarctica	Wombat	Australië	Kasuaris	Australië	Goudkat	Afrika	Roodbuikpiranha	Zuid-Amerika	0	0	0	0	0	0	0	0	0	0	0	0	0	0	0
1125	3	2	3	0	0	0	0	0	0	0	0	0	0	0	0	0	0	0	0	0	0	0	0	0	0	0	0	0	0	0	0	0	0	0	Stokstaartje	Savanne	Springbok	Hooggebergte	Gele kwikstaart	Grasland	Okapi	Savanne	Damhert	Loofbos	Kruisvink	Rietland	Alpenmarmot	Hooggebergte	Rode eekhoorn
1126	3	1	4	0	0	0	0	0	0	0	0	0	0	0	0	0	0	0	0	0	0	0	0	0	0	0	0	0	0	0	0	0	0	0	Stokstaartje	Savanne	Gems	Hooggebergte	Goudhaantje	Grasland	Okapi	Savanne	Damhert	Loofbos	Schaarbek	Naaldbos	Alpenmarmot	Poolgebied	Rode eekhoorn
1127	2	1	4	0	Bizon	Afrika	Neonjuffer	Australië	Luipaard	Afrika	Withandgibbon	Afrika	Vuursalamander	Noord-Amerika	Zwarte kaaiman	Azië	Das	Noord-Amerika	Roze bergvink	Europa	Struisvogel	Australië	Capibara	Zuid-Amerika	Adeliepinguïn	Antarctica	Wombat	Australië	Kuifseriema	Azië	Goudkat	Noord-Amerika	Roodbuikpiranha	Zuid-Amerika	0	0	0	0	0	0	0	0	0	0	0	0	0	0	0
1128	2	2	4	1	0	0	0	0	0	0	0	0	0	0	0	0	0	0	0	0	0	0	0	0	0	0	0	0	0	0	0	0	0	0	0	0	0	0	0	0	0	0	0	0	0	0	0	0	0
1129	1	2	4	0	0	0	0	0	0	0	0	0	0	0	0	0	0	0	0	0	0	0	0	0	0	0	0	0	0	0	0	0	0	0	Stokstaartje	Savanne	Gems	Hooggebergte	Winterkoning	Rietland	Okapi	Regenwoud	Damhert	Naaldbos	Kruisbek	Mangrovebos	Zwartstaartprairiehond	Grasland	Rode eekhoorn
1130	6	2	4	0	Bizon	Noord-Amerika	Kardinaaltetra	Zuid-Amerika	Cheetah	Zuid-Amerika	Withandgibbon	Afrika	Luipaardgekko	Noord-Amerika	Mississippialligator	Noord-Amerika	Stinkdier	Noord-Amerika	Masker-agapornis	Noord-Amerika	Nandoe	Zuid-Amerika	Capibara	Australië	Zwartvoetpinguïn	Antarctica	Wombat	Noord-Amerika	Secretarisvogel	Australië	Poema	Azië	Rode koraalduivel	Australië	Stokstaartje	Savanne	Gems	Hooggebergte	Goudhaantje	Rietland	Okapi	Savanne	Damhert	Loofbos	Schaarbek	Mangrovebos	Alpenmarmot	Hooggebergte	Rode eekhoorn
1131	3	2	4	0	Bizon	Noord-Amerika	Kardinaaltetra	Zuid-Amerika	Jaguar	Zuid-Amerika	Doodshoofdaapje	Afrika	Vuursalamander	Noord-Amerika	Nijlkrokodil	Afrika	Das	Europa	Goudvink	Europa	Emoe	Australië	Capibara	Zuid-Amerika	Zwartvoetpinguïn	Antarctica	Wombat	Australië	Secretarisvogel	Afrika	Poema	Noord-Amerika	Roodbuikpiranha	Zuid-Amerika	0	0	0	0	0	0	0	0	0	0	0	0	0	0	0
1132	1	2	4	0	0	0	0	0	0	0	0	0	0	0	0	0	0	0	0	0	0	0	0	0	0	0	0	0	0	0	0	0	0	0	0	0	0	0	0	0	0	0	0	0	0	0	0	0	0
1133	1	2	3	0	Bizon	Noord-Amerika	Sherrybarbeel	Australië	Cheetah	Afrika	Doodshoofdaapje	Azië	Vuursalamander	Noord-Amerika	Zwarte kaaiman	Afrika	Stinkdier	Australië	Roze bergvink	Australië	Emoe	Zuid-Amerika	Capibara	Zuid-Amerika	Zwartvoetpinguïn	Afrika	Degoe	Australië	Secretarisvogel	Azië	Poema	Europa	Roodbuikpiranha	Noord-Amerika	Stokstaartje	Gemengd bos (loof- en naaldbomen)	Moeflon	Hooggebergte	Goudhaantje	Mangrovebos	Okapi	Savanne	Sitkahert	Loofbos	Schaarvink	Rietland	Alpenmarmot	Hooggebergte	Harrisgrondeekhoorn
1134	4	2	4	1	0	0	0	0	0	0	0	0	0	0	0	0	0	0	0	0	0	0	0	0	0	0	0	0	0	0	0	0	0	0	0	0	0	0	0	0	0	0	0	0	0	0	0	0	0
1135	5	2	4	1	Bizon	Noord-Amerika	Kardinaaltetra	Zuid-Amerika	Luipaard	Afrika	Indri	Afrika	Tijgersalamander	Azië	Zwarte kaaiman	Zuid-Amerika	Stinkdier	Noord-Amerika	Goudvink	Australië	Nandoe	Australië	Capibara	Zuid-Amerika	Zwartvoetpinguïn	Antarctica	Wombat	Australië	Kasuaris	Azië	Goudkat	Afrika	Roodbuikpiranha	Noord-Amerika	0	0	0	0	0	0	0	0	0	0	0	0	0	0	0
1136	2	1	4	0	0	0	0	0	0	0	0	0	0	0	0	0	0	0	0	0	0	0	0	0	0	0	0	0	0	0	0	0	0	0	Stokstaartje	Savanne	Gems	Hooggebergte	Gele kwikstaart	Grasland	Okapi	Savanne	Waterree	Moeras	Schaarbek	Mangrovebos	Alpenmarmot	Hooggebergte	Rode eekhoorn
1137	1	2	4	1	0	0	0	0	0	0	0	0	0	0	0	0	0	0	0	0	0	0	0	0	0	0	0	0	0	0	0	0	0	0	Indische mangoeste	Savanne	Springbok	Savanne	Goudhaantje	Naaldbos	Okapi	Regenwoud	Damhert	Naaldbos	Schaarbek	Mangrovebos	Alpenmarmot	Gemengd bos (loof- en naaldbomen)	Rode eekhoorn
1138	2	2	3	0	Bizon	Noord-Amerika	Kersenbuikcichlide	Australië	Jaguar	Afrika	Withandgibbon	Azië	Vuursalamander	Australië	Nijlkrokodil	Afrika	Das	Europa	Goudvink	Europa	Emoe	Australië	Capibara	Australië	Adeliepinguïn	Antarctica	Wombat	Australië	Kasuaris	Afrika	Poema	Noord-Amerika	Roodbuikpiranha	Afrika	0	0	0	0	0	0	0	0	0	0	0	0	0	0	0
1139	4	2	4	0	Bizon	Noord-Amerika	Kardinaaltetra	Azië	Jaguar	Azië	Withandgibbon	Azië	Vuursalamander	Europa	Mississippialligator	Noord-Amerika	Das	Europa	Goudvink	Europa	Emoe	Australië	Capibara	Zuid-Amerika	Zwartvoetpinguïn	Antarctica	Wombat	Australië	Secretarisvogel	Afrika	Poema	Noord-Amerika	Roodbuikpiranha	Zuid-Amerika	0	0	0	0	0	0	0	0	0	0	0	0	0	0	0
1140	2	2	4	1	0	0	0	0	0	0	0	0	0	0	0	0	0	0	0	0	0	0	0	0	0	0	0	0	0	0	0	0	0	0	Stokstaartje	Savanne	Gems	Hooggebergte	Winterkoning	Rietland	Okapi	Savanne	Damhert	Loofbos	Kruisbek	Mangrovebos	Alpenmarmot	Gemengd bos (loof- en naaldbomen)	Rode eekhoorn
1141	5	2	3	0	Jak	Afrika	Kardinaaltetra	Australië	Luipaard	Zuid-Amerika	Withandgibbon	Australië	Tijgersalamander	Australië	Zwarte kaaiman	Afrika	Stinkdier	Europa	Roze bergvink	Australië	Struisvogel	Zuid-Amerika	Capibara	Noord-Amerika	Zwartvoetpinguïn	Antarctica	Wombat	Noord-Amerika	Secretarisvogel	Zuid-Amerika	Goudkat	Noord-Amerika	Vuurkeelcichlide	Noord-Amerika	0	0	0	0	0	0	0	0	0	0	0	0	0	0	0
1142	3	1	4	0	0	0	0	0	0	0	0	0	0	0	0	0	0	0	0	0	0	0	0	0	0	0	0	0	0	0	0	0	0	0	Stokstaartje	Savanne	Springbok	Savanne	Goudhaantje	Grasland	Okapi	Savanne	Rendier	Poolgebied	Schaarvink	Naaldbos	Zwartstaartprairiehond	Grasland	Rode eekhoorn
1143	5	2	4	0	Bizon	Noord-Amerika	Kersenbuikcichlide	Azië	Luipaard	Zuid-Amerika	Withandgibbon	Azië	Vuursalamander	Europa	Mississippialligator	Noord-Amerika	Stinkdier	Noord-Amerika	Roze bergvink	Afrika	Emoe	Australië	Capibara	Zuid-Amerika	Zwartvoetpinguïn	Antarctica	Wombat	Zuid-Amerika	Secretarisvogel	Azië	Poema	Noord-Amerika	Roodbuikpiranha	Zuid-Amerika	0	0	0	0	0	0	0	0	0	0	0	0	0	0	0
1144	2	2	4	0	0	0	0	0	0	0	0	0	0	0	0	0	0	0	0	0	0	0	0	0	0	0	0	0	0	0	0	0	0	0	Stokstaartje	Savanne	Gems	Hooggebergte	Goudhaantje	Rietland	Okapi	Woestijn	Damhert	Loofbos	Kruisbek	Naaldbos	Alpenmarmot	Gemengd bos (loof- en naaldbomen)	Rode eekhoorn
1145	6	1	4	0	0	0	0	0	0	0	0	0	0	0	0	0	0	0	0	0	0	0	0	0	0	0	0	0	0	0	0	0	0	0	Stokstaartje	Savanne	Gems	Hooggebergte	Kleine vliegenvanger	Rietland	Okapi	Regenwoud	Sitkahert	Naaldbos	Schaarbek	Rietland	Zwartstaartprairiehond	Grasland	Rode eekhoorn
1146	4	2	4	0	Bizon	Noord-Amerika	Kardinaaltetra	Azië	Jaguar	Azië	Doodshoofdaapje	Azië	Vuursalamander	Azië	Mississippialligator	Noord-Amerika	Das	Europa	Goudvink	Europa	Emoe	Australië	Capibara	Zuid-Amerika	Zwartvoetpinguïn	Antarctica	Wombat	Australië	Kasuaris	Azië	Pardellynx	Noord-Amerika	Roodbuikpiranha	Zuid-Amerika	0	0	0	0	0	0	0	0	0	0	0	0	0	0	0
1147	3	2	4	0	Bizon	Noord-Amerika	Neonjuffer	Zuid-Amerika	Jaguar	Azië	Withandgibbon	Azië	Vuursalamander	Europa	Mississippialligator	Noord-Amerika	Das	Europa	Roze bergvink	Europa	Emoe	Afrika	Capibara	Zuid-Amerika	Zwartvoetpinguïn	Antarctica	Wombat	Australië	Secretarisvogel	Afrika	Poema	Europa	Roodbuikpiranha	Zuid-Amerika	Stokstaartje	Savanne	Gems	Hooggebergte	Goudhaantje	Rietland	Okapi	Savanne	Damhert	Loofbos	Schaarbek	Mangrovebos	Alpenmarmot	Hooggebergte	Rode eekhoorn
1148	5	2	3	0	0	0	0	0	0	0	0	0	0	0	0	0	0	0	0	0	0	0	0	0	0	0	0	0	0	0	0	0	0	0	Stokstaartje	Savanne	Springbok	Hooggebergte	Goudhaantje	Grasland	Okapi	Naaldbos	Damhert	Loofbos	Kruisbek	Naaldbos	Alpenmarmot	Gemengd bos (loof- en naaldbomen)	Rode eekhoorn
1149	2	1	4	0	0	0	0	0	0	0	0	0	0	0	0	0	0	0	0	0	0	0	0	0	0	0	0	0	0	0	0	0	0	0	0	0	0	0	0	0	0	0	0	0	0	0	0	0	0
1150	1	2	4	0	Kafferbuffel	Azië	Kersenbuikcichlide	Azië	Jaguar	Afrika	Withandgibbon	Zuid-Amerika	Tijgersalamander	Australië	Nijlkrokodil	Afrika	Das	Europa	Goudvink	Europa	Emoe	Afrika	Capibara	Australië	Adeliepinguïn	Afrika	Wombat	Noord-Amerika	Secretarisvogel	Afrika	Poema	Noord-Amerika	Roodbuikpiranha	Zuid-Amerika	0	0	0	0	0	0	0	0	0	0	0	0	0	0	0
1151	1	1	4	0	0	0	0	0	0	0	0	0	0	0	0	0	0	0	0	0	0	0	0	0	0	0	0	0	0	0	0	0	0	0	Stokstaartje	Savanne	Springbok	Hooggebergte	Goudhaantje	Naaldbos	Okapi	Savanne	Damhert	Loofbos	Kruisbek	Naaldbos	Alpenmarmot	Hooggebergte	Rode eekhoorn
1152	1	1	3	0	0	0	0	0	0	0	0	0	0	0	0	0	0	0	0	0	0	0	0	0	0	0	0	0	0	0	0	0	0	0	Stokstaartje	Savanne	Gems	Woestijn	Gele kwikstaart	Mangrovebos	Okapi	Regenwoud	Damhert	Loofbos	Schaarbek	Rietland	Alpenmarmot	Hooggebergte	Rode eekhoorn
1153	3	2	3	0	0	0	0	0	0	0	0	0	0	0	0	0	0	0	0	0	0	0	0	0	0	0	0	0	0	0	0	0	0	0	Stokstaartje	Savanne	Moeflon	Poolgebied	Gele kwikstaart	Mangrovebos	Okapi	Regenwoud	Damhert	Loofbos	Kruisbek	Rietland	Alpenmarmot	Hooggebergte	Rode eekhoorn
1154	1	2	4	0	Bizon	Noord-Amerika	Neonjuffer	Zuid-Amerika	Jaguar	Zuid-Amerika	Withandgibbon	Azië	Luipaardgekko	Azië	Nijlkrokodil	Afrika	Das	Europa	Roze bergvink	Noord-Amerika	Emoe	Afrika	Capibara	Australië	Zwartvoetpinguïn	Afrika	Wombat	Australië	Secretarisvogel	Afrika	Poema	Noord-Amerika	Roodbuikpiranha	Zuid-Amerika	0	0	0	0	0	0	0	0	0	0	0	0	0	0	0
1155	6	2	4	0	0	0	0	0	0	0	0	0	0	0	0	0	0	0	0	0	0	0	0	0	0	0	0	0	0	0	0	0	0	0	Stokstaartje	Savanne	Springbok	Hooggebergte	Kleine vliegenvanger	Rietland	Okapi	Savanne	Rendier	Poolgebied	Kruisbek	Mangrovebos	Alpenmarmot	Hooggebergte	Rode eekhoorn
1156	1	2	3	0	0	0	0	0	0	0	0	0	0	0	0	0	0	0	0	0	0	0	0	0	0	0	0	0	0	0	0	0	0	0	Stokstaartje	Savanne	Springbok	Hooggebergte	Gele kwikstaart	Rietland	Okapi	Savanne	Sitkahert	Naaldbos	Schaarbek	Mangrovebos	Zwartstaartprairiehond	Hooggebergte	Rode eekhoorn
1157	4	2	4	0	0	0	0	0	0	0	0	0	0	0	0	0	0	0	0	0	0	0	0	0	0	0	0	0	0	0	0	0	0	0	Stokstaartje	Savanne	Gems	Hooggebergte	Goudhaantje	Rietland	Okapi	Savanne	Damhert	Loofbos	Kruisvink	Naaldbos	Alpenmarmot	Hooggebergte	Rode eekhoorn
1158	3	1	4	1	Jak	Afrika	Sherrybarbeel	Azië	Luipaard	Afrika	Withandgibbon	Azië	Vuursalamander	Azië	Nijlkrokodil	Afrika	Das	Europa	Dennensijs	Australië	Struisvogel	Afrika	Capibara	Zuid-Amerika	Zwartvoetpinguïn	Antarctica	Degoe	Zuid-Amerika	Secretarisvogel	Australië	Poema	Afrika	Roodbuikpiranha	Zuid-Amerika	0	0	0	0	0	0	0	0	0	0	0	0	0	0	0
1159	2	2	4	0	0	0	0	0	0	0	0	0	0	0	0	0	0	0	0	0	0	0	0	0	0	0	0	0	0	0	0	0	0	0	0	0	0	0	0	0	0	0	0	0	0	0	0	0	0
1160	4	1	4	0	Bizon	Noord-Amerika	Neonjuffer	Zuid-Amerika	Luipaard	Afrika	Withandgibbon	Zuid-Amerika	Vuursalamander	Europa	Mississippialligator	Noord-Amerika	Das	Europa	Roze bergvink	Noord-Amerika	Emoe	Afrika	Capibara	Zuid-Amerika	Zwartvoetpinguïn	Afrika	Wombat	Australië	Secretarisvogel	Afrika	Poema	Noord-Amerika	Roodbuikpiranha	Zuid-Amerika	0	0	0	0	0	0	0	0	0	0	0	0	0	0	0
1161	3	1	4	0	Bizon	Noord-Amerika	Kersenbuikcichlide	Australië	Cheetah	Afrika	Doodshoofdaapje	Zuid-Amerika	Vuursalamander	Europa	Zwarte kaaiman	Afrika	Das	Europa	Dennensijs	Noord-Amerika	Emoe	Zuid-Amerika	Pika	Noord-Amerika	Zwartvoetpinguïn	Antarctica	Wombat	Zuid-Amerika	Kasuaris	Australië	Pardellynx	Afrika	Roodbuikpiranha	Australië	0	0	0	0	0	0	0	0	0	0	0	0	0	0	0
1162	1	1	4	0	Bizon	Noord-Amerika	Neonjuffer	Australië	Luipaard	Zuid-Amerika	Doodshoofdaapje	Azië	Tijgersalamander	Australië	Nijlkrokodil	Afrika	Das	Europa	Roze bergvink	Europa	Emoe	Australië	Capibara	Australië	Zwartvoetpinguïn	Antarctica	Wombat	Europa	Jufferkraan	Azië	Poema	Noord-Amerika	Roodbuikpiranha	Zuid-Amerika	0	0	0	0	0	0	0	0	0	0	0	0	0	0	0
1163	3	2	4	0	0	0	0	0	0	0	0	0	0	0	0	0	0	0	0	0	0	0	0	0	0	0	0	0	0	0	0	0	0	0	Stokstaartje	Savanne	Gems	Hooggebergte	Winterkoning	Naaldbos	Okapi	Regenwoud	Damhert	Loofbos	Kruisvink	Mangrovebos	Zwartstaartprairiehond	Grasland	Rode eekhoorn
1164	3	2	3	0	0	0	0	0	0	0	0	0	0	0	0	0	0	0	0	0	0	0	0	0	0	0	0	0	0	0	0	0	0	0	Stokstaartje	Savanne	Gems	Hooggebergte	Goudhaantje	Naaldbos	Okapi	Savanne	Damhert	Loofbos	Kruisbek	Naaldbos	Alpenmarmot	Hooggebergte	Rode eekhoorn
1165	6	2	3	1	0	0	0	0	0	0	0	0	0	0	0	0	0	0	0	0	0	0	0	0	0	0	0	0	0	0	0	0	0	0	Stokstaartje	Savanne	Gems	Hooggebergte	Goudhaantje	Naaldbos	Okapi	Regenwoud	Damhert	Loofbos	Kruisbek	Naaldbos	Zwartstaartprairiehond	Poolgebied	Rode eekhoorn
1166	5	1	4	1	Bizon	Noord-Amerika	Kardinaaltetra	Azië	Luipaard	Afrika	Indri	Azië	Tijgersalamander	Australië	Mississippialligator	Noord-Amerika	Wasbeer	Noord-Amerika	Masker-agapornis	Europa	Emoe	Australië	Capibara	Zuid-Amerika	Zwartvoetpinguïn	Antarctica	Wombat	Australië	Secretarisvogel	Afrika	Poema	Noord-Amerika	Vuurkeelcichlide	Zuid-Amerika	0	0	0	0	0	0	0	0	0	0	0	0	0	0	0
1167	4	1	4	1	Bizon	Noord-Amerika	Kardinaaltetra	Afrika	Luipaard	Zuid-Amerika	Withandgibbon	Afrika	Vuursalamander	Europa	Mississippialligator	Noord-Amerika	Das	Europa	Goudvink	Europa	Emoe	Australië	Capibara	Zuid-Amerika	Zwartvoetpinguïn	Antarctica	Wombat	Australië	Secretarisvogel	Afrika	Poema	Noord-Amerika	Roodbuikpiranha	Zuid-Amerika	0	0	0	0	0	0	0	0	0	0	0	0	0	0	0
1168	2	2	4	0	Jak	Afrika	Kardinaaltetra	Australië	Luipaard	Afrika	Withandgibbon	Azië	Tijgersalamander	Noord-Amerika	Mississippialligator	Zuid-Amerika	Wasbeer	Europa	Dennensijs	Noord-Amerika	Emoe	Afrika	Reuzenkoeskoes	Australië	Zwartvoetpinguïn	Antarctica	Wombat	Australië	Secretarisvogel	Afrika	Goudkat	Azië	Roodbuikpiranha	Zuid-Amerika	Stokstaartje	Savanne	Gems	Savanne	Gele kwikstaart	Mangrovebos	Okapi	Savanne	Sitkahert	Loofbos	Kruisbek	Grasland	Boslemming	Gemengd bos (loof- en naaldbomen)	Harrisgrondeekhoorn
1169	4	1	4	0	0	0	0	0	0	0	0	0	0	0	0	0	0	0	0	0	0	0	0	0	0	0	0	0	0	0	0	0	0	0	Stokstaartje	Savanne	Oribi	Hooggebergte	Gele kwikstaart	Rietland	Okapi	Regenwoud	Damhert	Loofbos	Schaarbek	Naaldbos	Zwartstaartprairiehond	Grasland	Rode eekhoorn
1170	4	3	4	0	0	0	0	0	0	0	0	0	0	0	0	0	0	0	0	0	0	0	0	0	0	0	0	0	0	0	0	0	0	0	0	0	0	0	0	0	0	0	0	0	0	0	0	0	0
1171	2	1	4	0	0	0	0	0	0	0	0	0	0	0	0	0	0	0	0	0	0	0	0	0	0	0	0	0	0	0	0	0	0	0	Stokstaartje	Savanne	Gems	Savanne	Winterkoning	Grasland	Okapi	Regenwoud	Damhert	Loofbos	Kruisbek	Naaldbos	Alpenmarmot	Hooggebergte	Rode eekhoorn
1172	2	1	3	0	Bizon	Noord-Amerika	Sherrybarbeel	Zuid-Amerika	Jaguar	Zuid-Amerika	Withandgibbon	Azië	Vuursalamander	Australië	Zwarte kaaiman	Noord-Amerika	Das	Europa	Goudvink	Europa	Emoe	Australië	Capibara	Europa	Zwartvoetpinguïn	Antarctica	Wombat	Australië	Secretarisvogel	Afrika	Poema	Noord-Amerika	Roodbuikpiranha	Zuid-Amerika	0	0	0	0	0	0	0	0	0	0	0	0	0	0	0
1173	2	2	4	0	Jak	Azië	Kardinaaltetra	Zuid-Amerika	Jaguar	Azië	Withandgibbon	Azië	Vuursalamander	Europa	Nijlkrokodil	Afrika	Wasbeer	Noord-Amerika	Dennensijs	Europa	Nandoe	Afrika	Reuzenkoeskoes	Australië	Adeliepinguïn	Antarctica	Wombat	Australië	Kasuaris	Zuid-Amerika	Goudkat	Azië	Roodbuikpiranha	Zuid-Amerika	0	0	0	0	0	0	0	0	0	0	0	0	0	0	0
1174	2	2	4	0	0	0	0	0	0	0	0	0	0	0	0	0	0	0	0	0	0	0	0	0	0	0	0	0	0	0	0	0	0	0	0	0	0	0	0	0	0	0	0	0	0	0	0	0	0
1175	2	2	4	0	0	0	0	0	0	0	0	0	0	0	0	0	0	0	0	0	0	0	0	0	0	0	0	0	0	0	0	0	0	0	0	0	0	0	0	0	0	0	0	0	0	0	0	0	0
1176	4	2	4	0	Bizon	Noord-Amerika	Kersenbuikcichlide	Zuid-Amerika	Jaguar	Zuid-Amerika	Withandgibbon	Afrika	Luipaardgekko	Australië	Nijlkrokodil	Afrika	Das	Europa	Roze bergvink	Europa	Nandoe	Australië	Capibara	Europa	Zwartvoetpinguïn	Europa	Wombat	Australië	Secretarisvogel	Afrika	Poema	Noord-Amerika	Roodbuikpiranha	Afrika	0	0	0	0	0	0	0	0	0	0	0	0	0	0	0
1177	3	2	4	0	0	0	0	0	0	0	0	0	0	0	0	0	0	0	0	0	0	0	0	0	0	0	0	0	0	0	0	0	0	0	0	0	0	0	0	0	0	0	0	0	0	0	0	0	0
1178	3	1	3	0	0	0	0	0	0	0	0	0	0	0	0	0	0	0	0	0	0	0	0	0	0	0	0	0	0	0	0	0	0	0	Stokstaartje	Savanne	Gems	Hooggebergte	Goudhaantje	Mangrovebos	Okapi	Savanne	Damhert	Loofbos	Schaarbek	Rietland	Alpenmarmot	Hooggebergte	Rode eekhoorn
1179	2	2	4	0	0	0	0	0	0	0	0	0	0	0	0	0	0	0	0	0	0	0	0	0	0	0	0	0	0	0	0	0	0	0	Stokstaartje	Savanne	Oribi	Hooggebergte	Kleine vliegenvanger	Rietland	Okapi	Savanne	Sitkahert	Naaldbos	Kruisbek	Mangrovebos	Alpenmarmot	Hooggebergte	Rode eekhoorn
1180	4	1	4	0	Bizon	Noord-Amerika	Neonjuffer	Afrika	Cheetah	Afrika	Doodshoofdaapje	Azië	Tijgersalamander	Europa	Mississippialligator	Noord-Amerika	Wasbeer	Zuid-Amerika	Roze bergvink	Europa	Struisvogel	Afrika	Reuzenkoeskoes	Zuid-Amerika	Marmeralk	Antarctica	Degoe	Australië	Kuifseriema	Azië	Goudkat	Noord-Amerika	Vuurkeelcichlide	Zuid-Amerika	0	0	0	0	0	0	0	0	0	0	0	0	0	0	0
1181	4	1	4	0	0	0	0	0	0	0	0	0	0	0	0	0	0	0	0	0	0	0	0	0	0	0	0	0	0	0	0	0	0	0	Stokstaartje	Savanne	Oribi	Hooggebergte	Goudhaantje	Naaldbos	Okapi	Savanne	Damhert	Loofbos	Kruisvink	Mangrovebos	Alpenmarmot	Hooggebergte	Rode eekhoorn
1182	1	2	3	0	Bizon	Noord-Amerika	Neonjuffer	Australië	Cheetah	Zuid-Amerika	Bonobo	Afrika	Vuursalamander	Europa	Nijlkrokodil	Azië	Wasbeer	Noord-Amerika	Goudvink	Europa	Emoe	Afrika	Capibara	Noord-Amerika	Zwartvoetpinguïn	Antarctica	Degoe	Noord-Amerika	Secretarisvogel	Australië	Pardellynx	Azië	Rode acara	Zuid-Amerika	0	0	0	0	0	0	0	0	0	0	0	0	0	0	0
1183	5	1	4	0	0	0	0	0	0	0	0	0	0	0	0	0	0	0	0	0	0	0	0	0	0	0	0	0	0	0	0	0	0	0	Stokstaartje	Savanne	Gems	Hooggebergte	Winterkoning	Grasland	Okapi	Savanne	Damhert	Loofbos	Kruisbek	Rietland	Alpenmarmot	Hooggebergte	Rode eekhoorn
1184	6	2	4	0	Bizon	Noord-Amerika	Kardinaaltetra	Azië	Jaguar	Zuid-Amerika	Withandgibbon	Afrika	Luipaardgekko	Azië	Mississippialligator	Noord-Amerika	Das	Europa	Goudvink	Europa	Emoe	Zuid-Amerika	Capibara	Australië	Zwartvoetpinguïn	Antarctica	Wombat	Australië	Kasuaris	Zuid-Amerika	Goudkat	Noord-Amerika	Roodbuikpiranha	Zuid-Amerika	0	0	0	0	0	0	0	0	0	0	0	0	0	0	0
1185	5	1	4	1	Bizon	Noord-Amerika	Kardinaaltetra	Zuid-Amerika	Jaguar	Zuid-Amerika	Withandgibbon	Afrika	Vuursalamander	Europa	Nijlkrokodil	Afrika	Das	Europa	Goudvink	Europa	Emoe	Australië	Capibara	Zuid-Amerika	Zwartvoetpinguïn	Antarctica	Wombat	Zuid-Amerika	Secretarisvogel	Afrika	Poema	Noord-Amerika	Roodbuikpiranha	Zuid-Amerika	0	0	0	0	0	0	0	0	0	0	0	0	0	0	0
1186	2	2	4	1	0	0	0	0	0	0	0	0	0	0	0	0	0	0	0	0	0	0	0	0	0	0	0	0	0	0	0	0	0	0	Stokstaartje	Savanne	Springbok	Hooggebergte	Gele kwikstaart	Rietland	Okapi	Savanne	Damhert	Loofbos	Kruisvink	Mangrovebos	Zwartstaartprairiehond	Hooggebergte	Rode eekhoorn
1187	3	2	4	0	Bizon	Noord-Amerika	Kardinaaltetra	Zuid-Amerika	Jaguar	Azië	Withandgibbon	Azië	Luipaardgekko	Australië	Zwarte kaaiman	Zuid-Amerika	Das	Europa	Roze bergvink	Europa	Emoe	Zuid-Amerika	Capibara	Zuid-Amerika	Adeliepinguïn	Antarctica	Wombat	Australië	Kasuaris	Afrika	Poema	Azië	Rode acara	Afrika	Stokstaartje	Savanne	Moeflon	Hooggebergte	Winterkoning	Rietland	Okapi	Woestijn	Sitkahert	Loofbos	Kruisbek	Mangrovebos	Alpenmarmot	Hooggebergte	Rode eekhoorn
1188	5	2	4	1	0	0	0	0	0	0	0	0	0	0	0	0	0	0	0	0	0	0	0	0	0	0	0	0	0	0	0	0	0	0	0	0	0	0	0	0	0	0	0	0	0	0	0	0	0
1189	3	1	4	0	0	0	0	0	0	0	0	0	0	0	0	0	0	0	0	0	0	0	0	0	0	0	0	0	0	0	0	0	0	0	0	0	0	0	0	0	0	0	0	0	0	0	0	0	0
1190	4	1	4	0	Jak	Afrika	Kersenbuikcichlide	Zuid-Amerika	Jaguar	Afrika	Doodshoofdaapje	Afrika	Tokeh	Azië	Nijlkrokodil	Afrika	Wasbeer	Noord-Amerika	Roze bergvink	Europa	Moa	Australië	Capibara	Zuid-Amerika	Zwartvoetpinguïn	Antarctica	Grijze marmot	Noord-Amerika	Secretarisvogel	Azië	Poema	Afrika	Roodbuikpiranha	Zuid-Amerika	Stokstaartje	Savanne	Oribi	Savanne	Gele kwikstaart	Rietland	Okapi	Savanne	Damhert	Loofbos	Schaarbek	Naaldbos	Alpenmarmot	Hooggebergte	Rode eekhoorn
1191	6	1	4	0	Bizon	Noord-Amerika	Kardinaaltetra	Azië	Jaguar	Afrika	Withandgibbon	Afrika	Tijgersalamander	Azië	Mississippialligator	Noord-Amerika	Wasbeer	Europa	Dennensijs	Europa	Emoe	Afrika	Capibara	Zuid-Amerika	Adeliepinguïn	Antarctica	Wombat	Australië	Kasuaris	Afrika	Poema	Afrika	Rode koraalduivel	Australië	0	0	0	0	0	0	0	0	0	0	0	0	0	0	0
1192	3	1	4	0	0	0	0	0	0	0	0	0	0	0	0	0	0	0	0	0	0	0	0	0	0	0	0	0	0	0	0	0	0	0	Stokstaartje	Savanne	Moeflon	Hooggebergte	Winterkoning	Grasland	Okapi	Savanne	Sitkahert	Poolgebied	Schaarbek	Naaldbos	Alpenmarmot	Gemengd bos (loof- en naaldbomen)	Rode eekhoorn
1193	3	2	4	1	0	0	0	0	0	0	0	0	0	0	0	0	0	0	0	0	0	0	0	0	0	0	0	0	0	0	0	0	0	0	Stokstaartje	Savanne	Gems	Hooggebergte	Goudhaantje	Naaldbos	Okapi	Savanne	Damhert	Loofbos	Kruisbek	Naaldbos	Alpenmarmot	Hooggebergte	Rode eekhoorn
1194	1	1	3	0	0	0	0	0	0	0	0	0	0	0	0	0	0	0	0	0	0	0	0	0	0	0	0	0	0	0	0	0	0	0	Stokstaartje	Savanne	Oribi	Hooggebergte	Goudhaantje	Naaldbos	Okapi	Savanne	Damhert	Loofbos	Schaarbek	Mangrovebos	Boslemming	Gemengd bos (loof- en naaldbomen)	Harrisgrondeekhoorn
1195	4	1	4	0	Bizon	Noord-Amerika	Kersenbuikcichlide	Afrika	Cheetah	Afrika	Doodshoofdaapje	Australië	Luipaardgekko	Azië	Zwarte kaaiman	Noord-Amerika	Das	Europa	Goudvink	Europa	Emoe	Australië	Capibara	Noord-Amerika	Zwartvoetpinguïn	Noord-Amerika	Wombat	Australië	Kasuaris	Afrika	Poema	Noord-Amerika	Roodbuikpiranha	Zuid-Amerika	0	0	0	0	0	0	0	0	0	0	0	0	0	0	0
1196	3	3	2	0	0	0	0	0	0	0	0	0	0	0	0	0	0	0	0	0	0	0	0	0	0	0	0	0	0	0	0	0	0	0	Stokstaartje	Savanne	Gems	Woestijn	Gele kwikstaart	Grasland	Okapi	Savanne	Damhert	Loofbos	Kruisbek	Mangrovebos	Alpenmarmot	Hooggebergte	Rode eekhoorn
1197	5	1	3	0	0	0	0	0	0	0	0	0	0	0	0	0	0	0	0	0	0	0	0	0	0	0	0	0	0	0	0	0	0	0	0	0	0	0	0	0	0	0	0	0	0	0	0	0	0
1198	4	1	4	0	Bizon	Noord-Amerika	Kersenbuikcichlide	Afrika	Luipaard	Afrika	Withandgibbon	Azië	Vuursalamander	Europa	Zwarte kaaiman	Zuid-Amerika	Das	Europa	Goudvink	Europa	Struisvogel	Afrika	Capibara	Australië	Zwartvoetpinguïn	Afrika	Degoe	Australië	Secretarisvogel	Afrika	Poema	Azië	Roodbuikpiranha	Zuid-Amerika	0	0	0	0	0	0	0	0	0	0	0	0	0	0	0
1199	2	2	4	0	0	0	0	0	0	0	0	0	0	0	0	0	0	0	0	0	0	0	0	0	0	0	0	0	0	0	0	0	0	0	Stokstaartje	Savanne	Gems	Woestijn	Gele kwikstaart	Rietland	Okapi	Savanne	Damhert	Loofbos	Kruisbek	Naaldbos	Zwartstaartprairiehond	Hooggebergte	Rode eekhoorn
1200	3	2	4	0	Bizon	Noord-Amerika	Kardinaaltetra	Azië	Luipaard	Afrika	Doodshoofdaapje	Afrika	Tijgersalamander	Azië	Zwarte kaaiman	Noord-Amerika	Stinkdier	Europa	Roze bergvink	Europa	Emoe	Afrika	Capibara	Australië	Zwartvoetpinguïn	Antarctica	Wombat	Australië	Kuifseriema	Afrika	Pardellynx	Afrika	Roodbuikpiranha	Zuid-Amerika	Stokstaartje	Savanne	Springbok	Hooggebergte	Gele kwikstaart	Rietland	Pronghorn	Savanne	Waterree	Naaldbos	Schaarvink	Naaldbos	Alpenmarmot	Hooggebergte	Rode eekhoorn
1201	4	2	4	0	0	0	0	0	0	0	0	0	0	0	0	0	0	0	0	0	0	0	0	0	0	0	0	0	0	0	0	0	0	0	Stokstaartje	Savanne	Gems	Hooggebergte	Kleine vliegenvanger	Rietland	Okapi	Woestijn	Damhert	Naaldbos	Schaarbek	Grasland	Zwartstaartprairiehond	Grasland	Rode eekhoorn
1202	2	2	4	0	0	0	0	0	0	0	0	0	0	0	0	0	0	0	0	0	0	0	0	0	0	0	0	0	0	0	0	0	0	0	Stokstaartje	Savanne	Moeflon	Hooggebergte	Goudhaantje	Rietland	Okapi	Regenwoud	Sitkahert	Loofbos	Schaarvink	Grasland	Alpenmarmot	Hooggebergte	Rode eekhoorn
1203	5	2	4	0	Bizon	Noord-Amerika	Kardinaaltetra	Zuid-Amerika	Jaguar	Afrika	Withandgibbon	Azië	Vuursalamander	Europa	Mississippialligator	Noord-Amerika	Das	Europa	Goudvink	Europa	Emoe	Australië	Capibara	Australië	Zwartvoetpinguïn	Afrika	Wombat	Australië	Secretarisvogel	Afrika	Poema	Noord-Amerika	Roodbuikpiranha	Afrika	0	0	0	0	0	0	0	0	0	0	0	0	0	0	0
1204	2	2	4	1	Bizon	Zuid-Amerika	Neonjuffer	Azië	Luipaard	Afrika	Doodshoofdaapje	Azië	Vuursalamander	Noord-Amerika	Zwarte kaaiman	Afrika	Das	Europa	Dennensijs	Europa	Emoe	Afrika	Capibara	Australië	Zwartvoetpinguïn	Europa	Grijze marmot	Zuid-Amerika	Secretarisvogel	Zuid-Amerika	Poema	Afrika	Roodbuikpiranha	Zuid-Amerika	0	0	0	0	0	0	0	0	0	0	0	0	0	0	0
1205	1	1	4	0	0	0	0	0	0	0	0	0	0	0	0	0	0	0	0	0	0	0	0	0	0	0	0	0	0	0	0	0	0	0	Stokstaartje	Savanne	Springbok	Hooggebergte	Gele kwikstaart	Grasland	Oryx	Savanne	Sitkahert	Loofbos	Kruisbek	Mangrovebos	Boslemming	Gemengd bos (loof- en naaldbomen)	Rode eekhoorn
1206	2	1	4	1	0	0	0	0	0	0	0	0	0	0	0	0	0	0	0	0	0	0	0	0	0	0	0	0	0	0	0	0	0	0	Stokstaartje	Savanne	Gems	Hooggebergte	Goudhaantje	Naaldbos	Okapi	Regenwoud	Damhert	Loofbos	Kruisbek	Naaldbos	Zwartstaartprairiehond	Hooggebergte	Rode eekhoorn
1207	3	1	4	0	Bizon	Noord-Amerika	Kersenbuikcichlide	Azië	Jaguar	Zuid-Amerika	Withandgibbon	Azië	Vuursalamander	Europa	Mississippialligator	Noord-Amerika	Das	Europa	Roze bergvink	Australië	Nandoe	Afrika	Capibara	Zuid-Amerika	Adeliepinguïn	Afrika	Wombat	Noord-Amerika	Secretarisvogel	Afrika	Poema	Azië	Roodbuikpiranha	Zuid-Amerika	Stokstaartje	Savanne	Gems	Hooggebergte	Goudhaantje	Rietland	Okapi	Savanne	Sitkahert	Loofbos	Kruisbek	Naaldbos	Alpenmarmot	Hooggebergte	Rode eekhoorn
1208	3	1	4	1	0	0	0	0	0	0	0	0	0	0	0	0	0	0	0	0	0	0	0	0	0	0	0	0	0	0	0	0	0	0	Stokstaartje	Savanne	Gems	Hooggebergte	Goudhaantje	Naaldbos	Okapi	Regenwoud	Damhert	Loofbos	Kruisbek	Naaldbos	Zwartstaartprairiehond	Grasland	Rode eekhoorn
1209	3	2	4	0	Bizon	Noord-Amerika	Kersenbuikcichlide	Azië	Jaguar	Afrika	Withandgibbon	Azië	Luipaardgekko	Azië	Zwarte kaaiman	Zuid-Amerika	Das	Europa	Goudvink	Europa	Emoe	Zuid-Amerika	Capibara	Zuid-Amerika	Zwartvoetpinguïn	Noord-Amerika	Wombat	Australië	Kuifseriema	Azië	Goudkat	Afrika	Roodbuikpiranha	Zuid-Amerika	0	0	0	0	0	0	0	0	0	0	0	0	0	0	0
1210	3	2	4	1	0	0	0	0	0	0	0	0	0	0	0	0	0	0	0	0	0	0	0	0	0	0	0	0	0	0	0	0	0	0	0	0	0	0	0	0	0	0	0	0	0	0	0	0	0
1211	3	1	4	0	Bizon	Noord-Amerika	Kardinaaltetra	Azië	Luipaard	Afrika	Withandgibbon	Afrika	Tokeh	Azië	Zwarte kaaiman	Noord-Amerika	Das	Europa	Goudvink	Europa	Nandoe	Afrika	Capibara	Zuid-Amerika	Zwartvoetpinguïn	Antarctica	Wombat	Australië	Secretarisvogel	Afrika	Goudkat	Noord-Amerika	Roodbuikpiranha	Zuid-Amerika	Stokstaartje	Savanne	Gems	Hooggebergte	Winterkoning	Rietland	Okapi	Savanne	Damhert	Naaldbos	Kruisbek	Naaldbos	Alpenmarmot	Hooggebergte	Harrisgrondeekhoorn
1212	3	2	4	99	0	0	0	0	0	0	0	0	0	0	0	0	0	0	0	0	0	0	0	0	0	0	0	0	0	0	0	0	0	0	0	0	0	0	0	0	0	0	0	0	0	0	0	0	0
1213	2	1	4	0	Bizon	Noord-Amerika	Neonjuffer	Azië	Jaguar	Zuid-Amerika	Withandgibbon	Azië	Tijgersalamander	Azië	Mississippialligator	Noord-Amerika	Das	Europa	Roze bergvink	Europa	Nandoe	Australië	Capibara	Zuid-Amerika	Zwartvoetpinguïn	Antarctica	Wombat	Australië	Jufferkraan	Afrika	Poema	Noord-Amerika	Roodbuikpiranha	Zuid-Amerika	Stokstaartje	Savanne	Springbok	Savanne	Gele kwikstaart	Rietland	Okapi	Regenwoud	Sitkahert	Loofbos	Kruisbek	Mangrovebos	Alpenmarmot	Hooggebergte	Rode eekhoorn
1214	3	1	4	0	0	0	0	0	0	0	0	0	0	0	0	0	0	0	0	0	0	0	0	0	0	0	0	0	0	0	0	0	0	0	0	0	0	0	0	0	0	0	0	0	0	0	0	0	0
1215	1	2	4	99	Bizon	Afrika	Neonjuffer	Azië	Cheetah	Zuid-Amerika	Withandgibbon	Azië	Luipaardgekko	Noord-Amerika	Mississippialligator	Noord-Amerika	Opossum	Noord-Amerika	Roze bergvink	Europa	Emoe	Afrika	Capibara	Australië	Zwartvoetpinguïn	Antarctica	Wombat	Zuid-Amerika	Jufferkraan	Azië	Goudkat	Noord-Amerika	Rode koraalduivel	Noord-Amerika	0	0	0	0	0	0	0	0	0	0	0	0	0	0	0
1216	3	2	4	0	0	0	0	0	0	0	0	0	0	0	0	0	0	0	0	0	0	0	0	0	0	0	0	0	0	0	0	0	0	0	Stokstaartje	Savanne	Moeflon	Hooggebergte	Goudhaantje	Grasland	Okapi	Savanne	Damhert	Naaldbos	Schaarbek	Rietland	Zwartstaartprairiehond	Gemengd bos (loof- en naaldbomen)	Rode eekhoorn
1217	4	2	4	0	0	0	0	0	0	0	0	0	0	0	0	0	0	0	0	0	0	0	0	0	0	0	0	0	0	0	0	0	0	0	0	0	0	0	0	0	0	0	0	0	0	0	0	0	0
1218	6	2	4	1	Bizon	Noord-Amerika	Kardinaaltetra	Zuid-Amerika	Jaguar	Afrika	Withandgibbon	Zuid-Amerika	Tokeh	Azië	Nijlkrokodil	Afrika	Das	Europa	Goudvink	Europa	Emoe	Afrika	Capibara	Noord-Amerika	Zwartvoetpinguïn	Antarctica	Wombat	Australië	Kuifseriema	Afrika	Poema	Azië	Roodbuikpiranha	Afrika	Stokstaartje	Savanne	Gems	Hooggebergte	Goudhaantje	Grasland	Okapi	Savanne	Sitkahert	Loofbos	Schaarbek	Mangrovebos	Alpenmarmot	Hooggebergte	Rode eekhoorn
1219	3	1	4	0	Bizon	Noord-Amerika	Kersenbuikcichlide	Australië	Jaguar	Zuid-Amerika	Withandgibbon	Azië	Vuursalamander	Europa	Mississippialligator	Noord-Amerika	Das	Europa	Goudvink	Europa	Nandoe	Afrika	Capibara	Zuid-Amerika	Zwartvoetpinguïn	Antarctica	Wombat	Noord-Amerika	Kuifseriema	Zuid-Amerika	Poema	Noord-Amerika	Roodbuikpiranha	Zuid-Amerika	0	0	0	0	0	0	0	0	0	0	0	0	0	0	0
1220	1	2	3	0	Kafferbuffel	Afrika	Kersenbuikcichlide	Australië	Luipaard	Azië	Doodshoofdaapje	Zuid-Amerika	Vuursalamander	Noord-Amerika	Zwarte kaaiman	Azië	Opossum	Europa	Dennensijs	Europa	Struisvogel	Australië	Pika	Zuid-Amerika	Adeliepinguïn	Antarctica	Wombat	Australië	Secretarisvogel	Australië	Goudkat	Afrika	Roodbuikpiranha	Australië	Stokstaartje	Savanne	Gems	Hooggebergte	Goudhaantje	Grasland	Okapi	Savanne	Damhert	Loofbos	Schaarbek	Rietland	Alpenmarmot	Hooggebergte	Rode eekhoorn
1221	2	1	4	0	0	0	0	0	0	0	0	0	0	0	0	0	0	0	0	0	0	0	0	0	0	0	0	0	0	0	0	0	0	0	Stokstaartje	Savanne	Gems	Hooggebergte	Gele kwikstaart	Rietland	Okapi	Savanne	Waterree	Naaldbos	Kruisbek	Naaldbos	Alpenmarmot	Hooggebergte	Rode eekhoorn
1222	1	1	3	0	Bizon	Noord-Amerika	Neonjuffer	Australië	Marmerkat	Azië	Withandgibbon	Azië	Vuursalamander	Azië	Zwarte kaaiman	Afrika	Das	Europa	Goudvink	Europa	Emoe	Australië	Capibara	Zuid-Amerika	Adeliepinguïn	Antarctica	Wombat	Australië	Secretarisvogel	Afrika	Pardellynx	Noord-Amerika	Roodbuikpiranha	Zuid-Amerika	0	0	0	0	0	0	0	0	0	0	0	0	0	0	0
1223	4	2	4	0	0	0	0	0	0	0	0	0	0	0	0	0	0	0	0	0	0	0	0	0	0	0	0	0	0	0	0	0	0	0	0	0	0	0	0	0	0	0	0	0	0	0	0	0	0
1224	1	1	4	0	0	0	0	0	0	0	0	0	0	0	0	0	0	0	0	0	0	0	0	0	0	0	0	0	0	0	0	0	0	0	Stokstaartje	Savanne	Oribi	Hooggebergte	Goudhaantje	Naaldbos	Okapi	Savanne	Damhert	Loofbos	Schaarbek	Naaldbos	Zwartstaartprairiehond	Grasland	Rode eekhoorn
1225	4	2	3	0	Bizon	Noord-Amerika	Kersenbuikcichlide	Azië	Jaguar	Azië	Withandgibbon	Afrika	Vuursalamander	Europa	Zwarte kaaiman	Afrika	Das	Europa	Roze bergvink	Noord-Amerika	Emoe	Azië	Capibara	Zuid-Amerika	Adeliepinguïn	Antarctica	Wombat	Australië	Secretarisvogel	Azië	Poema	Noord-Amerika	Roodbuikpiranha	Zuid-Amerika	Stokstaartje	Savanne	Moeflon	Hooggebergte	Gele kwikstaart	Rietland	Oryx	Savanne	Sitkahert	Loofbos	Kruisbek	Naaldbos	Zwartstaartprairiehond	Grasland	Harrisgrondeekhoorn
1226	2	2	3	0	0	0	0	0	0	0	0	0	0	0	0	0	0	0	0	0	0	0	0	0	0	0	0	0	0	0	0	0	0	0	0	0	0	0	0	0	0	0	0	0	0	0	0	0	0
1227	2	2	3	0	Bizon	Zuid-Amerika	Kersenbuikcichlide	Azië	Luipaard	Afrika	Bonobo	Afrika	Tijgersalamander	Europa	Nijlkrokodil	Azië	Das	Europa	Roze bergvink	Noord-Amerika	Emoe	Australië	Capibara	Australië	Zwartvoetpinguïn	Antarctica	Wombat	Australië	Secretarisvogel	Azië	Nevelpanter	Afrika	Vuurkeelcichlide	Zuid-Amerika	Stokstaartje	Savanne	Gems	Hooggebergte	Goudhaantje	Rietland	Okapi	Savanne	Sitkahert	Loofbos	Kruisbek	Naaldbos	Zwartstaartprairiehond	Grasland	Rode eekhoorn
1228	4	1	3	0	Bizon	Noord-Amerika	Neonjuffer	Australië	Luipaard	Azië	Withandgibbon	Azië	Vuursalamander	Europa	Zwarte kaaiman	Noord-Amerika	Das	Europa	Roze bergvink	Europa	Emoe	Afrika	Capibara	Zuid-Amerika	Zwartvoetpinguïn	Antarctica	Wombat	Noord-Amerika	Jufferkraan	Azië	Poema	Noord-Amerika	Roodbuikpiranha	Zuid-Amerika	0	0	0	0	0	0	0	0	0	0	0	0	0	0	0
1229	1	2	4	1	0	0	0	0	0	0	0	0	0	0	0	0	0	0	0	0	0	0	0	0	0	0	0	0	0	0	0	0	0	0	Stokstaartje	Savanne	Oribi	Savanne	Goudhaantje	Rietland	Okapi	Savanne	Damhert	Loofbos	Schaarvink	Mangrovebos	Alpenmarmot	Hooggebergte	Rode eekhoorn
1230	5	1	4	0	Bizon	Noord-Amerika	Kardinaaltetra	Azië	Jaguar	Zuid-Amerika	Withandgibbon	Azië	Vuursalamander	Europa	Zwarte kaaiman	Zuid-Amerika	Das	Europa	Roze bergvink	Noord-Amerika	Emoe	Australië	Capibara	Zuid-Amerika	Adeliepinguïn	Antarctica	Wombat	Australië	Secretarisvogel	Afrika	Poema	Noord-Amerika	Roodbuikpiranha	Zuid-Amerika	0	0	0	0	0	0	0	0	0	0	0	0	0	0	0
1231	2	1	4	0	Bizon	Noord-Amerika	Sherrybarbeel	Afrika	Jaguar	Zuid-Amerika	Withandgibbon	Azië	Vuursalamander	Europa	Nijlkrokodil	Afrika	Das	Europa	Goudvink	Europa	Emoe	Australië	Capibara	Zuid-Amerika	Adeliepinguïn	Afrika	Wombat	Australië	Secretarisvogel	Afrika	Poema	Noord-Amerika	Roodbuikpiranha	Zuid-Amerika	0	0	0	0	0	0	0	0	0	0	0	0	0	0	0
1232	1	1	4	1	0	0	0	0	0	0	0	0	0	0	0	0	0	0	0	0	0	0	0	0	0	0	0	0	0	0	0	0	0	0	0	0	0	0	0	0	0	0	0	0	0	0	0	0	0
1233	2	99	4	0	0	0	0	0	0	0	0	0	0	0	0	0	0	0	0	0	0	0	0	0	0	0	0	0	0	0	0	0	0	0	0	0	0	0	0	0	0	0	0	0	0	0	0	0	0
1234	3	2	3	0	0	0	0	0	0	0	0	0	0	0	0	0	0	0	0	0	0	0	0	0	0	0	0	0	0	0	0	0	0	0	Indische mangoeste	Savanne	Springbok	Hooggebergte	Gele kwikstaart	Rietland	Okapi	Savanne	Damhert	Loofbos	Kruisbek	Mangrovebos	Boslemming	Grasland	Rode eekhoorn
1235	3	2	4	0	Jak	Zuid-Amerika	Kersenbuikcichlide	Australië	Jaguar	Afrika	Withandgibbon	Azië	Vuursalamander	Azië	Nijlkrokodil	Afrika	Wasbeer	Noord-Amerika	Roze bergvink	Europa	Emoe	Australië	Capibara	Zuid-Amerika	Adeliepinguïn	Antarctica	Korenwolf	Europa	Secretarisvogel	Afrika	Goudkat	Afrika	Rode acara	Australië	0	0	0	0	0	0	0	0	0	0	0	0	0	0	0
1236	3	1	3	0	0	0	0	0	0	0	0	0	0	0	0	0	0	0	0	0	0	0	0	0	0	0	0	0	0	0	0	0	0	0	Stokstaartje	Savanne	Gems	Hooggebergte	Goudhaantje	Rietland	Okapi	Regenwoud	Damhert	Moeras	Schaarbek	Naaldbos	Zwartstaartprairiehond	Grasland	Rode eekhoorn
1237	2	2	4	0	Bizon	Zuid-Amerika	Kardinaaltetra	Australië	Jaguar	Afrika	Indri	Azië	Tijgersalamander	Azië	Zwarte kaaiman	Noord-Amerika	Das	Noord-Amerika	Roze bergvink	Europa	Struisvogel	Australië	Capibara	Australië	Zwartvoetpinguïn	Antarctica	Wombat	Noord-Amerika	Jufferkraan	Azië	Nevelpanter	Afrika	Roodbuikpiranha	Australië	Stokstaartje	Savanne	Springbok	Hooggebergte	Goudhaantje	Naaldbos	Okapi	Savanne	Damhert	Loofbos	Schaarvink	Grasland	Zwartstaartprairiehond	Hooggebergte	Rode eekhoorn
1238	5	2	4	1	Bizon	Noord-Amerika	Kardinaaltetra	Australië	Jaguar	Afrika	Withandgibbon	Australië	Tijgersalamander	Noord-Amerika	Zwarte kaaiman	Zuid-Amerika	Das	Europa	Roze bergvink	Europa	Struisvogel	Afrika	Capibara	Zuid-Amerika	Zwartvoetpinguïn	Antarctica	Wombat	Australië	Kuifseriema	Australië	Poema	Afrika	Vuurkeelcichlide	Zuid-Amerika	0	0	0	0	0	0	0	0	0	0	0	0	0	0	0
1239	4	1	4	0	0	0	0	0	0	0	0	0	0	0	0	0	0	0	0	0	0	0	0	0	0	0	0	0	0	0	0	0	0	0	Stokstaartje	Savanne	Springbok	Hooggebergte	Gele kwikstaart	Rietland	Okapi	Savanne	Damhert	Naaldbos	Schaarvink	Rietland	Alpenmarmot	Hooggebergte	Rode eekhoorn
1240	1	1	4	0	0	0	0	0	0	0	0	0	0	0	0	0	0	0	0	0	0	0	0	0	0	0	0	0	0	0	0	0	0	0	Stokstaartje	Savanne	Gems	Hooggebergte	Winterkoning	Rietland	Okapi	Savanne	Damhert	Loofbos	Kruisbek	Naaldbos	Alpenmarmot	Hooggebergte	Harrisgrondeekhoorn
1241	3	1	4	0	Bizon	Noord-Amerika	Kersenbuikcichlide	Australië	Luipaard	Afrika	Withandgibbon	Azië	Vuursalamander	Azië	Mississippialligator	Noord-Amerika	Das	Europa	Goudvink	Europa	Emoe	Australië	Capibara	Zuid-Amerika	Zwartvoetpinguïn	Afrika	Wombat	Australië	Secretarisvogel	Afrika	Pardellynx	Azië	Roodbuikpiranha	Zuid-Amerika	0	0	0	0	0	0	0	0	0	0	0	0	0	0	0
1242	1	1	3	0	Bizon	Noord-Amerika	Neonjuffer	Australië	Jaguar	Azië	Withandgibbon	Zuid-Amerika	Tijgersalamander	Australië	Gaviaal	Afrika	Das	Europa	Roze bergvink	Australië	Emoe	Australië	Capibara	Zuid-Amerika	Zwartvoetpinguïn	Antarctica	Wombat	Noord-Amerika	Secretarisvogel	Afrika	Poema	Noord-Amerika	Roodbuikpiranha	Afrika	0	0	0	0	0	0	0	0	0	0	0	0	0	0	0
1243	3	1	4	0	0	0	0	0	0	0	0	0	0	0	0	0	0	0	0	0	0	0	0	0	0	0	0	0	0	0	0	0	0	0	Stokstaartje	Savanne	Gems	Hooggebergte	Goudhaantje	Rietland	Okapi	Regenwoud	Damhert	Naaldbos	Kruisbek	Rietland	Zwartstaartprairiehond	Gemengd bos (loof- en naaldbomen)	Harrisgrondeekhoorn
1244	1	2	4	1	0	0	0	0	0	0	0	0	0	0	0	0	0	0	0	0	0	0	0	0	0	0	0	0	0	0	0	0	0	0	0	0	0	0	0	0	0	0	0	0	0	0	0	0	0
1245	5	1	4	0	Bizon	Noord-Amerika	Kardinaaltetra	Zuid-Amerika	Luipaard	Afrika	Withandgibbon	Azië	Vuursalamander	Europa	Mississippialligator	Noord-Amerika	Das	Europa	Goudvink	Europa	Emoe	Zuid-Amerika	Capibara	Zuid-Amerika	Adeliepinguïn	Afrika	Wombat	Australië	Secretarisvogel	Afrika	Poema	Noord-Amerika	Roodbuikpiranha	Zuid-Amerika	Stokstaartje	Savanne	Gems	Hooggebergte	Goudhaantje	Naaldbos	Okapi	Regenwoud	Damhert	Naaldbos	Kruisbek	Naaldbos	Zwartstaartprairiehond	Grasland	Rode eekhoorn
1246	4	1	4	0	0	0	0	0	0	0	0	0	0	0	0	0	0	0	0	0	0	0	0	0	0	0	0	0	0	0	0	0	0	0	Stokstaartje	Savanne	Springbok	Hooggebergte	Goudhaantje	Rietland	Pronghorn	Savanne	Damhert	Loofbos	Schaarbek	Mangrovebos	Zwartstaartprairiehond	Grasland	Rode eekhoorn
1247	5	2	4	0	0	0	0	0	0	0	0	0	0	0	0	0	0	0	0	0	0	0	0	0	0	0	0	0	0	0	0	0	0	0	Stokstaartje	Savanne	Springbok	Hooggebergte	Goudhaantje	Rietland	Okapi	Savanne	Damhert	Loofbos	Kruisbek	Naaldbos	Alpenmarmot	Hooggebergte	Rode eekhoorn
1248	1	1	4	0	0	0	0	0	0	0	0	0	0	0	0	0	0	0	0	0	0	0	0	0	0	0	0	0	0	0	0	0	0	0	Stokstaartje	Savanne	Gems	Hooggebergte	Goudhaantje	Rietland	Okapi	Regenwoud	Damhert	Loofbos	Kruisvink	Naaldbos	Zwartstaartprairiehond	Grasland	Rode eekhoorn
1249	4	2	4	0	0	0	0	0	0	0	0	0	0	0	0	0	0	0	0	0	0	0	0	0	0	0	0	0	0	0	0	0	0	0	Stokstaartje	Savanne	Gems	Hooggebergte	Goudhaantje	Naaldbos	Okapi	Regenwoud	Damhert	Loofbos	Kruisbek	Naaldbos	Alpenmarmot	Hooggebergte	Rode eekhoorn
1250	2	2	2	0	Bizon	Zuid-Amerika	Neonjuffer	Azië	Luipaard	Afrika	Withandgibbon	Azië	Vuursalamander	Europa	Nijlkrokodil	Afrika	Das	Europa	Roze bergvink	Noord-Amerika	Emoe	Australië	Capibara	Zuid-Amerika	Zwartvoetpinguïn	Afrika	Wombat	Australië	Secretarisvogel	Afrika	Poema	Noord-Amerika	Vuurkeelcichlide	Afrika	0	0	0	0	0	0	0	0	0	0	0	0	0	0	0
1251	3	2	3	1	Bizon	Noord-Amerika	Kardinaaltetra	Zuid-Amerika	Luipaard	Afrika	Withandgibbon	Afrika	Tokeh	Azië	Mississippialligator	Noord-Amerika	Wasbeer	Europa	Goudvink	Europa	Emoe	Australië	Capibara	Zuid-Amerika	Zwartvoetpinguïn	Antarctica	Wombat	Australië	Secretarisvogel	Zuid-Amerika	Pardellynx	Azië	Roodbuikpiranha	Zuid-Amerika	0	0	0	0	0	0	0	0	0	0	0	0	0	0	0
1252	2	2	4	0	Jak	Afrika	Neonjuffer	Australië	Luipaard	Azië	Withandgibbon	Azië	Luipaardgekko	Australië	Zwarte kaaiman	Zuid-Amerika	Wasbeer	Noord-Amerika	Roze bergvink	Europa	Struisvogel	Australië	Capibara	Zuid-Amerika	Zwartvoetpinguïn	Antarctica	Korenwolf	Europa	Kuifseriema	Australië	Goudkat	Azië	Roodbuikpiranha	Australië	0	0	0	0	0	0	0	0	0	0	0	0	0	0	0
1253	2	2	4	1	Bizon	Noord-Amerika	Neonjuffer	Zuid-Amerika	Jaguar	Zuid-Amerika	Withandgibbon	Azië	Vuursalamander	Europa	Mississippialligator	Noord-Amerika	Das	Europa	Goudvink	Europa	Emoe	Australië	Capibara	Zuid-Amerika	Zwartvoetpinguïn	Afrika	Wombat	Australië	Secretarisvogel	Afrika	Poema	Noord-Amerika	Roodbuikpiranha	Zuid-Amerika	0	0	0	0	0	0	0	0	0	0	0	0	0	0	0
1254	5	2	4	0	0	0	0	0	0	0	0	0	0	0	0	0	0	0	0	0	0	0	0	0	0	0	0	0	0	0	0	0	0	0	Stokstaartje	Savanne	Oribi	Savanne	Goudhaantje	Grasland	Okapi	Savanne	Damhert	Loofbos	Kruisbek	Naaldbos	Alpenmarmot	Hooggebergte	Rode eekhoorn
1255	3	2	4	0	Bizon	Noord-Amerika	Kardinaaltetra	Zuid-Amerika	Cheetah	Azië	Withandgibbon	Afrika	Luipaardgekko	Australië	Mississippialligator	Noord-Amerika	Das	Europa	Roze bergvink	Europa	Emoe	Australië	Capibara	Australië	Adeliepinguïn	Antarctica	Wombat	Australië	Secretarisvogel	Zuid-Amerika	Goudkat	Azië	Roodbuikpiranha	Afrika	0	0	0	0	0	0	0	0	0	0	0	0	0	0	0
1256	1	2	4	0	0	0	0	0	0	0	0	0	0	0	0	0	0	0	0	0	0	0	0	0	0	0	0	0	0	0	0	0	0	0	Stokstaartje	Savanne	Springbok	Hooggebergte	Goudhaantje	Naaldbos	Okapi	Savanne	Damhert	Loofbos	Kruisbek	Grasland	Alpenmarmot	Hooggebergte	Rode eekhoorn
1257	2	1	4	0	Bizon	Noord-Amerika	Kersenbuikcichlide	Azië	Jaguar	Azië	Doodshoofdaapje	Afrika	Luipaardgekko	Azië	Mississippialligator	Noord-Amerika	Wasbeer	Noord-Amerika	Roze bergvink	Europa	Emoe	Azië	Capibara	Australië	Zwartvoetpinguïn	Afrika	Wombat	Australië	Secretarisvogel	Afrika	Poema	Noord-Amerika	Roodbuikpiranha	Zuid-Amerika	Stokstaartje	Savanne	Springbok	Hooggebergte	Goudhaantje	Rietland	Okapi	Savanne	Rendier	Poolgebied	Schaarbek	Mangrovebos	Zwartstaartprairiehond	Hooggebergte	Rode eekhoorn
1258	3	1	4	0	0	0	0	0	0	0	0	0	0	0	0	0	0	0	0	0	0	0	0	0	0	0	0	0	0	0	0	0	0	0	0	0	0	0	0	0	0	0	0	0	0	0	0	0	0
1259	1	1	3	0	0	0	0	0	0	0	0	0	0	0	0	0	0	0	0	0	0	0	0	0	0	0	0	0	0	0	0	0	0	0	Stokstaartje	Savanne	Gems	Savanne	Goudhaantje	Rietland	Okapi	Regenwoud	Damhert	Loofbos	Kruisbek	Naaldbos	Zwartstaartprairiehond	Grasland	Rode eekhoorn
1260	4	2	4	0	0	0	0	0	0	0	0	0	0	0	0	0	0	0	0	0	0	0	0	0	0	0	0	0	0	0	0	0	0	0	Stokstaartje	Savanne	Gems	Hooggebergte	Kleine vliegenvanger	Rietland	Okapi	Regenwoud	Damhert	Loofbos	Kruisbek	Mangrovebos	Alpenmarmot	Hooggebergte	Rode eekhoorn
1261	3	1	4	0	0	0	0	0	0	0	0	0	0	0	0	0	0	0	0	0	0	0	0	0	0	0	0	0	0	0	0	0	0	0	Stokstaartje	Savanne	Gems	Hooggebergte	Kleine vliegenvanger	Grasland	Okapi	Savanne	Damhert	Loofbos	Schaarbek	Mangrovebos	Zwartstaartprairiehond	Grasland	Rode eekhoorn
1262	3	2	2	0	Bizon	Noord-Amerika	Kardinaaltetra	Azië	Cheetah	Afrika	Doodshoofdaapje	Azië	Tokeh	Azië	Nijlkrokodil	Zuid-Amerika	Das	Europa	Goudvink	Europa	Emoe	Australië	Capibara	Australië	Adeliepinguïn	Antarctica	Wombat	Zuid-Amerika	Jufferkraan	Zuid-Amerika	Poema	Afrika	Rode koraalduivel	Australië	0	0	0	0	0	0	0	0	0	0	0	0	0	0	0
1263	4	2	4	0	0	0	0	0	0	0	0	0	0	0	0	0	0	0	0	0	0	0	0	0	0	0	0	0	0	0	0	0	0	0	Stokstaartje	Savanne	Gems	Savanne	Gele kwikstaart	Grasland	Okapi	Savanne	Damhert	Loofbos	Schaarbek	Naaldbos	Alpenmarmot	Hooggebergte	Suikereekhoorn
1264	2	2	4	0	0	0	0	0	0	0	0	0	0	0	0	0	0	0	0	0	0	0	0	0	0	0	0	0	0	0	0	0	0	0	0	0	0	0	0	0	0	0	0	0	0	0	0	0	0
1265	5	2	4	0	Bizon	Noord-Amerika	Kardinaaltetra	Zuid-Amerika	Luipaard	Zuid-Amerika	Withandgibbon	Afrika	Vuursalamander	Azië	Mississippialligator	Noord-Amerika	Das	Europa	Goudvink	Europa	Nandoe	Zuid-Amerika	Capibara	Zuid-Amerika	Zwartvoetpinguïn	Antarctica	Wombat	Australië	Secretarisvogel	Afrika	Poema	Noord-Amerika	Roodbuikpiranha	Zuid-Amerika	Stokstaartje	Savanne	Gems	Hooggebergte	Goudhaantje	Naaldbos	Okapi	Regenwoud	Sitkahert	Loofbos	Kruisbek	Naaldbos	Alpenmarmot	Hooggebergte	Soeslik
1266	5	1	4	0	Bizon	Noord-Amerika	Neonjuffer	Afrika	Jaguar	Afrika	Withandgibbon	Afrika	Vuursalamander	Europa	Zwarte kaaiman	Zuid-Amerika	Das	Europa	Goudvink	Europa	Struisvogel	Afrika	Capibara	Zuid-Amerika	Adeliepinguïn	Antarctica	Wombat	Australië	Secretarisvogel	Afrika	Goudkat	Noord-Amerika	Roodbuikpiranha	Afrika	Stokstaartje	Savanne	Gems	Hooggebergte	Goudhaantje	Naaldbos	Okapi	Savanne	Damhert	Loofbos	Kruisbek	Naaldbos	Zwartstaartprairiehond	Grasland	Rode eekhoorn
1267	1	1	4	1	Bizon	Noord-Amerika	Kardinaaltetra	Zuid-Amerika	Luipaard	Afrika	Withandgibbon	Azië	Vuursalamander	Europa	Zwarte kaaiman	Noord-Amerika	Das	Europa	Goudvink	Europa	Emoe	Australië	Capibara	Zuid-Amerika	Zwartvoetpinguïn	Antarctica	Wombat	Australië	Secretarisvogel	Afrika	Poema	Noord-Amerika	Roodbuikpiranha	Zuid-Amerika	0	0	0	0	0	0	0	0	0	0	0	0	0	0	0
1268	2	1	4	1	Bizon	Noord-Amerika	Kardinaaltetra	Azië	Jaguar	Zuid-Amerika	Withandgibbon	Azië	Vuursalamander	Europa	Mississippialligator	Noord-Amerika	Das	Europa	Goudvink	Europa	Emoe	Australië	Capibara	Zuid-Amerika	Zwartvoetpinguïn	Afrika	Wombat	Australië	Secretarisvogel	Afrika	Poema	Noord-Amerika	Roodbuikpiranha	Zuid-Amerika	0	0	0	0	0	0	0	0	0	0	0	0	0	0	0
1269	4	2	3	0	0	0	0	0	0	0	0	0	0	0	0	0	0	0	0	0	0	0	0	0	0	0	0	0	0	0	0	0	0	0	0	0	0	0	0	0	0	0	0	0	0	0	0	0	0
1270	2	2	4	0	0	0	0	0	0	0	0	0	0	0	0	0	0	0	0	0	0	0	0	0	0	0	0	0	0	0	0	0	0	0	Stokstaartje	Savanne	Oribi	Woestijn	Goudhaantje	Naaldbos	Okapi	Savanne	Damhert	Loofbos	Kruisbek	Naaldbos	Alpenmarmot	Hooggebergte	Rode eekhoorn
1271	2	1	4	0	Bizon	Noord-Amerika	Kersenbuikcichlide	Azië	Luipaard	Afrika	Withandgibbon	Azië	Vuursalamander	Europa	Nijlkrokodil	Afrika	Das	Europa	Goudvink	Europa	Emoe	Afrika	Capibara	Zuid-Amerika	Zwartvoetpinguïn	Antarctica	Degoe	Noord-Amerika	Secretarisvogel	Afrika	Poema	Azië	Roodbuikpiranha	Zuid-Amerika	0	0	0	0	0	0	0	0	0	0	0	0	0	0	0
1272	1	2	3	0	0	0	0	0	0	0	0	0	0	0	0	0	0	0	0	0	0	0	0	0	0	0	0	0	0	0	0	0	0	0	0	0	0	0	0	0	0	0	0	0	0	0	0	0	0
1273	2	1	4	0	Jak	Noord-Amerika	Kersenbuikcichlide	Australië	Luipaard	Afrika	Doodshoofdaapje	Azië	Tijgersalamander	Australië	Nijlkrokodil	Afrika	Das	Noord-Amerika	Goudvink	Noord-Amerika	Emoe	Australië	Muskusrat	Zuid-Amerika	Zwartvoetpinguïn	Antarctica	Wombat	Australië	Secretarisvogel	Afrika	Poema	Noord-Amerika	Roodbuikpiranha	Australië	0	0	0	0	0	0	0	0	0	0	0	0	0	0	0
1274	2	2	4	0	0	0	0	0	0	0	0	0	0	0	0	0	0	0	0	0	0	0	0	0	0	0	0	0	0	0	0	0	0	0	Stokstaartje	Savanne	Springbok	Hooggebergte	Goudhaantje	Naaldbos	Okapi	Regenwoud	Damhert	Loofbos	Kruisbek	Grasland	Alpenmarmot	Hooggebergte	Rode eekhoorn
1275	3	2	4	0	0	0	0	0	0	0	0	0	0	0	0	0	0	0	0	0	0	0	0	0	0	0	0	0	0	0	0	0	0	0	Stokstaartje	Savanne	Springbok	Hooggebergte	Gele kwikstaart	Mangrovebos	Okapi	Woestijn	Damhert	Naaldbos	Schaarbek	Naaldbos	Alpenmarmot	Gemengd bos (loof- en naaldbomen)	Rode eekhoorn
1276	3	1	4	1	0	0	0	0	0	0	0	0	0	0	0	0	0	0	0	0	0	0	0	0	0	0	0	0	0	0	0	0	0	0	Stokstaartje	Savanne	Gems	Hooggebergte	Goudhaantje	Naaldbos	Okapi	Regenwoud	Damhert	Loofbos	Kruisbek	Naaldbos	Zwartstaartprairiehond	Grasland	Rode eekhoorn
1277	1	1	4	0	Bizon	Afrika	Neonjuffer	Australië	Jaguar	Afrika	Doodshoofdaapje	Afrika	Tijgersalamander	Azië	Zwarte kaaiman	Afrika	Wasbeer	Europa	Roze bergvink	Australië	Emoe	Zuid-Amerika	Muskusrat	Noord-Amerika	Adeliepinguïn	Antarctica	Grijze marmot	Noord-Amerika	Kasuaris	Australië	Poema	Afrika	Vuurkeelcichlide	Zuid-Amerika	0	0	0	0	0	0	0	0	0	0	0	0	0	0	0
1278	5	2	4	0	Bizon	Noord-Amerika	Kardinaaltetra	Zuid-Amerika	Jaguar	Afrika	Withandgibbon	Azië	Tijgersalamander	Australië	Mississippialligator	Noord-Amerika	Das	Europa	Goudvink	Europa	Emoe	Afrika	Reuzenkoeskoes	Australië	Marmeralk	Antarctica	Wombat	Australië	Secretarisvogel	Afrika	Pardellynx	Europa	Vuurkeelcichlide	Australië	0	0	0	0	0	0	0	0	0	0	0	0	0	0	0
1279	4	1	4	0	0	0	0	0	0	0	0	0	0	0	0	0	0	0	0	0	0	0	0	0	0	0	0	0	0	0	0	0	0	0	Stokstaartje	Savanne	Gems	Hooggebergte	Gele kwikstaart	Naaldbos	Okapi	Savanne	Sitkahert	Poolgebied	Schaarvink	Grasland	Alpenmarmot	Gemengd bos (loof- en naaldbomen)	Rode eekhoorn
1280	6	2	4	0	Jak	Azië	Neonjuffer	Australië	Jaguar	Afrika	Withandgibbon	Afrika	Luipaardgekko	Australië	Nijlkrokodil	Afrika	Stinkdier	Noord-Amerika	Dennensijs	Noord-Amerika	Struisvogel	Afrika	Capibara	Europa	Zwartvoetpinguïn	Antarctica	Wombat	Noord-Amerika	Kasuaris	Azië	Goudkat	Azië	Rode koraalduivel	Zuid-Amerika	0	0	0	0	0	0	0	0	0	0	0	0	0	0	0
1281	6	2	3	1	Bizon	Noord-Amerika	Kardinaaltetra	Zuid-Amerika	Luipaard	Zuid-Amerika	Withandgibbon	Azië	Tijgersalamander	Noord-Amerika	Zwarte kaaiman	Afrika	Das	Europa	Goudvink	Europa	Nandoe	Azië	Capibara	Australië	Zwartvoetpinguïn	Antarctica	Wombat	Australië	Kasuaris	Australië	Poema	Noord-Amerika	Roodbuikpiranha	Zuid-Amerika	Stokstaartje	Savanne	Springbok	Woestijn	Goudhaantje	Rietland	Okapi	Savanne	Sitkahert	Loofbos	Kruisbek	Naaldbos	Alpenmarmot	Hooggebergte	Rode eekhoorn
1282	1	2	3	0	0	0	0	0	0	0	0	0	0	0	0	0	0	0	0	0	0	0	0	0	0	0	0	0	0	0	0	0	0	0	0	0	0	0	0	0	0	0	0	0	0	0	0	0	0
1283	4	2	4	0	Bizon	Noord-Amerika	Kardinaaltetra	Zuid-Amerika	Luipaard	Afrika	Withandgibbon	Azië	Vuursalamander	Europa	Mississippialligator	Noord-Amerika	Das	Europa	Goudvink	Europa	Emoe	Australië	Capibara	Zuid-Amerika	Zwartvoetpinguïn	Afrika	Wombat	Australië	Secretarisvogel	Afrika	Poema	Noord-Amerika	Roodbuikpiranha	Zuid-Amerika	Stokstaartje	Savanne	Gems	Hooggebergte	Goudhaantje	Grasland	Okapi	Regenwoud	Sitkahert	Moeras	Kruisbek	Rietland	Alpenmarmot	Hooggebergte	Rode eekhoorn
1284	1	1	4	0	0	0	0	0	0	0	0	0	0	0	0	0	0	0	0	0	0	0	0	0	0	0	0	0	0	0	0	0	0	0	0	0	0	0	0	0	0	0	0	0	0	0	0	0	0
1285	4	1	2	0	Jak	Zuid-Amerika	Neonjuffer	Australië	Luipaard	Afrika	Withandgibbon	Azië	Vuursalamander	Noord-Amerika	Nijlkrokodil	Afrika	Opossum	Australië	Masker-agapornis	Europa	Emoe	Afrika	Capibara	Zuid-Amerika	Zwartvoetpinguïn	Antarctica	Wombat	Australië	Secretarisvogel	Afrika	Pardellynx	Noord-Amerika	Rode koraalduivel	Zuid-Amerika	0	0	0	0	0	0	0	0	0	0	0	0	0	0	0
1286	1	1	4	0	Bizon	Noord-Amerika	Kersenbuikcichlide	Australië	Jaguar	Zuid-Amerika	Doodshoofdaapje	Azië	Tijgersalamander	Azië	Nijlkrokodil	Azië	Das	Noord-Amerika	Roze bergvink	Europa	Emoe	Australië	Capibara	Zuid-Amerika	Zwartvoetpinguïn	Antarctica	Wombat	Australië	Jufferkraan	Azië	Poema	Noord-Amerika	Roodbuikpiranha	Zuid-Amerika	0	0	0	0	0	0	0	0	0	0	0	0	0	0	0
1287	2	2	4	0	0	0	0	0	0	0	0	0	0	0	0	0	0	0	0	0	0	0	0	0	0	0	0	0	0	0	0	0	0	0	0	0	0	0	0	0	0	0	0	0	0	0	0	0	0
1288	4	1	3	0	0	0	0	0	0	0	0	0	0	0	0	0	0	0	0	0	0	0	0	0	0	0	0	0	0	0	0	0	0	0	Stokstaartje	Savanne	Oribi	Hooggebergte	Kleine vliegenvanger	Rietland	Okapi	Savanne	Rendier	Poolgebied	Schaarbek	Grasland	Zwartstaartprairiehond	Grasland	Rode eekhoorn
1289	4	2	4	1	0	0	0	0	0	0	0	0	0	0	0	0	0	0	0	0	0	0	0	0	0	0	0	0	0	0	0	0	0	0	Stokstaartje	Savanne	Springbok	Hooggebergte	Gele kwikstaart	Grasland	Okapi	Woestijn	Damhert	Loofbos	Kruisbek	Naaldbos	Alpenmarmot	Gemengd bos (loof- en naaldbomen)	Rode eekhoorn
1290	3	2	4	0	Bizon	Noord-Amerika	Kardinaaltetra	Zuid-Amerika	Luipaard	Azië	Withandgibbon	Zuid-Amerika	Vuursalamander	Azië	Zwarte kaaiman	Zuid-Amerika	Das	Europa	Roze bergvink	Noord-Amerika	Emoe	Australië	Capibara	Zuid-Amerika	Zwartvoetpinguïn	Antarctica	Wombat	Australië	Secretarisvogel	Afrika	Poema	Noord-Amerika	Roodbuikpiranha	Zuid-Amerika	0	0	0	0	0	0	0	0	0	0	0	0	0	0	0
1291	99	2	1	0	Bizon	Noord-Amerika	Neonjuffer	Azië	Jaguar	Afrika	Withandgibbon	Australië	Luipaardgekko	Europa	Zwarte kaaiman	Azië	Das	Europa	Goudvink	Europa	Emoe	Australië	Capibara	Zuid-Amerika	Zwartvoetpinguïn	Antarctica	Grijze marmot	Noord-Amerika	Kasuaris	Azië	Poema	Noord-Amerika	Roodbuikpiranha	Noord-Amerika	0	0	0	0	0	0	0	0	0	0	0	0	0	0	0
1292	3	2	4	0	Jak	Azië	Sherrybarbeel	Zuid-Amerika	Luipaard	Azië	Withandgibbon	Afrika	Vuursalamander	Azië	Nijlkrokodil	Afrika	Das	Europa	Roze bergvink	Europa	Emoe	Australië	Capibara	Zuid-Amerika	Zwartvoetpinguïn	Antarctica	Wombat	Australië	Secretarisvogel	Afrika	Goudkat	Afrika	Roodbuikpiranha	Zuid-Amerika	Stokstaartje	Savanne	Springbok	Hooggebergte	Goudhaantje	Rietland	Okapi	Savanne	Damhert	Naaldbos	Schaarbek	Naaldbos	Zwartstaartprairiehond	Grasland	Harrisgrondeekhoorn
1293	1	2	4	0	Bizon	Noord-Amerika	Sherrybarbeel	Azië	Jaguar	Azië	Withandgibbon	Azië	Vuursalamander	Azië	Zwarte kaaiman	Noord-Amerika	Das	Europa	Roze bergvink	Europa	Emoe	Australië	Capibara	Australië	Zwartvoetpinguïn	Afrika	Wombat	Australië	Jufferkraan	Zuid-Amerika	Poema	Noord-Amerika	Roodbuikpiranha	Zuid-Amerika	0	0	0	0	0	0	0	0	0	0	0	0	0	0	0
1294	5	2	4	0	0	0	0	0	0	0	0	0	0	0	0	0	0	0	0	0	0	0	0	0	0	0	0	0	0	0	0	0	0	0	Stokstaartje	Savanne	Oribi	Poolgebied	Goudhaantje	Naaldbos	Okapi	Savanne	Damhert	Loofbos	Kruisbek	Naaldbos	Alpenmarmot	Hooggebergte	Rode eekhoorn
1295	5	2	2	0	0	0	0	0	0	0	0	0	0	0	0	0	0	0	0	0	0	0	0	0	0	0	0	0	0	0	0	0	0	0	Stokstaartje	Savanne	Gems	Hooggebergte	Kleine vliegenvanger	Mangrovebos	Okapi	Savanne	Damhert	Loofbos	Schaarvink	Rietland	Alpenmarmot	Gemengd bos (loof- en naaldbomen)	Rode eekhoorn
1296	4	1	4	1	Bizon	Azië	Kardinaaltetra	Australië	Luipaard	Afrika	Withandgibbon	Afrika	Luipaardgekko	Australië	Zwarte kaaiman	Noord-Amerika	Das	Europa	Masker-agapornis	Europa	Emoe	Afrika	Capibara	Zuid-Amerika	Zwartvoetpinguïn	Afrika	Wombat	Noord-Amerika	Secretarisvogel	Afrika	Poema	Afrika	Roodbuikpiranha	Australië	0	0	0	0	0	0	0	0	0	0	0	0	0	0	0
1297	6	1	2	1	0	0	0	0	0	0	0	0	0	0	0	0	0	0	0	0	0	0	0	0	0	0	0	0	0	0	0	0	0	0	Stokstaartje	Savanne	Springbok	Hooggebergte	Goudhaantje	Naaldbos	Okapi	Savanne	Sitkahert	Poolgebied	Kruisbek	Naaldbos	Alpenmarmot	Hooggebergte	Rode eekhoorn
1298	3	2	4	1	0	0	0	0	0	0	0	0	0	0	0	0	0	0	0	0	0	0	0	0	0	0	0	0	0	0	0	0	0	0	0	0	0	0	0	0	0	0	0	0	0	0	0	0	0
1299	5	2	3	0	0	0	0	0	0	0	0	0	0	0	0	0	0	0	0	0	0	0	0	0	0	0	0	0	0	0	0	0	0	0	0	0	0	0	0	0	0	0	0	0	0	0	0	0	0
1300	5	2	4	0	Bizon	Noord-Amerika	Kersenbuikcichlide	Azië	Luipaard	Afrika	Withandgibbon	Afrika	Vuursalamander	Europa	Mississippialligator	Noord-Amerika	Das	Europa	Goudvink	Europa	Emoe	Australië	Capibara	Zuid-Amerika	Marmeralk	Europa	Wombat	Australië	Secretarisvogel	Afrika	Poema	Noord-Amerika	Rode koraalduivel	Australië	Stokstaartje	Savanne	Springbok	Hooggebergte	Goudhaantje	Naaldbos	Okapi	Regenwoud	Damhert	Loofbos	Kruisbek	Naaldbos	Alpenmarmot	Hooggebergte	Rode eekhoorn
1301	2	2	4	0	Bizon	Noord-Amerika	Kersenbuikcichlide	Zuid-Amerika	Jaguar	Zuid-Amerika	Withandgibbon	Azië	Vuursalamander	Europa	Mississippialligator	Noord-Amerika	Das	Europa	Goudvink	Europa	Emoe	Australië	Capibara	Zuid-Amerika	Zwartvoetpinguïn	Afrika	Wombat	Australië	Secretarisvogel	Afrika	Poema	Noord-Amerika	Roodbuikpiranha	Zuid-Amerika	Stokstaartje	Savanne	Oribi	Hooggebergte	Gele kwikstaart	Grasland	Okapi	Regenwoud	Damhert	Loofbos	Kruisbek	Naaldbos	Zwartstaartprairiehond	Grasland	Rode eekhoorn
1302	4	1	4	0	Bizon	Noord-Amerika	Kardinaaltetra	Azië	Luipaard	Afrika	Doodshoofdaapje	Zuid-Amerika	Tijgersalamander	Australië	Gaviaal	Zuid-Amerika	Das	Europa	Roze bergvink	Europa	Struisvogel	Zuid-Amerika	Capibara	Zuid-Amerika	Zwartvoetpinguïn	Antarctica	Grijze marmot	Zuid-Amerika	Kasuaris	Afrika	Goudkat	Azië	Roodbuikpiranha	Zuid-Amerika	Stokstaartje	Savanne	Springbok	Hooggebergte	Gele kwikstaart	Grasland	Okapi	Savanne	Damhert	Loofbos	Kruisbek	Mangrovebos	Alpenmarmot	Hooggebergte	Suikereekhoorn
1303	3	2	4	0	0	0	0	0	0	0	0	0	0	0	0	0	0	0	0	0	0	0	0	0	0	0	0	0	0	0	0	0	0	0	0	0	0	0	0	0	0	0	0	0	0	0	0	0	0
1304	5	1	3	1	0	0	0	0	0	0	0	0	0	0	0	0	0	0	0	0	0	0	0	0	0	0	0	0	0	0	0	0	0	0	0	0	0	0	0	0	0	0	0	0	0	0	0	0	0
1305	2	2	4	0	Bizon	Noord-Amerika	Kardinaaltetra	Afrika	Jaguar	Azië	Withandgibbon	Afrika	Luipaardgekko	Australië	Nijlkrokodil	Afrika	Das	Europa	Goudvink	Europa	Emoe	Australië	Capibara	Zuid-Amerika	Zwartvoetpinguïn	Antarctica	Wombat	Noord-Amerika	Secretarisvogel	Azië	Poema	Noord-Amerika	Roodbuikpiranha	Zuid-Amerika	Stokstaartje	Savanne	Moeflon	Hooggebergte	Goudhaantje	Rietland	Okapi	Savanne	Damhert	Loofbos	Schaarvink	Grasland	Zwartstaartprairiehond	Grasland	Rode eekhoorn
1306	2	2	3	0	Bizon	Zuid-Amerika	Kersenbuikcichlide	Azië	Luipaard	Zuid-Amerika	Withandgibbon	Azië	Luipaardgekko	Azië	Nijlkrokodil	Afrika	Stinkdier	Noord-Amerika	Goudvink	Europa	Emoe	Australië	Capibara	Zuid-Amerika	Adeliepinguïn	Antarctica	Wombat	Australië	Secretarisvogel	Afrika	Pardellynx	Azië	Roodbuikpiranha	Zuid-Amerika	0	0	0	0	0	0	0	0	0	0	0	0	0	0	0
1307	5	1	2	0	Bizon	Noord-Amerika	Kardinaaltetra	Zuid-Amerika	Luipaard	Afrika	Withandgibbon	Azië	Tijgersalamander	Noord-Amerika	Zwarte kaaiman	Zuid-Amerika	Das	Europa	Goudvink	Europa	Emoe	Australië	Capibara	Zuid-Amerika	Zwartvoetpinguïn	Afrika	Wombat	Australië	Secretarisvogel	Afrika	Poema	Noord-Amerika	Roodbuikpiranha	Zuid-Amerika	0	0	0	0	0	0	0	0	0	0	0	0	0	0	0
1308	1	2	4	0	0	0	0	0	0	0	0	0	0	0	0	0	0	0	0	0	0	0	0	0	0	0	0	0	0	0	0	0	0	0	Stokstaartje	Savanne	Springbok	Hooggebergte	Goudhaantje	Grasland	Okapi	Savanne	Damhert	Loofbos	Schaarbek	Mangrovebos	Alpenmarmot	Gemengd bos (loof- en naaldbomen)	Rode eekhoorn
1309	2	1	4	0	0	0	0	0	0	0	0	0	0	0	0	0	0	0	0	0	0	0	0	0	0	0	0	0	0	0	0	0	0	0	Stokstaartje	Savanne	Gems	Hooggebergte	Goudhaantje	Naaldbos	Okapi	Regenwoud	Damhert	Loofbos	Kruisbek	Naaldbos	Alpenmarmot	Hooggebergte	Rode eekhoorn
1310	3	3	3	0	0	0	0	0	0	0	0	0	0	0	0	0	0	0	0	0	0	0	0	0	0	0	0	0	0	0	0	0	0	0	Stokstaartje	Savanne	Gems	Hooggebergte	Goudhaantje	Grasland	Okapi	Regenwoud	Damhert	Loofbos	Kruisbek	Grasland	Zwartstaartprairiehond	Grasland	Rode eekhoorn
1311	1	1	3	0	0	0	0	0	0	0	0	0	0	0	0	0	0	0	0	0	0	0	0	0	0	0	0	0	0	0	0	0	0	0	Stokstaartje	Savanne	Springbok	Hooggebergte	Goudhaantje	Naaldbos	Okapi	Regenwoud	Damhert	Loofbos	Kruisbek	Naaldbos	Zwartstaartprairiehond	Grasland	Rode eekhoorn
1312	2	1	4	0	Bizon	Noord-Amerika	Neonjuffer	Azië	Jaguar	Zuid-Amerika	Withandgibbon	Afrika	Luipaardgekko	Azië	Nijlkrokodil	Afrika	Das	Noord-Amerika	Dennensijs	Europa	Emoe	Afrika	Capibara	Australië	Zwartvoetpinguïn	Afrika	Wombat	Noord-Amerika	Secretarisvogel	Zuid-Amerika	Poema	Noord-Amerika	Roodbuikpiranha	Australië	0	0	0	0	0	0	0	0	0	0	0	0	0	0	0
1313	1	2	3	1	Bizon	Noord-Amerika	Neonjuffer	Azië	Jaguar	Zuid-Amerika	Withandgibbon	Azië	Luipaardgekko	Azië	Nijlkrokodil	Afrika	Das	Europa	Roze bergvink	Europa	Emoe	Australië	Capibara	Zuid-Amerika	Adeliepinguïn	Antarctica	Wombat	Australië	Secretarisvogel	Afrika	Poema	Noord-Amerika	Roodbuikpiranha	Zuid-Amerika	Stokstaartje	Savanne	Springbok	Hooggebergte	Goudhaantje	Naaldbos	Okapi	Regenwoud	Damhert	Loofbos	Schaarbek	Mangrovebos	Zwartstaartprairiehond	Grasland	Rode eekhoorn
1314	4	2	4	0	0	0	0	0	0	0	0	0	0	0	0	0	0	0	0	0	0	0	0	0	0	0	0	0	0	0	0	0	0	0	0	0	0	0	0	0	0	0	0	0	0	0	0	0	0
1315	4	2	4	1	Bizon	Noord-Amerika	Kersenbuikcichlide	Azië	Jaguar	Azië	Doodshoofdaapje	Afrika	Vuursalamander	Australië	Zwarte kaaiman	Zuid-Amerika	Das	Europa	Roze bergvink	Europa	Struisvogel	Afrika	Capibara	Zuid-Amerika	Zwartvoetpinguïn	Antarctica	Grijze marmot	Noord-Amerika	Kuifseriema	Australië	Poema	Afrika	Rode koraalduivel	Afrika	0	0	0	0	0	0	0	0	0	0	0	0	0	0	0
1316	6	1	4	0	Bizon	Noord-Amerika	Kardinaaltetra	Azië	Luipaard	Afrika	Doodshoofdaapje	Afrika	Vuursalamander	Europa	Nijlkrokodil	Afrika	Stinkdier	Noord-Amerika	Roze bergvink	Europa	Struisvogel	Australië	Muskusrat	Noord-Amerika	Zwartvoetpinguïn	Antarctica	Korenwolf	Europa	Secretarisvogel	Zuid-Amerika	Goudkat	Azië	Roodbuikpiranha	Zuid-Amerika	0	0	0	0	0	0	0	0	0	0	0	0	0	0	0
1317	4	2	4	0	Bizon	Noord-Amerika	Neonjuffer	Azië	Jaguar	Afrika	Doodshoofdaapje	Afrika	Tijgersalamander	Noord-Amerika	Mississippialligator	Noord-Amerika	Das	Europa	Roze bergvink	Europa	Struisvogel	Australië	Capibara	Zuid-Amerika	Zwartvoetpinguïn	Antarctica	Grijze marmot	Zuid-Amerika	Secretarisvogel	Afrika	Goudkat	Afrika	Rode koraalduivel	Australië	0	0	0	0	0	0	0	0	0	0	0	0	0	0	0
1318	3	1	4	0	Bizon	Noord-Amerika	Kardinaaltetra	Australië	Jaguar	Zuid-Amerika	Withandgibbon	Afrika	Vuursalamander	Europa	Zwarte kaaiman	Noord-Amerika	Das	Europa	Roze bergvink	Europa	Emoe	Australië	Capibara	Zuid-Amerika	Zwartvoetpinguïn	Antarctica	Wombat	Australië	Kuifseriema	Afrika	Poema	Noord-Amerika	Roodbuikpiranha	Zuid-Amerika	0	0	0	0	0	0	0	0	0	0	0	0	0	0	0
1319	2	1	4	0	0	0	0	0	0	0	0	0	0	0	0	0	0	0	0	0	0	0	0	0	0	0	0	0	0	0	0	0	0	0	Stokstaartje	Savanne	Springbok	Hooggebergte	Goudhaantje	Rietland	Okapi	Savanne	Damhert	Naaldbos	Kruisbek	Mangrovebos	Alpenmarmot	Hooggebergte	Rode eekhoorn
1320	4	2	4	0	0	0	0	0	0	0	0	0	0	0	0	0	0	0	0	0	0	0	0	0	0	0	0	0	0	0	0	0	0	0	Stokstaartje	Savanne	Oribi	Hooggebergte	Gele kwikstaart	Rietland	Okapi	Savanne	Damhert	Loofbos	Schaarbek	Mangrovebos	Alpenmarmot	Hooggebergte	Rode eekhoorn
1321	1	2	4	0	Bizon	Noord-Amerika	Kardinaaltetra	Zuid-Amerika	Luipaard	Afrika	Doodshoofdaapje	Zuid-Amerika	Tijgersalamander	Noord-Amerika	Mississippialligator	Noord-Amerika	Das	Zuid-Amerika	Roze bergvink	Europa	Emoe	Zuid-Amerika	Capibara	Noord-Amerika	Zwartvoetpinguïn	Antarctica	Wombat	Zuid-Amerika	Jufferkraan	Australië	Goudkat	Noord-Amerika	Roodbuikpiranha	Zuid-Amerika	0	0	0	0	0	0	0	0	0	0	0	0	0	0	0
1322	4	1	4	1	Bizon	Noord-Amerika	Kardinaaltetra	Zuid-Amerika	Jaguar	Zuid-Amerika	Withandgibbon	Azië	Vuursalamander	Europa	Mississippialligator	Noord-Amerika	Das	Europa	Goudvink	Europa	Emoe	Australië	Capibara	Zuid-Amerika	Adeliepinguïn	Antarctica	Wombat	Australië	Secretarisvogel	Afrika	Poema	Noord-Amerika	Roodbuikpiranha	Zuid-Amerika	0	0	0	0	0	0	0	0	0	0	0	0	0	0	0
1323	2	2	4	1	0	0	0	0	0	0	0	0	0	0	0	0	0	0	0	0	0	0	0	0	0	0	0	0	0	0	0	0	0	0	Stokstaartje	Savanne	Gems	Savanne	Goudhaantje	Rietland	Okapi	Savanne	Sitkahert	Naaldbos	Kruisbek	Naaldbos	Zwartstaartprairiehond	Hooggebergte	Soeslik
1324	5	1	4	1	0	0	0	0	0	0	0	0	0	0	0	0	0	0	0	0	0	0	0	0	0	0	0	0	0	0	0	0	0	0	Stokstaartje	Savanne	Gems	Hooggebergte	Goudhaantje	Naaldbos	Okapi	Regenwoud	Damhert	Loofbos	Kruisbek	Naaldbos	Alpenmarmot	Hooggebergte	Rode eekhoorn
1325	2	2	4	1	0	0	0	0	0	0	0	0	0	0	0	0	0	0	0	0	0	0	0	0	0	0	0	0	0	0	0	0	0	0	0	0	0	0	0	0	0	0	0	0	0	0	0	0	0
1326	5	1	4	1	Bizon	Noord-Amerika	Kardinaaltetra	Zuid-Amerika	Jaguar	Afrika	Withandgibbon	Azië	Vuursalamander	Europa	Mississippialligator	Noord-Amerika	Das	Europa	Goudvink	Europa	Emoe	Australië	Capibara	Zuid-Amerika	Zwartvoetpinguïn	Afrika	Wombat	Australië	Secretarisvogel	Afrika	Poema	Noord-Amerika	Roodbuikpiranha	Zuid-Amerika	0	0	0	0	0	0	0	0	0	0	0	0	0	0	0
1327	5	2	4	0	Bizon	Noord-Amerika	Kardinaaltetra	Azië	Luipaard	Afrika	Withandgibbon	Zuid-Amerika	Luipaardgekko	Azië	Zwarte kaaiman	Zuid-Amerika	Das	Europa	Goudvink	Europa	Emoe	Afrika	Capibara	Australië	Zwartvoetpinguïn	Antarctica	Wombat	Australië	Jufferkraan	Zuid-Amerika	Poema	Noord-Amerika	Vuurkeelcichlide	Zuid-Amerika	Stokstaartje	Savanne	Gems	Hooggebergte	Goudhaantje	Rietland	Okapi	Regenwoud	Sitkahert	Loofbos	Kruisbek	Grasland	Alpenmarmot	Hooggebergte	Rode eekhoorn
1328	2	2	4	1	0	0	0	0	0	0	0	0	0	0	0	0	0	0	0	0	0	0	0	0	0	0	0	0	0	0	0	0	0	0	0	0	0	0	0	0	0	0	0	0	0	0	0	0	0
1329	6	2	4	0	0	0	0	0	0	0	0	0	0	0	0	0	0	0	0	0	0	0	0	0	0	0	0	0	0	0	0	0	0	0	Stokstaartje	Savanne	Springbok	Hooggebergte	Goudhaantje	Rietland	Okapi	Savanne	Damhert	Loofbos	Schaarbek	Rietland	Alpenmarmot	Hooggebergte	Rode eekhoorn
1330	2	2	4	1	Bizon	Noord-Amerika	Kardinaaltetra	Azië	Jaguar	Afrika	Withandgibbon	Zuid-Amerika	Vuursalamander	Europa	Mississippialligator	Noord-Amerika	Das	Europa	Goudvink	Europa	Emoe	Australië	Capibara	Zuid-Amerika	Zwartvoetpinguïn	Afrika	Wombat	Australië	Secretarisvogel	Afrika	Poema	Noord-Amerika	Roodbuikpiranha	Zuid-Amerika	0	0	0	0	0	0	0	0	0	0	0	0	0	0	0
1331	3	2	4	0	Bizon	Noord-Amerika	Neonjuffer	Australië	Jaguar	Afrika	Doodshoofdaapje	Zuid-Amerika	Vuursalamander	Azië	Zwarte kaaiman	Zuid-Amerika	Das	Europa	Roze bergvink	Europa	Emoe	Australië	Reuzenkoeskoes	Australië	Marmeralk	Antarctica	Grijze marmot	Europa	Secretarisvogel	Azië	Poema	Noord-Amerika	Roodbuikpiranha	Noord-Amerika	Stokstaartje	Savanne	Springbok	Hooggebergte	Goudhaantje	Grasland	Okapi	Naaldbos	Damhert	Loofbos	Schaarbek	Naaldbos	Alpenmarmot	Gemengd bos (loof- en naaldbomen)	Rode eekhoorn
1332	6	2	2	0	0	0	0	0	0	0	0	0	0	0	0	0	0	0	0	0	0	0	0	0	0	0	0	0	0	0	0	0	0	0	0	0	0	0	0	0	0	0	0	0	0	0	0	0	0
1333	4	2	4	0	Bizon	Noord-Amerika	Kardinaaltetra	Zuid-Amerika	Luipaard	Afrika	Withandgibbon	Afrika	Luipaardgekko	Australië	Nijlkrokodil	Afrika	Das	Europa	Roze bergvink	Europa	Emoe	Australië	Capibara	Australië	Zwartvoetpinguïn	Antarctica	Wombat	Australië	Secretarisvogel	Azië	Goudkat	Azië	Roodbuikpiranha	Zuid-Amerika	Stokstaartje	Savanne	Gems	Hooggebergte	Goudhaantje	Naaldbos	Okapi	Savanne	Damhert	Loofbos	Kruisbek	Naaldbos	Alpenmarmot	Hooggebergte	Rode eekhoorn
1334	5	2	3	0	0	0	0	0	0	0	0	0	0	0	0	0	0	0	0	0	0	0	0	0	0	0	0	0	0	0	0	0	0	0	Stokstaartje	Savanne	Gems	Hooggebergte	Goudhaantje	Rietland	Okapi	Savanne	Damhert	Naaldbos	Kruisbek	Naaldbos	Alpenmarmot	Hooggebergte	Rode eekhoorn
1335	3	1	4	0	Bizon	Noord-Amerika	Kersenbuikcichlide	Afrika	Cheetah	Afrika	Withandgibbon	Afrika	Vuursalamander	Azië	Gaviaal	Zuid-Amerika	Das	Europa	Dennensijs	Europa	Emoe	Australië	Capibara	Zuid-Amerika	Adeliepinguïn	Antarctica	Wombat	Australië	Secretarisvogel	Azië	Poema	Noord-Amerika	Roodbuikpiranha	Zuid-Amerika	0	0	0	0	0	0	0	0	0	0	0	0	0	0	0
1336	6	1	4	0	0	0	0	0	0	0	0	0	0	0	0	0	0	0	0	0	0	0	0	0	0	0	0	0	0	0	0	0	0	0	Stokstaartje	Savanne	Moeflon	Savanne	Goudhaantje	Naaldbos	Okapi	Savanne	Damhert	Loofbos	Kruisbek	Naaldbos	Alpenmarmot	Hooggebergte	Rode eekhoorn
1337	3	1	4	1	Kafferbuffel	Noord-Amerika	Kersenbuikcichlide	Azië	Luipaard	Afrika	Withandgibbon	Zuid-Amerika	Vuursalamander	Europa	Zwarte kaaiman	Afrika	Das	Europa	Goudvink	Europa	Struisvogel	Australië	Capibara	Australië	Zwartvoetpinguïn	Antarctica	Wombat	Australië	Secretarisvogel	Zuid-Amerika	Pardellynx	Azië	Roodbuikpiranha	Zuid-Amerika	0	0	0	0	0	0	0	0	0	0	0	0	0	0	0
1338	3	1	4	0	0	0	0	0	0	0	0	0	0	0	0	0	0	0	0	0	0	0	0	0	0	0	0	0	0	0	0	0	0	0	Stokstaartje	Savanne	Gems	Hooggebergte	Gele kwikstaart	Naaldbos	Okapi	Savanne	Damhert	Loofbos	Kruisbek	Mangrovebos	Zwartstaartprairiehond	Grasland	Rode eekhoorn
1339	2	2	4	0	Bizon	Noord-Amerika	Neonjuffer	Australië	Jaguar	Afrika	Withandgibbon	Azië	Tijgersalamander	Europa	Nijlkrokodil	Afrika	Das	Europa	Roze bergvink	Noord-Amerika	Emoe	Afrika	Capibara	Zuid-Amerika	Zwartvoetpinguïn	Antarctica	Wombat	Noord-Amerika	Jufferkraan	Afrika	Poema	Noord-Amerika	Roodbuikpiranha	Zuid-Amerika	0	0	0	0	0	0	0	0	0	0	0	0	0	0	0
1340	1	1	3	1	0	0	0	0	0	0	0	0	0	0	0	0	0	0	0	0	0	0	0	0	0	0	0	0	0	0	0	0	0	0	Stokstaartje	Savanne	Gems	Hooggebergte	Goudhaantje	Naaldbos	Okapi	Regenwoud	Damhert	Loofbos	Kruisbek	Naaldbos	Zwartstaartprairiehond	Grasland	Rode eekhoorn
1341	2	2	3	1	0	0	0	0	0	0	0	0	0	0	0	0	0	0	0	0	0	0	0	0	0	0	0	0	0	0	0	0	0	0	Stokstaartje	Savanne	Moeflon	Woestijn	Goudhaantje	Naaldbos	Okapi	Regenwoud	Rendier	Loofbos	Schaarvink	Mangrovebos	Zwartstaartprairiehond	Grasland	Rode eekhoorn
1342	6	2	4	0	0	0	0	0	0	0	0	0	0	0	0	0	0	0	0	0	0	0	0	0	0	0	0	0	0	0	0	0	0	0	Stokstaartje	Savanne	Springbok	Hooggebergte	Goudhaantje	Rietland	Okapi	Savanne	Damhert	Loofbos	Kruisbek	Mangrovebos	Alpenmarmot	Hooggebergte	Rode eekhoorn
1343	6	1	4	1	0	0	0	0	0	0	0	0	0	0	0	0	0	0	0	0	0	0	0	0	0	0	0	0	0	0	0	0	0	0	0	0	0	0	0	0	0	0	0	0	0	0	0	0	0
1344	3	1	4	0	Bizon	Noord-Amerika	Kardinaaltetra	Zuid-Amerika	Jaguar	Azië	Withandgibbon	Azië	Vuursalamander	Europa	Nijlkrokodil	Afrika	Das	Europa	Masker-agapornis	Noord-Amerika	Nandoe	Afrika	Capibara	Zuid-Amerika	Zwartvoetpinguïn	Antarctica	Wombat	Noord-Amerika	Secretarisvogel	Afrika	Poema	Noord-Amerika	Roodbuikpiranha	Zuid-Amerika	0	0	0	0	0	0	0	0	0	0	0	0	0	0	0
1345	1	1	4	0	0	0	0	0	0	0	0	0	0	0	0	0	0	0	0	0	0	0	0	0	0	0	0	0	0	0	0	0	0	0	Stokstaartje	Savanne	Moeflon	Hooggebergte	Goudhaantje	Naaldbos	Okapi	Savanne	Damhert	Naaldbos	Kruisbek	Mangrovebos	Boslemming	Hooggebergte	Suikereekhoorn
1346	6	2	4	0	Bizon	Noord-Amerika	Kardinaaltetra	Azië	Luipaard	Zuid-Amerika	Withandgibbon	Azië	Vuursalamander	Azië	Mississippialligator	Noord-Amerika	Das	Europa	Goudvink	Europa	Emoe	Afrika	Capibara	Zuid-Amerika	Zwartvoetpinguïn	Antarctica	Wombat	Australië	Secretarisvogel	Afrika	Poema	Noord-Amerika	Roodbuikpiranha	Zuid-Amerika	0	0	0	0	0	0	0	0	0	0	0	0	0	0	0
1347	4	2	3	0	0	0	0	0	0	0	0	0	0	0	0	0	0	0	0	0	0	0	0	0	0	0	0	0	0	0	0	0	0	0	0	0	0	0	0	0	0	0	0	0	0	0	0	0	0
1348	5	2	3	0	Bizon	Noord-Amerika	Neonjuffer	Australië	Luipaard	Afrika	Doodshoofdaapje	Azië	Vuursalamander	Azië	Zwarte kaaiman	Afrika	Das	Europa	Roze bergvink	Europa	Emoe	Zuid-Amerika	Capibara	Australië	Zwartvoetpinguïn	Afrika	Wombat	Australië	Secretarisvogel	Afrika	Poema	Noord-Amerika	Rode koraalduivel	Australië	0	0	0	0	0	0	0	0	0	0	0	0	0	0	0
1349	4	2	4	0	Bizon	Noord-Amerika	Neonjuffer	Afrika	Jaguar	Zuid-Amerika	Doodshoofdaapje	Afrika	Vuursalamander	Noord-Amerika	Gaviaal	Zuid-Amerika	Stinkdier	Noord-Amerika	Roze bergvink	Europa	Emoe	Australië	Capibara	Zuid-Amerika	Zwartvoetpinguïn	Antarctica	Wombat	Australië	Kuifseriema	Afrika	Poema	Noord-Amerika	Roodbuikpiranha	Zuid-Amerika	0	0	0	0	0	0	0	0	0	0	0	0	0	0	0
1350	2	1	3	0	0	0	0	0	0	0	0	0	0	0	0	0	0	0	0	0	0	0	0	0	0	0	0	0	0	0	0	0	0	0	Wezel	Savanne	Springbok	Hooggebergte	Gele kwikstaart	Rietland	Okapi	Savanne	Sitkahert	Poolgebied	Schaarbek	Grasland	Alpenmarmot	Hooggebergte	Harrisgrondeekhoorn
1351	6	2	4	1	Bizon	Noord-Amerika	Kardinaaltetra	Zuid-Amerika	Luipaard	Afrika	Withandgibbon	Afrika	Luipaardgekko	Australië	Zwarte kaaiman	Azië	Das	Europa	Goudvink	Europa	Emoe	Afrika	Capibara	Australië	Duifzeekoet	Antarctica	Wombat	Australië	Kasuaris	Zuid-Amerika	Goudkat	Noord-Amerika	Roodbuikpiranha	Noord-Amerika	0	0	0	0	0	0	0	0	0	0	0	0	0	0	0
1352	1	1	4	1	0	0	0	0	0	0	0	0	0	0	0	0	0	0	0	0	0	0	0	0	0	0	0	0	0	0	0	0	0	0	Stokstaartje	Savanne	Gems	Hooggebergte	Goudhaantje	Grasland	Okapi	Regenwoud	Damhert	Loofbos	Schaarbek	Mangrovebos	Boslemming	Poolgebied	Rode eekhoorn
1353	6	1	4	0	Bizon	Noord-Amerika	Neonjuffer	Zuid-Amerika	Jaguar	Zuid-Amerika	Withandgibbon	Azië	Vuursalamander	Europa	Mississippialligator	Noord-Amerika	Das	Europa	Goudvink	Europa	Emoe	Australië	Capibara	Zuid-Amerika	Zwartvoetpinguïn	Afrika	Wombat	Australië	Secretarisvogel	Afrika	Poema	Noord-Amerika	Roodbuikpiranha	Zuid-Amerika	Stokstaartje	Savanne	Gems	Hooggebergte	Goudhaantje	Naaldbos	Okapi	Regenwoud	Damhert	Loofbos	Kruisbek	Naaldbos	Alpenmarmot	Hooggebergte	Rode eekhoorn
1354	4	1	4	0	0	0	0	0	0	0	0	0	0	0	0	0	0	0	0	0	0	0	0	0	0	0	0	0	0	0	0	0	0	0	Stokstaartje	Savanne	Springbok	Hooggebergte	Winterkoning	Naaldbos	Okapi	Savanne	Damhert	Loofbos	Schaarbek	Rietland	Alpenmarmot	Hooggebergte	Soeslik
1355	5	1	4	0	Bizon	Noord-Amerika	Kardinaaltetra	Zuid-Amerika	Jaguar	Zuid-Amerika	Withandgibbon	Azië	Tijgersalamander	Europa	Zwarte kaaiman	Zuid-Amerika	Das	Europa	Goudvink	Europa	Nandoe	Zuid-Amerika	Capibara	Zuid-Amerika	Zwartvoetpinguïn	Antarctica	Wombat	Australië	Secretarisvogel	Afrika	Poema	Noord-Amerika	Roodbuikpiranha	Zuid-Amerika	0	0	0	0	0	0	0	0	0	0	0	0	0	0	0
1356	2	1	4	0	Bizon	Noord-Amerika	Kardinaaltetra	Afrika	Luipaard	Azië	Withandgibbon	Zuid-Amerika	Tijgersalamander	Azië	Nijlkrokodil	Afrika	Das	Europa	Roze bergvink	Europa	Emoe	Australië	Capibara	Zuid-Amerika	Adeliepinguïn	Antarctica	Wombat	Australië	Kuifseriema	Afrika	Poema	Noord-Amerika	Roodbuikpiranha	Zuid-Amerika	0	0	0	0	0	0	0	0	0	0	0	0	0	0	0
1357	3	2	4	0	Bizon	Noord-Amerika	Neonjuffer	Zuid-Amerika	Cheetah	Afrika	Withandgibbon	Azië	Tijgersalamander	Azië	Nijlkrokodil	Afrika	Stinkdier	Europa	Roze bergvink	Noord-Amerika	Emoe	Afrika	Capibara	Australië	Adeliepinguïn	Antarctica	Wombat	Australië	Jufferkraan	Zuid-Amerika	Poema	Afrika	Roodbuikpiranha	Zuid-Amerika	Indische mangoeste	Gemengd bos (loof- en naaldbomen)	Oribi	Hooggebergte	Goudhaantje	Grasland	Okapi	Savanne	Sitkahert	Loofbos	Schaarbek	Mangrovebos	Alpenmarmot	Gemengd bos (loof- en naaldbomen)	Rode eekhoorn
1358	4	2	4	0	0	0	0	0	0	0	0	0	0	0	0	0	0	0	0	0	0	0	0	0	0	0	0	0	0	0	0	0	0	0	Stokstaartje	Savanne	Gems	Hooggebergte	Goudhaantje	Naaldbos	Okapi	Savanne	Damhert	Loofbos	Kruisbek	Rietland	Alpenmarmot	Gemengd bos (loof- en naaldbomen)	Rode eekhoorn
1359	2	1	4	0	0	0	0	0	0	0	0	0	0	0	0	0	0	0	0	0	0	0	0	0	0	0	0	0	0	0	0	0	0	0	0	0	0	0	0	0	0	0	0	0	0	0	0	0	0
1360	4	1	3	0	Bizon	Noord-Amerika	Kardinaaltetra	Azië	Jaguar	Zuid-Amerika	Doodshoofdaapje	Afrika	Vuursalamander	Azië	Mississippialligator	Noord-Amerika	Wasbeer	Europa	Goudvink	Afrika	Emoe	Australië	Capibara	Zuid-Amerika	Zwartvoetpinguïn	Antarctica	Wombat	Australië	Secretarisvogel	Zuid-Amerika	Poema	Noord-Amerika	Roodbuikpiranha	Zuid-Amerika	Stokstaartje	Savanne	Gems	Hooggebergte	Winterkoning	Rietland	Okapi	Savanne	Damhert	Loofbos	Schaarbek	Mangrovebos	Alpenmarmot	Hooggebergte	Rode eekhoorn
1361	5	2	4	0	Bizon	Noord-Amerika	Kardinaaltetra	Azië	Luipaard	Afrika	Withandgibbon	Azië	Vuursalamander	Australië	Zwarte kaaiman	Afrika	Das	Europa	Goudvink	Europa	Emoe	Australië	Capibara	Zuid-Amerika	Zwartvoetpinguïn	Afrika	Wombat	Australië	Secretarisvogel	Afrika	Poema	Noord-Amerika	Roodbuikpiranha	Zuid-Amerika	0	0	0	0	0	0	0	0	0	0	0	0	0	0	0
1362	5	1	4	1	0	0	0	0	0	0	0	0	0	0	0	0	0	0	0	0	0	0	0	0	0	0	0	0	0	0	0	0	0	0	Stokstaartje	Savanne	Moeflon	Hooggebergte	Winterkoning	Grasland	Okapi	Regenwoud	Damhert	Naaldbos	Kruisbek	Naaldbos	Alpenmarmot	Hooggebergte	Rode eekhoorn
1363	3	1	4	0	Bizon	Noord-Amerika	Neonjuffer	Zuid-Amerika	Jaguar	Zuid-Amerika	Withandgibbon	Azië	Vuursalamander	Europa	Mississippialligator	Noord-Amerika	Das	Europa	Goudvink	Europa	Emoe	Australië	Capibara	Zuid-Amerika	Zwartvoetpinguïn	Afrika	Wombat	Australië	Secretarisvogel	Afrika	Poema	Noord-Amerika	Roodbuikpiranha	Zuid-Amerika	Stokstaartje	Savanne	Moeflon	Hooggebergte	Goudhaantje	Naaldbos	Okapi	Regenwoud	Damhert	Loofbos	Kruisbek	Naaldbos	Zwartstaartprairiehond	Grasland	Rode eekhoorn
1364	4	2	4	0	0	0	0	0	0	0	0	0	0	0	0	0	0	0	0	0	0	0	0	0	0	0	0	0	0	0	0	0	0	0	0	0	0	0	0	0	0	0	0	0	0	0	0	0	0
1365	1	1	3	0	0	0	0	0	0	0	0	0	0	0	0	0	0	0	0	0	0	0	0	0	0	0	0	0	0	0	0	0	0	0	0	0	0	0	0	0	0	0	0	0	0	0	0	0	0
1366	1	2	4	0	Jak	Afrika	Kersenbuikcichlide	Azië	Luipaard	Azië	Withandgibbon	Azië	Luipaardgekko	Australië	Zwarte kaaiman	Noord-Amerika	Das	Europa	Roze bergvink	Europa	Emoe	Australië	Capibara	Zuid-Amerika	Adeliepinguïn	Antarctica	Wombat	Australië	Secretarisvogel	Azië	Poema	Afrika	Roodbuikpiranha	Zuid-Amerika	0	0	0	0	0	0	0	0	0	0	0	0	0	0	0
1367	5	2	4	0	0	0	0	0	0	0	0	0	0	0	0	0	0	0	0	0	0	0	0	0	0	0	0	0	0	0	0	0	0	0	Stokstaartje	Savanne	Springbok	Hooggebergte	Goudhaantje	Rietland	Okapi	Savanne	Damhert	Loofbos	Kruisbek	Mangrovebos	Alpenmarmot	Hooggebergte	Rode eekhoorn
1368	5	1	3	0	Bizon	Noord-Amerika	Kardinaaltetra	Zuid-Amerika	Luipaard	Afrika	Withandgibbon	Azië	Vuursalamander	Europa	Mississippialligator	Noord-Amerika	Das	Europa	Goudvink	Europa	Nandoe	Australië	Capibara	Zuid-Amerika	Zwartvoetpinguïn	Antarctica	Wombat	Australië	Secretarisvogel	Afrika	Poema	Noord-Amerika	Roodbuikpiranha	Zuid-Amerika	Stokstaartje	Savanne	Gems	Hooggebergte	Goudhaantje	Naaldbos	Okapi	Savanne	Damhert	Naaldbos	Kruisbek	Naaldbos	Alpenmarmot	Hooggebergte	Rode eekhoorn
1369	1	1	4	1	0	0	0	0	0	0	0	0	0	0	0	0	0	0	0	0	0	0	0	0	0	0	0	0	0	0	0	0	0	0	Stokstaartje	Savanne	Moeflon	Hooggebergte	Goudhaantje	Rietland	Okapi	Regenwoud	Damhert	Loofbos	Schaarvink	Mangrovebos	Alpenmarmot	Hooggebergte	Rode eekhoorn
1370	3	2	4	0	0	0	0	0	0	0	0	0	0	0	0	0	0	0	0	0	0	0	0	0	0	0	0	0	0	0	0	0	0	0	0	0	0	0	0	0	0	0	0	0	0	0	0	0	0
1371	2	1	4	0	Bizon	Azië	Kardinaaltetra	Australië	Luipaard	Afrika	Withandgibbon	Australië	Luipaardgekko	Azië	Zwarte kaaiman	Zuid-Amerika	Wasbeer	Noord-Amerika	Goudvink	Europa	Emoe	Australië	Capibara	Zuid-Amerika	Zwartvoetpinguïn	Antarctica	Wombat	Noord-Amerika	Secretarisvogel	Afrika	Pardellynx	Noord-Amerika	Roodbuikpiranha	Australië	0	0	0	0	0	0	0	0	0	0	0	0	0	0	0
1372	3	2	4	1	Bizon	Noord-Amerika	Kardinaaltetra	Zuid-Amerika	Luipaard	Azië	Withandgibbon	Azië	Vuursalamander	Europa	Mississippialligator	Noord-Amerika	Das	Europa	Roze bergvink	Europa	Emoe	Australië	Capibara	Zuid-Amerika	Zwartvoetpinguïn	Afrika	Wombat	Australië	Secretarisvogel	Zuid-Amerika	Poema	Noord-Amerika	Roodbuikpiranha	Zuid-Amerika	0	0	0	0	0	0	0	0	0	0	0	0	0	0	0
1373	3	2	4	0	Bizon	Noord-Amerika	Kardinaaltetra	Zuid-Amerika	Jaguar	Afrika	Withandgibbon	Azië	Tijgersalamander	Azië	Nijlkrokodil	Afrika	Das	Europa	Roze bergvink	Europa	Struisvogel	Australië	Capibara	Australië	Zwartvoetpinguïn	Antarctica	Wombat	Australië	Secretarisvogel	Zuid-Amerika	Poema	Afrika	Roodbuikpiranha	Zuid-Amerika	0	0	0	0	0	0	0	0	0	0	0	0	0	0	0
1374	2	1	4	0	Bizon	Noord-Amerika	Kardinaaltetra	Azië	Jaguar	Zuid-Amerika	Withandgibbon	Azië	Vuursalamander	Europa	Mississippialligator	Noord-Amerika	Das	Europa	Goudvink	Europa	Nandoe	Australië	Capibara	Zuid-Amerika	Zwartvoetpinguïn	Afrika	Wombat	Australië	Secretarisvogel	Afrika	Poema	Noord-Amerika	Roodbuikpiranha	Zuid-Amerika	0	0	0	0	0	0	0	0	0	0	0	0	0	0	0
1375	2	2	4	0	0	0	0	0	0	0	0	0	0	0	0	0	0	0	0	0	0	0	0	0	0	0	0	0	0	0	0	0	0	0	Stokstaartje	Savanne	Springbok	Hooggebergte	Goudhaantje	Grasland	Okapi	Savanne	Sitkahert	Naaldbos	Kruisbek	Rietland	Alpenmarmot	Hooggebergte	Rode eekhoorn
1376	3	1	4	0	Bizon	Noord-Amerika	Kersenbuikcichlide	Azië	Luipaard	Zuid-Amerika	Doodshoofdaapje	Afrika	Tijgersalamander	Azië	Nijlkrokodil	Afrika	Das	Europa	Roze bergvink	Europa	Emoe	Afrika	Capibara	Zuid-Amerika	Zwartvoetpinguïn	Antarctica	Wombat	Noord-Amerika	Secretarisvogel	Afrika	Poema	Noord-Amerika	Roodbuikpiranha	Zuid-Amerika	0	0	0	0	0	0	0	0	0	0	0	0	0	0	0
1377	1	1	4	1	0	0	0	0	0	0	0	0	0	0	0	0	0	0	0	0	0	0	0	0	0	0	0	0	0	0	0	0	0	0	Stokstaartje	Savanne	Gems	Hooggebergte	Goudhaantje	Naaldbos	Okapi	Regenwoud	Damhert	Loofbos	Kruisbek	Naaldbos	Zwartstaartprairiehond	Grasland	Rode eekhoorn
1378	4	2	4	0	Bizon	Noord-Amerika	Kardinaaltetra	Zuid-Amerika	Cheetah	Afrika	Withandgibbon	Azië	Luipaardgekko	Australië	Nijlkrokodil	Afrika	Das	Europa	Dennensijs	Europa	Emoe	Zuid-Amerika	Capibara	Zuid-Amerika	Zwartvoetpinguïn	Antarctica	Wombat	Australië	Secretarisvogel	Afrika	Nevelpanter	Europa	Vuurkeelcichlide	Australië	Stokstaartje	Savanne	Gems	Hooggebergte	Gele kwikstaart	Rietland	Okapi	Savanne	Damhert	Naaldbos	Schaarbek	Mangrovebos	Alpenmarmot	Gemengd bos (loof- en naaldbomen)	Suikereekhoorn
1379	2	2	4	0	0	0	0	0	0	0	0	0	0	0	0	0	0	0	0	0	0	0	0	0	0	0	0	0	0	0	0	0	0	0	0	0	0	0	0	0	0	0	0	0	0	0	0	0	0
1380	2	2	4	0	0	0	0	0	0	0	0	0	0	0	0	0	0	0	0	0	0	0	0	0	0	0	0	0	0	0	0	0	0	0	Stokstaartje	Savanne	Gems	Hooggebergte	Winterkoning	Grasland	Okapi	Regenwoud	Damhert	Loofbos	Schaarbek	Mangrovebos	Alpenmarmot	Hooggebergte	Rode eekhoorn
1381	3	2	4	0	Kafferbuffel	Afrika	Kardinaaltetra	Australië	Cheetah	Azië	Withandgibbon	Zuid-Amerika	Tijgersalamander	Australië	Zwarte kaaiman	Afrika	Das	Noord-Amerika	Roze bergvink	Europa	Struisvogel	Afrika	Capibara	Zuid-Amerika	Zwartvoetpinguïn	Antarctica	Grijze marmot	Zuid-Amerika	Kuifseriema	Australië	Goudkat	Azië	Vuurkeelcichlide	Zuid-Amerika	0	0	0	0	0	0	0	0	0	0	0	0	0	0	0
1382	4	1	3	0	Bizon	Noord-Amerika	Kersenbuikcichlide	Australië	Cheetah	Zuid-Amerika	Withandgibbon	Afrika	Vuursalamander	Australië	Nijlkrokodil	Afrika	Das	Europa	Masker-agapornis	Australië	Emoe	Afrika	Capibara	Zuid-Amerika	Zwartvoetpinguïn	Antarctica	Wombat	Australië	Kasuaris	Zuid-Amerika	Poema	Noord-Amerika	Roodbuikpiranha	Zuid-Amerika	0	0	0	0	0	0	0	0	0	0	0	0	0	0	0
1383	2	2	4	1	0	0	0	0	0	0	0	0	0	0	0	0	0	0	0	0	0	0	0	0	0	0	0	0	0	0	0	0	0	0	Stokstaartje	Savanne	Gems	Hooggebergte	Goudhaantje	Rietland	Okapi	Regenwoud	Damhert	Loofbos	Kruisbek	Mangrovebos	Zwartstaartprairiehond	Grasland	Rode eekhoorn
1384	3	2	4	0	0	0	0	0	0	0	0	0	0	0	0	0	0	0	0	0	0	0	0	0	0	0	0	0	0	0	0	0	0	0	Stokstaartje	Savanne	Springbok	Hooggebergte	Goudhaantje	Grasland	Okapi	Savanne	Damhert	Naaldbos	Kruisvink	Mangrovebos	Alpenmarmot	Gemengd bos (loof- en naaldbomen)	Rode eekhoorn
1385	4	1	4	0	Bizon	Noord-Amerika	Neonjuffer	Zuid-Amerika	Luipaard	Afrika	Withandgibbon	Azië	Tijgersalamander	Australië	Mississippialligator	Noord-Amerika	Das	Noord-Amerika	Roze bergvink	Europa	Emoe	Afrika	Reuzenkoeskoes	Zuid-Amerika	Zwartvoetpinguïn	Antarctica	Wombat	Noord-Amerika	Jufferkraan	Afrika	Pardellynx	Noord-Amerika	Roodbuikpiranha	Zuid-Amerika	0	0	0	0	0	0	0	0	0	0	0	0	0	0	0
1386	4	2	4	0	Bizon	Noord-Amerika	Kardinaaltetra	Afrika	Luipaard	Afrika	Withandgibbon	Afrika	Vuursalamander	Europa	Nijlkrokodil	Afrika	Das	Europa	Dennensijs	Europa	Emoe	Australië	Capibara	Zuid-Amerika	Marmeralk	Europa	Wombat	Australië	Secretarisvogel	Afrika	Goudkat	Azië	Roodbuikpiranha	Zuid-Amerika	0	0	0	0	0	0	0	0	0	0	0	0	0	0	0
1387	5	2	4	0	0	0	0	0	0	0	0	0	0	0	0	0	0	0	0	0	0	0	0	0	0	0	0	0	0	0	0	0	0	0	Stokstaartje	Savanne	Gems	Hooggebergte	Winterkoning	Grasland	Okapi	Savanne	Damhert	Loofbos	Kruisbek	Naaldbos	Alpenmarmot	Grasland	Rode eekhoorn
1388	1	2	3	99	0	0	0	0	0	0	0	0	0	0	0	0	0	0	0	0	0	0	0	0	0	0	0	0	0	0	0	0	0	0	Stokstaartje	Savanne	Springbok	Hooggebergte	Goudhaantje	Rietland	Okapi	Regenwoud	Damhert	Loofbos	Kruisbek	Mangrovebos	Zwartstaartprairiehond	Gemengd bos (loof- en naaldbomen)	Rode eekhoorn
1389	2	1	4	0	0	0	0	0	0	0	0	0	0	0	0	0	0	0	0	0	0	0	0	0	0	0	0	0	0	0	0	0	0	0	Stokstaartje	Savanne	Springbok	Hooggebergte	Gele kwikstaart	Naaldbos	Okapi	Savanne	Waterree	Loofbos	Schaarbek	Naaldbos	Zwartstaartprairiehond	Grasland	Rode eekhoorn
1390	4	2	4	0	Bizon	Noord-Amerika	Sherrybarbeel	Afrika	Jaguar	Afrika	Indri	Azië	Tijgersalamander	Azië	Nijlkrokodil	Afrika	Opossum	Noord-Amerika	Masker-agapornis	Afrika	Nandoe	Afrika	Capibara	Zuid-Amerika	Adeliepinguïn	Antarctica	Wombat	Australië	Kuifseriema	Afrika	Goudkat	Azië	Roodbuikpiranha	Zuid-Amerika	0	0	0	0	0	0	0	0	0	0	0	0	0	0	0
1391	2	1	4	0	0	0	0	0	0	0	0	0	0	0	0	0	0	0	0	0	0	0	0	0	0	0	0	0	0	0	0	0	0	0	Stokstaartje	Savanne	Oribi	Savanne	Gele kwikstaart	Grasland	Oryx	Savanne	Damhert	Naaldbos	Schaarbek	Rietland	Zwartstaartprairiehond	Gemengd bos (loof- en naaldbomen)	Rode eekhoorn
1392	5	1	3	0	0	0	0	0	0	0	0	0	0	0	0	0	0	0	0	0	0	0	0	0	0	0	0	0	0	0	0	0	0	0	Stokstaartje	Savanne	Springbok	Hooggebergte	Goudhaantje	Rietland	Okapi	Regenwoud	Damhert	Loofbos	Kruisbek	Mangrovebos	Alpenmarmot	Hooggebergte	Rode eekhoorn
1393	1	2	3	1	Bizon	Noord-Amerika	Neonjuffer	Zuid-Amerika	Jaguar	Zuid-Amerika	Withandgibbon	Azië	Luipaardgekko	Australië	Zwarte kaaiman	Zuid-Amerika	Das	Europa	Roze bergvink	Noord-Amerika	Emoe	Australië	Capibara	Australië	Zwartvoetpinguïn	Antarctica	Wombat	Australië	Secretarisvogel	Afrika	Poema	Noord-Amerika	Roodbuikpiranha	Zuid-Amerika	0	0	0	0	0	0	0	0	0	0	0	0	0	0	0
1394	5	1	4	1	0	0	0	0	0	0	0	0	0	0	0	0	0	0	0	0	0	0	0	0	0	0	0	0	0	0	0	0	0	0	Stokstaartje	Savanne	Gems	Hooggebergte	Goudhaantje	Naaldbos	Okapi	Regenwoud	Damhert	Loofbos	Kruisbek	Naaldbos	Zwartstaartprairiehond	Grasland	Rode eekhoorn
1395	3	1	4	0	Bizon	Noord-Amerika	Sherrybarbeel	Zuid-Amerika	Jaguar	Zuid-Amerika	Indri	Azië	Vuursalamander	Azië	Nijlkrokodil	Afrika	Das	Europa	Roze bergvink	Europa	Emoe	Zuid-Amerika	Capibara	Zuid-Amerika	Zwartvoetpinguïn	Antarctica	Wombat	Australië	Secretarisvogel	Zuid-Amerika	Poema	Noord-Amerika	Roodbuikpiranha	Zuid-Amerika	0	0	0	0	0	0	0	0	0	0	0	0	0	0	0
1396	5	1	4	1	Bizon	Noord-Amerika	Kardinaaltetra	Zuid-Amerika	Luipaard	Afrika	Withandgibbon	Afrika	Luipaardgekko	Azië	Mississippialligator	Noord-Amerika	Das	Europa	Roze bergvink	Australië	Emoe	Zuid-Amerika	Capibara	Zuid-Amerika	Zwartvoetpinguïn	Antarctica	Wombat	Australië	Secretarisvogel	Afrika	Poema	Noord-Amerika	Roodbuikpiranha	Zuid-Amerika	0	0	0	0	0	0	0	0	0	0	0	0	0	0	0
1397	5	2	4	0	0	0	0	0	0	0	0	0	0	0	0	0	0	0	0	0	0	0	0	0	0	0	0	0	0	0	0	0	0	0	Stokstaartje	Savanne	Moeflon	Hooggebergte	Goudhaantje	Naaldbos	Okapi	Regenwoud	Damhert	Loofbos	Kruisbek	Grasland	Zwartstaartprairiehond	Grasland	Rode eekhoorn
1398	5	2	3	0	0	0	0	0	0	0	0	0	0	0	0	0	0	0	0	0	0	0	0	0	0	0	0	0	0	0	0	0	0	0	Stokstaartje	Savanne	Gems	Hooggebergte	Goudhaantje	Rietland	Okapi	Savanne	Sitkahert	Loofbos	Kruisbek	Naaldbos	Zwartstaartprairiehond	Grasland	Rode eekhoorn
1399	3	1	4	0	Bizon	Noord-Amerika	Kardinaaltetra	Zuid-Amerika	Jaguar	Azië	Withandgibbon	Afrika	Tijgersalamander	Europa	Mississippialligator	Noord-Amerika	Das	Europa	Goudvink	Afrika	Nandoe	Australië	Capibara	Australië	Zwartvoetpinguïn	Antarctica	Wombat	Australië	Secretarisvogel	Afrika	Poema	Noord-Amerika	Roodbuikpiranha	Zuid-Amerika	Stokstaartje	Savanne	Gems	Hooggebergte	Goudhaantje	Naaldbos	Okapi	Savanne	Damhert	Loofbos	Kruisvink	Naaldbos	Alpenmarmot	Hooggebergte	Rode eekhoorn
1400	4	1	4	99	0	0	0	0	0	0	0	0	0	0	0	0	0	0	0	0	0	0	0	0	0	0	0	0	0	0	0	0	0	0	Stokstaartje	Savanne	Gems	Hooggebergte	Goudhaantje	Grasland	Okapi	Regenwoud	Sitkahert	Loofbos	Schaarvink	Rietland	Alpenmarmot	Hooggebergte	Rode eekhoorn
1401	3	2	4	0	Bizon	Noord-Amerika	Kardinaaltetra	Zuid-Amerika	Luipaard	Azië	Withandgibbon	Azië	Vuursalamander	Europa	Nijlkrokodil	Afrika	Das	Europa	Goudvink	Afrika	Emoe	Australië	Capibara	Zuid-Amerika	Duifzeekoet	Antarctica	Wombat	Australië	Secretarisvogel	Afrika	Poema	Noord-Amerika	Roodbuikpiranha	Zuid-Amerika	0	0	0	0	0	0	0	0	0	0	0	0	0	0	0
1402	4	2	4	1	0	0	0	0	0	0	0	0	0	0	0	0	0	0	0	0	0	0	0	0	0	0	0	0	0	0	0	0	0	0	Stokstaartje	Savanne	Gems	Hooggebergte	Goudhaantje	Naaldbos	Okapi	Regenwoud	Damhert	Loofbos	Kruisbek	Mangrovebos	Zwartstaartprairiehond	Hooggebergte	Rode eekhoorn
1403	2	2	4	0	Bizon	Zuid-Amerika	Kardinaaltetra	Azië	Luipaard	Afrika	Withandgibbon	Azië	Luipaardgekko	Australië	Zwarte kaaiman	Afrika	Stinkdier	Noord-Amerika	Roze bergvink	Europa	Emoe	Zuid-Amerika	Pika	Zuid-Amerika	Zwartvoetpinguïn	Antarctica	Grijze marmot	Noord-Amerika	Secretarisvogel	Zuid-Amerika	Poema	Afrika	Roodbuikpiranha	Afrika	0	0	0	0	0	0	0	0	0	0	0	0	0	0	0
1404	4	2	4	0	0	0	0	0	0	0	0	0	0	0	0	0	0	0	0	0	0	0	0	0	0	0	0	0	0	0	0	0	0	0	Stokstaartje	Savanne	Springbok	Hooggebergte	Gele kwikstaart	Grasland	Okapi	Naaldbos	Damhert	Naaldbos	Schaarbek	Mangrovebos	Noord-Afrikaanse goendi	Grasland	Rode eekhoorn
1405	5	1	3	0	Bizon	Noord-Amerika	Kardinaaltetra	Azië	Jaguar	Afrika	Withandgibbon	Azië	Vuursalamander	Europa	Mississippialligator	Noord-Amerika	Das	Europa	Goudvink	Europa	Nandoe	Zuid-Amerika	Capibara	Zuid-Amerika	Zwartvoetpinguïn	Afrika	Wombat	Australië	Secretarisvogel	Australië	Poema	Noord-Amerika	Roodbuikpiranha	Zuid-Amerika	0	0	0	0	0	0	0	0	0	0	0	0	0	0	0
1406	2	2	4	1	Bizon	Noord-Amerika	Kersenbuikcichlide	Australië	Luipaard	Afrika	Doodshoofdaapje	Azië	Tijgersalamander	Azië	Nijlkrokodil	Afrika	Das	Europa	Goudvink	Europa	Emoe	Australië	Capibara	Zuid-Amerika	Zwartvoetpinguïn	Afrika	Wombat	Australië	Secretarisvogel	Afrika	Poema	Noord-Amerika	Roodbuikpiranha	Afrika	Stokstaartje	Savanne	Gems	Hooggebergte	Goudhaantje	Naaldbos	Okapi	Savanne	Damhert	Loofbos	Kruisbek	Naaldbos	Zwartstaartprairiehond	Grasland	Rode eekhoorn
1407	1	1	2	0	0	0	0	0	0	0	0	0	0	0	0	0	0	0	0	0	0	0	0	0	0	0	0	0	0	0	0	0	0	0	0	0	0	0	0	0	0	0	0	0	0	0	0	0	0
1408	5	2	4	0	Bizon	Noord-Amerika	Neonjuffer	Zuid-Amerika	Cheetah	Afrika	Withandgibbon	Azië	Vuursalamander	Europa	Nijlkrokodil	Afrika	Das	Europa	Goudvink	Europa	Struisvogel	Afrika	Capibara	Zuid-Amerika	Zwartvoetpinguïn	Antarctica	Wombat	Australië	Secretarisvogel	Afrika	Poema	Noord-Amerika	Roodbuikpiranha	Zuid-Amerika	Stokstaartje	Savanne	Springbok	Hooggebergte	Goudhaantje	Grasland	Okapi	Savanne	Damhert	Loofbos	Kruisbek	Naaldbos	Alpenmarmot	Hooggebergte	Rode eekhoorn
1409	2	1	4	0	0	0	0	0	0	0	0	0	0	0	0	0	0	0	0	0	0	0	0	0	0	0	0	0	0	0	0	0	0	0	0	0	0	0	0	0	0	0	0	0	0	0	0	0	0
1410	4	1	4	0	Jak	Azië	Neonjuffer	Zuid-Amerika	Luipaard	Zuid-Amerika	Doodshoofdaapje	Afrika	Luipaardgekko	Europa	Zwarte kaaiman	Zuid-Amerika	Das	Europa	Goudvink	Europa	Emoe	Australië	Capibara	Zuid-Amerika	Zwartvoetpinguïn	Antarctica	Wombat	Australië	Secretarisvogel	Afrika	Poema	Noord-Amerika	Roodbuikpiranha	Zuid-Amerika	0	0	0	0	0	0	0	0	0	0	0	0	0	0	0
1411	4	1	4	1	0	0	0	0	0	0	0	0	0	0	0	0	0	0	0	0	0	0	0	0	0	0	0	0	0	0	0	0	0	0	Stokstaartje	Savanne	Gems	Hooggebergte	Goudhaantje	Rietland	Okapi	Regenwoud	Damhert	Loofbos	Kruisvink	Naaldbos	Alpenmarmot	Hooggebergte	Rode eekhoorn
1412	1	2	4	0	Bizon	Noord-Amerika	Neonjuffer	Zuid-Amerika	Marmerkat	Azië	Withandgibbon	Afrika	Vuursalamander	Australië	Nijlkrokodil	Afrika	Das	Europa	Goudvink	Europa	Struisvogel	Afrika	Capibara	Australië	Zwartvoetpinguïn	Antarctica	Wombat	Europa	Secretarisvogel	Afrika	Poema	Europa	Roodbuikpiranha	Zuid-Amerika	0	0	0	0	0	0	0	0	0	0	0	0	0	0	0
1413	2	2	4	0	Bizon	Noord-Amerika	Kardinaaltetra	Azië	Jaguar	Afrika	Withandgibbon	Azië	Vuursalamander	Australië	Nijlkrokodil	Afrika	Das	Europa	Goudvink	Europa	Emoe	Australië	Capibara	Zuid-Amerika	Zwartvoetpinguïn	Antarctica	Degoe	Noord-Amerika	Jufferkraan	Australië	Poema	Noord-Amerika	Roodbuikpiranha	Afrika	0	0	0	0	0	0	0	0	0	0	0	0	0	0	0
1414	1	2	1	0	0	0	0	0	0	0	0	0	0	0	0	0	0	0	0	0	0	0	0	0	0	0	0	0	0	0	0	0	0	0	Stokstaartje	Savanne	Springbok	Hooggebergte	Goudhaantje	Naaldbos	Okapi	Savanne	Damhert	Loofbos	Kruisbek	Rietland	Zwartstaartprairiehond	Hooggebergte	Rode eekhoorn
1415	1	2	4	0	Bizon	Noord-Amerika	Kardinaaltetra	Azië	Jaguar	Zuid-Amerika	Withandgibbon	Afrika	Tijgersalamander	Australië	Mississippialligator	Noord-Amerika	Das	Europa	Dennensijs	Europa	Emoe	Australië	Capibara	Zuid-Amerika	Zwartvoetpinguïn	Afrika	Wombat	Australië	Kuifseriema	Azië	Poema	Noord-Amerika	Roodbuikpiranha	Zuid-Amerika	0	0	0	0	0	0	0	0	0	0	0	0	0	0	0
1416	3	2	4	0	Bizon	Noord-Amerika	Neonjuffer	Australië	Jaguar	Azië	Withandgibbon	Zuid-Amerika	Vuursalamander	Europa	Nijlkrokodil	Afrika	Das	Europa	Roze bergvink	Europa	Nandoe	Zuid-Amerika	Capibara	Zuid-Amerika	Adeliepinguïn	Afrika	Wombat	Australië	Secretarisvogel	Afrika	Nevelpanter	Noord-Amerika	Roodbuikpiranha	Zuid-Amerika	0	0	0	0	0	0	0	0	0	0	0	0	0	0	0
1417	3	1	4	0	0	0	0	0	0	0	0	0	0	0	0	0	0	0	0	0	0	0	0	0	0	0	0	0	0	0	0	0	0	0	Stokstaartje	Savanne	Oribi	Savanne	Gele kwikstaart	Rietland	Okapi	Savanne	Damhert	Loofbos	Kruisbek	Naaldbos	Alpenmarmot	Hooggebergte	Rode eekhoorn
1418	4	1	4	0	0	0	0	0	0	0	0	0	0	0	0	0	0	0	0	0	0	0	0	0	0	0	0	0	0	0	0	0	0	0	Stokstaartje	Savanne	Springbok	Savanne	Goudhaantje	Rietland	Okapi	Savanne	Damhert	Naaldbos	Kruisbek	Naaldbos	Alpenmarmot	Hooggebergte	Rode eekhoorn
1419	5	1	4	0	Bizon	Noord-Amerika	Neonjuffer	Azië	Luipaard	Afrika	Withandgibbon	Azië	Vuursalamander	Azië	Nijlkrokodil	Afrika	Das	Europa	Goudvink	Europa	Nandoe	Zuid-Amerika	Capibara	Zuid-Amerika	Adeliepinguïn	Afrika	Wombat	Noord-Amerika	Secretarisvogel	Afrika	Poema	Noord-Amerika	Roodbuikpiranha	Zuid-Amerika	0	0	0	0	0	0	0	0	0	0	0	0	0	0	0
1420	1	1	3	99	0	0	0	0	0	0	0	0	0	0	0	0	0	0	0	0	0	0	0	0	0	0	0	0	0	0	0	0	0	0	Stokstaartje	Savanne	Springbok	Hooggebergte	Gele kwikstaart	Grasland	Okapi	Regenwoud	Sitkahert	Naaldbos	Schaarbek	Mangrovebos	Alpenmarmot	Grasland	Rode eekhoorn
[truncated: 5,829 more rows]
[truncated: 150 more columns]
