# Supplementary material for: Species identification skills predict in-depth knowledge about species
Source: PLoS One. 2022 Apr 18;17(4):e0266972. doi: 10.1371/journal.pone.0266972 (PMC9015127; doi:10.1371/journal.pone.0266972)
Supplement: S1 Data — (XLSX) [file pone.0266972.s003.xlsx]

## Sheet: Knowledge_Levels
	Species			% correct species identification				% correct in-depth species knowledge				% correct in-depth species knowledge for those who correctly identified the animal
	Common name - English	Common name - Dutch	Scientific name	Laypeople	Profs	All		Laypeople	Profs	All		Laypeople	Profs	All
	Origin
	American bison	Bizon	Bison bison	87.9276	93.4783	89.439		77.035	85.3261	79.2501		84.034	88.6047	85.312
	Cardinal tetra	Kardinaaltetra	Paracheirodon axelrodi	47.267	65.7609	52.2038		42.037	50.8696	44.3904		50	60.8264	53.6732
	Jaguar	Jaguar	Panthera onca	40.1494	59.4565	45.3349		28.9815	49.8913	34.6308		54.3585	74.5887	61.4268
	White-handed gibbon	Withandgibbon	Hylobates lar	69.7601	87.8261	74.6709		49.0366	58.3696	51.5455		52.4239	61.1386	55.1169
	Fire salamander	Vuursalamander	Salamandra salamandra	49.1152	69.0217	54.4362		33.5824	61.087	40.9273		53.2426	82.0472	63.0389
	American alligator	Mississippialligator	Alligator mississippiensis	32.7173	45.7609	36.3194		40.3854	49.4565	42.9594		87.0192	87.6485	87.3916
	European badger	Das	Meles meles	78.7259	92.1739	82.3412		81.7145	91.8478	84.4591		94.2058	96.934	95.0295
	Eurasian bullfinch	Goudvink	Pyrrhula pyrrhula	40.464	62.5	46.3938		71.7263	81.7391	74.3847		92.6142	95.4783	93.6459
	Emu	Emoe	Dromaius novaehollandiae	69.2096	72.6087	70.1488		54.8565	64.8913	57.5272		60.1136	72.3054	63.4843
	Capybara	Capibara	Hydrochoerus hydrochaeris	91.3488	97.2826	92.9307		63.8616	80.1087	68.2026		66.7671	81.5642	70.8962
	Black-footed penguin	Zwartvoetpinguïn	Spheniscus demersus	76.5631	78.8043	77.075		27.0547	57.5	35.2318		27.6323	61.931	37.059
	Common wombat	Wombat	Vombatus ursinus	90.0511	95.3261	91.4711		76.6418	88.0435	79.6222		81.3974	90.6499	83.9174
	Secretarybird	Secretarisvogel	Sagittarius serpentarius	67.6366	84.1304	72.0092		58.3169	72.1739	61.992		65.9302	79.5866	70.2305
	Cougar	Poema	Puma concolor	73.6138	87.9348	77.4471		57.0979	75.9783	62.0778		68.6966	82.4475	72.7642
	Red-bellied piranha	Roodbuikpiranha	Pygocentrus nattereri	82.0684	91.1957	84.4877		76.4058	83.0435	78.1626		82.6066	87.8427	84.0786
	Habitat
	Meerkat	Stokstaartje	Suricata suricatta	98.5283	99.2893	98.75		96.4151	99.2893	97.2011		96.8594	99.4888	97.5784
	Chamois	Gems	Rupicapra rupicapra	46.2642	62.132	50.4348		82.4528	85.4822	83.2609		90.4568	93.9542	91.5948
	Goldcrest	Goudhaan	Regulus regulus	53.2075	75.3299	59.1848		32.4906	53.9086	38.288		41.9149	63.7466	49.3572
	Okapi	Okapi	Okapia johnstoni	92.9811	96.9543	94.0761		25.3585	50.1523	32.0652		26.2175	51.0995	33.1311
	Fallow deer	Damhert	Dama dama	78.4151	83.3503	79.7011		68.0755	80	71.25		74.8797	86.9671	78.2475
	Common crossbill	Kruisbek	Loxia curvirostra	47.0943	67.5127	52.6087		37.0943	55.533	42.1196		51.0417	70.3759	57.9029
	Black-tailed prairie dog	Zwartstaartprairiehond	Cynomys ludovicianus	28.5283	49.4416	34.1576		20.6792	38.0711	25.3533		61.3757	73.1006	65.9507
	Eurasian red squirrel	Rode eekhoorn	Sciurus vulgaris	87.8113	93.6041	89.375		97.5472	98.6802	97.8533		98.9257	99.2408	99.0271
	Bearded reedling	Baardman	Panurus biarmicus	35.434	62.6396	42.8533		38.4528	60.3046	44.3478		64.0043	81.0373	70.6405
	Naked mole-rat	Naakte molrat	Heterocephalus glaber	92.1132	96.7513	93.3696		43.9623	66.4975	50		45.4322	67.7859	51.6007
	Southern ground hornbill	Zuidelijke hoornraaf	Bucorvus leadbeateri	47.2075	66.7005	52.663		26.1887	41.5228	30.4076		34.6123	52.8158	40.8669
	Malayan tapir	Maleise tapir	Tapirus indicus	83.9623	91.8782	86.087		73.0189	84.264	76.1141		77.573	86.4088	80.1452
	Black-tailed godwit	Grutto	Limosa limosa	62.9057	78.0711	67.0109		93.5472	96.9543	94.5109		96.5807	98.9597	97.3236
	Fennec fox	Fennek	Vulpes zerda	37.7736	66.9036	45.7065		43.0189	72.3858	51.1413		80.3197	93.6267	85.7313
	Polar bear	IJsbeer	Ursus maritimus	99.7358	100	99.8098		99.9245	100	99.9457		99.9243	100	99.9455
	Diet
	Common kingfisher	IJsvogel	Alcedo atthis	89.5561	96.8619	91.4014		72.2492	91.318	77.2245		80.2999	94.1685	84.1917
	European goldfinch	Putter	Carduelis carduelis	49.1235	73.0126	55.2925		44.4983	66.2134	50.1769		67.1222	82.3782	72.4902
	Eurasian otter	Otter	Lutra lutra	67.9224	86.8201	72.7619		64.3044	85.0418	69.6327		89.9506	96.6265	91.997
	Peregrine falcon	Slechtvalk	Falco peregrinus	47.072	66.9456	52.2721		21.298	45.6067	27.7279		33.439	60.7812	42.7382
	European green woodpecker	Groene specht	Picus viridis	58.4856	79.1841	63.8639		14.8079	30.0209	18.8299		17.4107	34.8745	23.1359
	European mole	Mol	Talpa europaea	99.0675	99.5816	99.2109		85.9754	91.5272	87.3469		86.2952	91.5966	87.6029
	Bearded vulture	Lammergier	Gypaetus barbatus	40.6938	63.0753	46.585		6.93771	24.477	11.483		13.0156	36.4842	21.2617
	Barn swallow	Boerenzwaluw	Hirundo rustica	62.3648	81.7992	67.4286		69.3025	84.205	73.1156		85.1077	93.4783	87.6513
	Common eider	Eidereend	Somateria mollissima	47.4077	69.0377	53.0068		21.5964	40.6904	26.5578		25.3344	48.1818	33.0595
	Koala	Koala	Phascolarctos cinereus	98.8064	99.5816	98.9932		75.4569	83.4728	77.4694		76.0287	83.5084	77.9274
	Coconut lorikeet	Regenbooglori	Trichoglossus haematodus	55.166	71.2343	59.4286		14.3603	33.9958	19.5374		21.5686	45.6681	29.1667
	Marine iguana	Zeeleguaan	Amblyrhynchus cristatus	48.1537	65.1674	52.6531		29.1309	51.4644	34.966		54.9187	73.6758	60.9302
	Wolf	Wolf	Canis lupus	88.7355	96.1297	90.6395		53.7859	70.2929	58.0952		56.7045	71.5996	60.7926
	Gelada	Gelada	Theropithecus gelada	8.42969	27.1967	13.3061		5.55763	19.6653	9.22449		49.5575	65	57.8732
	Giant panda	Reuzenpanda	Ailuropoda melanoleuca	99.7762	100	99.8367		97.6128	98.7448	97.9048		97.7196	98.7448	97.9831
	Behavior
	White stork	Ooievaar	Ciconia ciconia	93.7216	96.9697	94.4642		87.2163	94.2529	88.9833		90.2341	95.3664	91.5579
	Roe deer	Ree	Capreolus capreolus	70.4236	77.534	72.1294		34.5688	58.7252	40.8605		39.044	65.0943	46.3906
	Red deer	Edelhert	Cervus elaphus	86.4599	93.2079	88.1611		81.2784	89.6552	83.3653		84.5144	91.8161	86.4159
	European robin	Roodborst	Erithacus rubecula	96.18	98.5371	96.821		78.8578	88.7147	81.3648		79.9056	89.2895	82.338
	Leopard seal	Zeeluipaard	Hydrurga leptonyx	30.1437	51.8286	35.9002		18.5325	37.931	23.5955		42.1581	61.6935	49.4656
	Long-tailed tit	Staartmees	Aegithalos caudatus	72.9198	82.4451	75.2809		27.3828	44.6186	32.5295		32.0539	51.5843	37.7503
	Common cuckoo	Koekoek	Cuculus canorus	44.289	68.3386	50.6166		50.4917	72.5183	56.262		97.0965	98.9297	97.5636
	Common shelduck	Bergeend	Tadorna tadorna	33.7368	64.2633	41.6827		22.7685	43.9916	28.2817		38.565	58.8618	46.9428
	African wild dog	Afrikaanse wilde hond	Lycaon pictus	49.6218	73.4587	55.9057		22.9576	40.8568	27.6514		36.128	52.0626	41.5686
	Northern pike	Snoek	Esox lucius	83.4342	91.8495	85.5029		69.0998	80.5643	72.1294		73.3454	82.4801	75.9936
	Grass snake	Ringslang	Natrix natrix	30.1059	53.9185	36.2839		29.6899	35.8412	31.4059		50.8794	53.876	52.1903
	Tufted duck	Kuifeend	Aythya fuligula	71.4826	81.0867	74.0477		73.6762	80.9822	75.6372		74.3386	82.6031	76.758
	Red-backed shrike	Grauwe klauwier	Lanius collurio	27.9879	53.187	34.6122		26.702	52.0376	33.3516		59.8649	80.3536	68.0918
	European hare	Europese haas	Lepus europaeus	91.4523	95.2978	92.4911		39.3722	48.1714	41.6827		41.4392	49.0132	43.4667
	Common warthog	Wrattenzwijn	Phacochoerus africanus	62.5189	73.6677	65.2233		12.3676	21.5256	14.8808		15.0635	25.6738	18.3193
